# Supplementary material for: Unravelling the role of gut microbiota in acute pancreatitis: integrating Mendelian randomization with a nested case–control study
Source: Front Microbiol. 2024 Jul 3;15:1401056. doi: 10.3389/fmicb.2024.1401056 (PMC11253135; doi:10.3389/fmicb.2024.1401056)
Supplement: Supplementary file 1 [file Data_Sheet_1.ZIP › Supplementary Material/Additional file 1/Supplementary Table S2.xlsx]

## Sheet: Sheet1
outcome	exposure	method	nsnp	b	se	pval	lo_ci	up_ci	or	or_lci95	or_uci95	estimate	pvalue
ACUTPANC	class.Actinobacteria.id.419.summary.txt.gz	Inverse variance weighted (fixed effects)	20	0.101244	0.0603207	0.0932623	-0.0169842	0.219473	1.10655	0.983159	1.24542	1.11 (0.98- 1.25)	0.09
ACUTPANC	class.Actinobacteria.id.419.summary.txt.gz	Weighted median	20	0.030819	0.0880565	0.726346	-0.141772	0.20341	1.0313	0.867819	1.22557	1.03 (0.87- 1.23)	0.73
ACUTPANC	class.Actinobacteria.id.419.summary.txt.gz	MR Egger	20	0.0252632	0.133008	0.851483	-0.235432	0.285958	1.02559	0.790229	1.33104	1.03 (0.79- 1.33)	0.85
ACUTPANC	class.Actinobacteria.id.419.summary.txt.gz	Simple mode	20	0.0450159	0.14396	0.757917	-0.237147	0.327178	1.04604	0.788876	1.38705	1.05 (0.79- 1.39)	0.76
ACUTPANC	class.Actinobacteria.id.419.summary.txt.gz	Weighted mode	20	0.0222594	0.095547	0.818277	-0.165013	0.209532	1.02251	0.847883	1.2331	1.02 (0.85- 1.23)	0.82
ACUTPANC	class.Alphaproteobacteria.id.2379.summary.txt.gz	Inverse variance weighted (fixed effects)	6	0.00384127	0.10422	0.970599	-0.200429	0.208112	1.00385	0.81838	1.23135	1.00 (0.82- 1.23)	0.97
ACUTPANC	class.Alphaproteobacteria.id.2379.summary.txt.gz	Weighted median	6	0.109445	0.138818	0.43046	-0.162639	0.381528	1.11566	0.849898	1.46452	1.12 (0.85- 1.46)	0.43
ACUTPANC	class.Alphaproteobacteria.id.2379.summary.txt.gz	MR Egger	6	0.561232	0.365175	0.199133	-0.154511	1.27697	1.75283	0.856834	3.58577	1.75 (0.86- 3.59)	0.2
ACUTPANC	class.Alphaproteobacteria.id.2379.summary.txt.gz	Simple mode	6	0.120555	0.205375	0.582706	-0.28198	0.523091	1.12812	0.754289	1.68723	1.13 (0.75- 1.69)	0.58
ACUTPANC	class.Alphaproteobacteria.id.2379.summary.txt.gz	Weighted mode	6	0.129777	0.176657	0.495553	-0.216471	0.476025	1.13857	0.805356	1.60966	1.14 (0.81- 1.61)	0.5
ACUTPANC	class.Bacilli.id.1673.summary.txt.gz	Inverse variance weighted (fixed effects)	18	0.0698185	0.0811099	0.389354	-0.0891569	0.228794	1.07231	0.914702	1.25708	1.07 (0.91- 1.26)	0.39
ACUTPANC	class.Bacilli.id.1673.summary.txt.gz	Weighted median	18	0.0585273	0.115728	0.613045	-0.168299	0.285354	1.06027	0.845101	1.33023	1.06 (0.85- 1.33)	0.61
ACUTPANC	class.Bacilli.id.1673.summary.txt.gz	MR Egger	18	-0.0961	0.223744	0.673281	-0.534638	0.342438	0.908373	0.585881	1.40838	0.91 (0.59- 1.41)	0.67
ACUTPANC	class.Bacilli.id.1673.summary.txt.gz	Simple mode	18	0.220198	0.207521	0.303493	-0.186543	0.626938	1.24632	0.829823	1.87187	1.25 (0.83- 1.87)	0.3
ACUTPANC	class.Bacilli.id.1673.summary.txt.gz	Weighted mode	18	-0.10687	0.189359	0.579866	-0.478013	0.264273	0.898642	0.620014	1.30248	0.90 (0.62- 1.30)	0.58
ACUTPANC	class.Bacteroidia.id.912.summary.txt.gz	Inverse variance weighted (fixed effects)	12	0.256248	0.105978	0.0156083	0.0485323	0.463964	1.29207	1.04973	1.59037	1.29 (1.05- 1.59)	0.016
ACUTPANC	class.Bacteroidia.id.912.summary.txt.gz	Weighted median	12	0.179745	0.154359	0.244238	-0.122799	0.482288	1.19691	0.884442	1.61978	1.20 (0.88- 1.62)	0.24
ACUTPANC	class.Bacteroidia.id.912.summary.txt.gz	MR Egger	12	-0.152005	0.248022	0.553645	-0.638129	0.334119	0.858984	0.52828	1.39671	0.86 (0.53- 1.40)	0.55
ACUTPANC	class.Bacteroidia.id.912.summary.txt.gz	Simple mode	12	0.183632	0.214625	0.410473	-0.237034	0.604297	1.20157	0.788965	1.82997	1.20 (0.79- 1.83)	0.41
ACUTPANC	class.Bacteroidia.id.912.summary.txt.gz	Weighted mode	12	0.147749	0.195461	0.465587	-0.235354	0.530853	1.15922	0.790291	1.70038	1.16 (0.79- 1.70)	0.47
ACUTPANC	class.Betaproteobacteria.id.2867.summary.txt.gz	Inverse variance weighted (fixed effects)	10	-0.0280601	0.110458	0.799469	-0.244558	0.188437	0.97233	0.783051	1.20736	0.97 (0.78- 1.21)	0.8
ACUTPANC	class.Betaproteobacteria.id.2867.summary.txt.gz	Weighted median	10	-0.0623336	0.163141	0.7024	-0.382091	0.257423	0.939569	0.682433	1.29359	0.94 (0.68- 1.29)	0.7
ACUTPANC	class.Betaproteobacteria.id.2867.summary.txt.gz	MR Egger	10	0.0636094	0.474678	0.896708	-0.866759	0.993977	1.06568	0.420312	2.70196	1.07 (0.42- 2.70)	0.9
ACUTPANC	class.Betaproteobacteria.id.2867.summary.txt.gz	Simple mode	10	-0.312889	0.286615	0.303338	-0.874655	0.248876	0.731331	0.417006	1.28258	0.73 (0.42- 1.28)	0.3
ACUTPANC	class.Betaproteobacteria.id.2867.summary.txt.gz	Weighted mode	10	-0.252938	0.293533	0.411221	-0.828262	0.322386	0.776516	0.436808	1.38042	0.78 (0.44- 1.38)	0.41
ACUTPANC	class.Clostridia.id.1859.summary.txt.gz	Inverse variance weighted (fixed effects)	10	-0.0868956	0.110948	0.433504	-0.304354	0.130563	0.916773	0.7376	1.13947	0.92 (0.74- 1.14)	0.43
ACUTPANC	class.Clostridia.id.1859.summary.txt.gz	Weighted median	10	-0.252955	0.167583	0.131188	-0.581417	0.0755072	0.776503	0.559106	1.07843	0.78 (0.56- 1.08)	0.13
ACUTPANC	class.Clostridia.id.1859.summary.txt.gz	MR Egger	10	-0.601306	0.542814	0.300158	-1.66522	0.46261	0.548095	0.189149	1.58821	0.55 (0.19- 1.59)	0.3
ACUTPANC	class.Clostridia.id.1859.summary.txt.gz	Simple mode	10	-0.29697	0.247125	0.260146	-0.781335	0.187395	0.743066	0.457795	1.2061	0.74 (0.46- 1.21)	0.26
ACUTPANC	class.Clostridia.id.1859.summary.txt.gz	Weighted mode	10	-0.323802	0.217043	0.169926	-0.749206	0.101602	0.723393	0.472742	1.10694	0.72 (0.47- 1.11)	0.17
ACUTPANC	class.Coriobacteriia.id.809.summary.txt.gz	Inverse variance weighted (fixed effects)	18	0.0212859	0.0851171	0.802527	-0.145544	0.188115	1.02151	0.864552	1.20697	1.02 (0.86- 1.21)	0.8
ACUTPANC	class.Coriobacteriia.id.809.summary.txt.gz	Weighted median	18	0.0519834	0.113486	0.646911	-0.17045	0.274417	1.05336	0.843285	1.31576	1.05 (0.84- 1.32)	0.65
ACUTPANC	class.Coriobacteriia.id.809.summary.txt.gz	MR Egger	18	0.0724144	0.350327	0.838848	-0.614227	0.759055	1.0751	0.541059	2.13626	1.08 (0.54- 2.14)	0.84
ACUTPANC	class.Coriobacteriia.id.809.summary.txt.gz	Simple mode	18	0.0327757	0.185159	0.86159	-0.330137	0.395688	1.03332	0.718826	1.48541	1.03 (0.72- 1.49)	0.86
ACUTPANC	class.Coriobacteriia.id.809.summary.txt.gz	Weighted mode	18	0.0489133	0.203639	0.813051	-0.35022	0.448046	1.05013	0.704533	1.56525	1.05 (0.70- 1.57)	0.81
ACUTPANC	class.Deltaproteobacteria.id.3087.summary.txt.gz	Inverse variance weighted (fixed effects)	18	0.0212859	0.0851171	0.802527	-0.145544	0.188115	1.02151	0.864552	1.20697	1.02 (0.86- 1.21)	0.8
ACUTPANC	class.Deltaproteobacteria.id.3087.summary.txt.gz	Weighted median	18	0.0519834	0.113486	0.646911	-0.17045	0.274417	1.05336	0.843285	1.31576	1.05 (0.84- 1.32)	0.65
ACUTPANC	class.Deltaproteobacteria.id.3087.summary.txt.gz	MR Egger	18	0.0724144	0.350327	0.838848	-0.614227	0.759055	1.0751	0.541059	2.13626	1.08 (0.54- 2.14)	0.84
ACUTPANC	class.Deltaproteobacteria.id.3087.summary.txt.gz	Simple mode	18	0.0327757	0.185159	0.86159	-0.330137	0.395688	1.03332	0.718826	1.48541	1.03 (0.72- 1.49)	0.86
ACUTPANC	class.Deltaproteobacteria.id.3087.summary.txt.gz	Weighted mode	18	0.0489133	0.203639	0.813051	-0.35022	0.448046	1.05013	0.704533	1.56525	1.05 (0.70- 1.57)	0.81
ACUTPANC	class.Erysipelotrichia.id.2147.summary.txt.gz	Inverse variance weighted (fixed effects)	18	0.0212859	0.0851171	0.802527	-0.145544	0.188115	1.02151	0.864552	1.20697	1.02 (0.86- 1.21)	0.8
ACUTPANC	class.Erysipelotrichia.id.2147.summary.txt.gz	Weighted median	18	0.0519834	0.113486	0.646911	-0.17045	0.274417	1.05336	0.843285	1.31576	1.05 (0.84- 1.32)	0.65
ACUTPANC	class.Erysipelotrichia.id.2147.summary.txt.gz	MR Egger	18	0.0724144	0.350327	0.838848	-0.614227	0.759055	1.0751	0.541059	2.13626	1.08 (0.54- 2.14)	0.84
ACUTPANC	class.Erysipelotrichia.id.2147.summary.txt.gz	Simple mode	18	0.0327757	0.185159	0.86159	-0.330137	0.395688	1.03332	0.718826	1.48541	1.03 (0.72- 1.49)	0.86
ACUTPANC	class.Erysipelotrichia.id.2147.summary.txt.gz	Weighted mode	18	0.0489133	0.203639	0.813051	-0.35022	0.448046	1.05013	0.704533	1.56525	1.05 (0.70- 1.57)	0.81
ACUTPANC	class.Gammaproteobacteria.id.3303.summary.txt.gz	Inverse variance weighted (fixed effects)	7	0.0783837	0.133293	0.556494	-0.18287	0.339637	1.08154	0.832876	1.40444	1.08 (0.83- 1.40)	0.56
ACUTPANC	class.Gammaproteobacteria.id.3303.summary.txt.gz	Weighted median	7	0.0837534	0.174136	0.630542	-0.257554	0.425061	1.08736	0.77294	1.52968	1.09 (0.77- 1.53)	0.63
ACUTPANC	class.Gammaproteobacteria.id.3303.summary.txt.gz	MR Egger	7	0.662159	0.430882	0.184957	-0.182369	1.50669	1.93897	0.833293	4.51176	1.94 (0.83- 4.51)	0.18
ACUTPANC	class.Gammaproteobacteria.id.3303.summary.txt.gz	Simple mode	7	0.0456094	0.265549	0.869276	-0.474866	0.566085	1.04667	0.621969	1.76136	1.05 (0.62- 1.76)	0.87
ACUTPANC	class.Gammaproteobacteria.id.3303.summary.txt.gz	Weighted mode	7	0.0765587	0.231915	0.752534	-0.377994	0.531111	1.07957	0.685235	1.70082	1.08 (0.69- 1.70)	0.75
ACUTPANC	class.Lentisphaeria.id.2250.summary.txt.gz	Inverse variance weighted (fixed effects)	8	0.0141971	0.0667099	0.831469	-0.116554	0.144949	1.0143	0.889982	1.15598	1.01 (0.89- 1.16)	0.83
ACUTPANC	class.Lentisphaeria.id.2250.summary.txt.gz	Weighted median	8	0.124583	0.0842741	0.139325	-0.0405941	0.28976	1.13268	0.960219	1.33611	1.13 (0.96- 1.34)	0.14
ACUTPANC	class.Lentisphaeria.id.2250.summary.txt.gz	MR Egger	8	0.348058	0.256089	0.22297	-0.153877	0.849993	1.41631	0.857378	2.33963	1.42 (0.86- 2.34)	0.22
ACUTPANC	class.Lentisphaeria.id.2250.summary.txt.gz	Simple mode	8	0.14616	0.118234	0.256254	-0.0855783	0.377899	1.15738	0.917981	1.45922	1.16 (0.92- 1.46)	0.26
ACUTPANC	class.Lentisphaeria.id.2250.summary.txt.gz	Weighted mode	8	0.142802	0.12102	0.276547	-0.0943972	0.380002	1.1535	0.909921	1.46229	1.15 (0.91- 1.46)	0.28
ACUTPANC	class.Melainabacteria.id.1589.summary.txt.gz	Inverse variance weighted (fixed effects)	10	-0.0437838	0.0671813	0.514578	-0.175459	0.0878915	0.957161	0.839072	1.09187	0.96 (0.84- 1.09)	0.51
ACUTPANC	class.Melainabacteria.id.1589.summary.txt.gz	Weighted median	10	-0.0012959	0.0898316	0.98849	-0.177366	0.174774	0.998705	0.837473	1.19098	1.00 (0.84- 1.19)	0.99
ACUTPANC	class.Melainabacteria.id.1589.summary.txt.gz	MR Egger	10	0.0504916	0.20389	0.810649	-0.349133	0.450116	1.05179	0.7053	1.56849	1.05 (0.71- 1.57)	0.81
ACUTPANC	class.Melainabacteria.id.1589.summary.txt.gz	Simple mode	10	-0.00214739	0.120714	0.986195	-0.238748	0.234453	0.997855	0.787614	1.26422	1.00 (0.79- 1.26)	0.99
ACUTPANC	class.Melainabacteria.id.1589.summary.txt.gz	Weighted mode	10	-0.00214739	0.115586	0.985583	-0.228696	0.224401	0.997855	0.79557	1.25157	1.00 (0.80- 1.25)	0.99
ACUTPANC	class.Methanobacteria.id.119.summary.txt.gz	Inverse variance weighted (fixed effects)	9	-0.114065	0.0581347	0.0497537	-0.228009	-0.000120662	0.8922	0.796117	0.999879	0.89 (0.80- 1.00)	0.05
ACUTPANC	class.Methanobacteria.id.119.summary.txt.gz	Weighted median	9	-0.0509355	0.0853666	0.550729	-0.218254	0.116383	0.95034	0.803921	1.12343	0.95 (0.80- 1.12)	0.55
ACUTPANC	class.Methanobacteria.id.119.summary.txt.gz	MR Egger	9	-0.601285	0.228879	0.0340563	-1.04989	-0.152683	0.548107	0.349977	0.858402	0.55 (0.35- 0.86)	0.034
ACUTPANC	class.Methanobacteria.id.119.summary.txt.gz	Simple mode	9	0.0279444	0.155944	0.86224	-0.277705	0.333594	1.02834	0.75752	1.39598	1.03 (0.76- 1.40)	0.86
ACUTPANC	class.Methanobacteria.id.119.summary.txt.gz	Weighted mode	9	0.0327463	0.137058	0.817172	-0.235887	0.301379	1.03329	0.78987	1.35172	1.03 (0.79- 1.35)	0.82
ACUTPANC	class.Mollicutes.id.3920.summary.txt.gz	Inverse variance weighted (fixed effects)	12	0.141733	0.0828063	0.0869671	-0.0205676	0.304033	1.15227	0.979642	1.35531	1.15 (0.98- 1.36)	0.09
ACUTPANC	class.Mollicutes.id.3920.summary.txt.gz	Weighted median	12	0.121377	0.112935	0.282485	-0.0999753	0.34273	1.12905	0.90486	1.40879	1.13 (0.90- 1.41)	0.28
ACUTPANC	class.Mollicutes.id.3920.summary.txt.gz	MR Egger	12	0.161292	0.293744	0.594992	-0.414447	0.737031	1.17503	0.660706	2.08972	1.18 (0.66- 2.09)	0.59
ACUTPANC	class.Mollicutes.id.3920.summary.txt.gz	Simple mode	12	0.0732665	0.183586	0.69747	-0.286563	0.433096	1.07602	0.75084	1.54202	1.08 (0.75- 1.54)	0.7
ACUTPANC	class.Mollicutes.id.3920.summary.txt.gz	Weighted mode	12	0.084197	0.175758	0.641283	-0.260288	0.428682	1.08784	0.77083	1.53523	1.09 (0.77- 1.54)	0.64
ACUTPANC	class.Negativicutes.id.2164.summary.txt.gz	Inverse variance weighted (fixed effects)	12	-0.0459346	0.104559	0.660433	-0.250871	0.159002	0.955104	0.778123	1.17234	0.96 (0.78- 1.17)	0.66
ACUTPANC	class.Negativicutes.id.2164.summary.txt.gz	Weighted median	12	-0.130812	0.138335	0.344345	-0.401949	0.140325	0.877383	0.669015	1.15065	0.88 (0.67- 1.15)	0.34
ACUTPANC	class.Negativicutes.id.2164.summary.txt.gz	MR Egger	12	0.282183	0.435124	0.531264	-0.570661	1.13503	1.32602	0.565152	3.11126	1.33 (0.57- 3.11)	0.53
ACUTPANC	class.Negativicutes.id.2164.summary.txt.gz	Simple mode	12	-0.159674	0.227634	0.497595	-0.605837	0.28649	0.852422	0.545617	1.33174	0.85 (0.55- 1.33)	0.5
ACUTPANC	class.Negativicutes.id.2164.summary.txt.gz	Weighted mode	12	-0.138964	0.214215	0.529836	-0.558826	0.280899	0.87026	0.57188	1.32432	0.87 (0.57- 1.32)	0.53
ACUTPANC	class.Verrucomicrobiae.id.4029.summary.txt.gz	Inverse variance weighted (fixed effects)	12	0.0474894	0.0837752	0.570805	-0.11671	0.211689	1.04864	0.889843	1.23576	1.05 (0.89- 1.24)	0.57
ACUTPANC	class.Verrucomicrobiae.id.4029.summary.txt.gz	Weighted median	12	-0.0146369	0.119288	0.902343	-0.248442	0.219168	0.98547	0.780015	1.24504	0.99 (0.78- 1.25)	0.9
ACUTPANC	class.Verrucomicrobiae.id.4029.summary.txt.gz	MR Egger	12	0.04184	0.366761	0.911432	-0.677011	0.760691	1.04273	0.508134	2.13975	1.04 (0.51- 2.14)	0.91
ACUTPANC	class.Verrucomicrobiae.id.4029.summary.txt.gz	Simple mode	12	-0.00536792	0.226912	0.98155	-0.450116	0.43938	0.994646	0.637554	1.55174	0.99 (0.64- 1.55)	0.98
ACUTPANC	class.Verrucomicrobiae.id.4029.summary.txt.gz	Weighted mode	12	-0.0424838	0.178745	0.8165	-0.392824	0.307857	0.958406	0.675147	1.36051	0.96 (0.68- 1.36)	0.82
ACUTPANC	family.Acidaminococcaceae.id.2166.summary.txt.gz	Inverse variance weighted (fixed effects)	7	-0.208244	0.10077	0.0387787	-0.405752	-0.0107347	0.812009	0.666475	0.989323	0.81 (0.67- 0.99)	0.039
ACUTPANC	family.Acidaminococcaceae.id.2166.summary.txt.gz	Weighted median	7	-0.17521	0.134752	0.193518	-0.439323	0.0889032	0.839281	0.644473	1.09297	0.84 (0.64- 1.09)	0.19
ACUTPANC	family.Acidaminococcaceae.id.2166.summary.txt.gz	MR Egger	7	0.00928093	0.329012	0.978587	-0.635582	0.654144	1.00932	0.529627	1.9235	1.01 (0.53- 1.92)	0.98
ACUTPANC	family.Acidaminococcaceae.id.2166.summary.txt.gz	Simple mode	7	-0.145024	0.208057	0.511868	-0.552816	0.262768	0.865002	0.575328	1.30053	0.87 (0.58- 1.30)	0.51
ACUTPANC	family.Acidaminococcaceae.id.2166.summary.txt.gz	Weighted mode	7	-0.148932	0.159864	0.387486	-0.462266	0.164402	0.861628	0.629855	1.17869	0.86 (0.63- 1.18)	0.39
ACUTPANC	family.Actinomycetaceae.id.421.summary.txt.gz	Inverse variance weighted (fixed effects)	4	-0.0434521	0.110045	0.692948	-0.259141	0.172237	0.957478	0.771714	1.18796	0.96 (0.77- 1.19)	0.69
ACUTPANC	family.Actinomycetaceae.id.421.summary.txt.gz	Weighted median	4	-0.0526859	0.130696	0.686862	-0.308851	0.203479	0.948678	0.73429	1.22566	0.95 (0.73- 1.23)	0.69
ACUTPANC	family.Actinomycetaceae.id.421.summary.txt.gz	MR Egger	4	0.0359907	0.266009	0.904764	-0.485387	0.557368	1.03665	0.615459	1.74607	1.04 (0.62- 1.75)	0.9
ACUTPANC	family.Actinomycetaceae.id.421.summary.txt.gz	Simple mode	4	-0.0337304	0.193441	0.872677	-0.412875	0.345414	0.966832	0.661745	1.41257	0.97 (0.66- 1.41)	0.87
ACUTPANC	family.Actinomycetaceae.id.421.summary.txt.gz	Weighted mode	4	-0.0700664	0.140835	0.653011	-0.346104	0.205971	0.932332	0.707439	1.22872	0.93 (0.71- 1.23)	0.65
ACUTPANC	family.Alcaligenaceae.id.2875.summary.txt.gz	Inverse variance weighted (fixed effects)	14	-0.118805	0.096589	0.218697	-0.308119	0.07051	0.887981	0.734828	1.07306	0.89 (0.73- 1.07)	0.22
ACUTPANC	family.Alcaligenaceae.id.2875.summary.txt.gz	Weighted median	14	-0.112173	0.13334	0.400204	-0.37352	0.149173	0.893889	0.688307	1.16087	0.89 (0.69- 1.16)	0.4
ACUTPANC	family.Alcaligenaceae.id.2875.summary.txt.gz	MR Egger	14	-0.457434	0.404555	0.280271	-1.25036	0.335495	0.632906	0.286401	1.39863	0.63 (0.29- 1.40)	0.28
ACUTPANC	family.Alcaligenaceae.id.2875.summary.txt.gz	Simple mode	14	0.0418629	0.251631	0.870428	-0.451334	0.535059	1.04275	0.636778	1.70755	1.04 (0.64- 1.71)	0.87
ACUTPANC	family.Alcaligenaceae.id.2875.summary.txt.gz	Weighted mode	14	-0.130621	0.229228	0.578509	-0.579908	0.318667	0.877551	0.55995	1.37529	0.88 (0.56- 1.38)	0.58
ACUTPANC	family.Bacteroidaceae.id.917.summary.txt.gz	Inverse variance weighted (fixed effects)	8	-0.0132529	0.122505	0.913851	-0.253363	0.226857	0.986834	0.776186	1.25465	0.99 (0.78- 1.25)	0.91
ACUTPANC	family.Bacteroidaceae.id.917.summary.txt.gz	Weighted median	8	-0.0834457	0.153059	0.585626	-0.383442	0.216551	0.919941	0.681512	1.24179	0.92 (0.68- 1.24)	0.59
ACUTPANC	family.Bacteroidaceae.id.917.summary.txt.gz	MR Egger	8	0.0645362	0.648104	0.923924	-1.20575	1.33482	1.06666	0.299468	3.79931	1.07 (0.30- 3.80)	0.92
ACUTPANC	family.Bacteroidaceae.id.917.summary.txt.gz	Simple mode	8	-0.110927	0.224784	0.636775	-0.551503	0.329649	0.895004	0.576083	1.39048	0.90 (0.58- 1.39)	0.64
ACUTPANC	family.Bacteroidaceae.id.917.summary.txt.gz	Weighted mode	8	-0.123833	0.234184	0.613301	-0.582832	0.335167	0.883528	0.558315	1.39817	0.88 (0.56- 1.40)	0.61
ACUTPANC	family.BacteroidalesS24.7group.id.11173.summary.txt.gz	Inverse variance weighted (fixed effects)	8	-0.0208567	0.0811487	0.797165	-0.179908	0.138195	0.979359	0.835347	1.1482	0.98 (0.84- 1.15)	0.8
ACUTPANC	family.BacteroidalesS24.7group.id.11173.summary.txt.gz	Weighted median	8	-0.0135168	0.103711	0.896304	-0.21679	0.189756	0.986574	0.805099	1.20895	0.99 (0.81- 1.21)	0.9
ACUTPANC	family.BacteroidalesS24.7group.id.11173.summary.txt.gz	MR Egger	8	-0.0995945	0.323338	0.768481	-0.733338	0.534149	0.905204	0.480303	1.706	0.91 (0.48- 1.71)	0.77
ACUTPANC	family.BacteroidalesS24.7group.id.11173.summary.txt.gz	Simple mode	8	0.0790953	0.150242	0.614836	-0.215378	0.373569	1.08231	0.806236	1.45291	1.08 (0.81- 1.45)	0.61
ACUTPANC	family.BacteroidalesS24.7group.id.11173.summary.txt.gz	Weighted mode	8	-0.0518191	0.136563	0.715601	-0.319482	0.215844	0.949501	0.726525	1.24091	0.95 (0.73- 1.24)	0.72
ACUTPANC	family.Bifidobacteriaceae.id.433.summary.txt.gz	Inverse variance weighted (fixed effects)	20	0.00720151	0.0648212	0.911539	-0.119848	0.134251	1.00723	0.887055	1.14368	1.01 (0.89- 1.14)	0.91
ACUTPANC	family.Bifidobacteriaceae.id.433.summary.txt.gz	Weighted median	20	-0.00347371	0.0921635	0.969934	-0.184114	0.177167	0.996532	0.831841	1.19383	1.00 (0.83- 1.19)	0.97
ACUTPANC	family.Bifidobacteriaceae.id.433.summary.txt.gz	MR Egger	20	0.337363	0.220666	0.143687	-0.0951426	0.76987	1.40125	0.909243	2.15948	1.40 (0.91- 2.16)	0.14
ACUTPANC	family.Bifidobacteriaceae.id.433.summary.txt.gz	Simple mode	20	0.13168	0.158117	0.415303	-0.178229	0.441588	1.14074	0.836751	1.55518	1.14 (0.84- 1.56)	0.42
ACUTPANC	family.Bifidobacteriaceae.id.433.summary.txt.gz	Weighted mode	20	0.0306786	0.106016	0.775427	-0.177113	0.23847	1.03115	0.837685	1.26931	1.03 (0.84- 1.27)	0.78
ACUTPANC	family.Christensenellaceae.id.1866.summary.txt.gz	Inverse variance weighted (fixed effects)	20	0.00720151	0.0648212	0.911539	-0.119848	0.134251	1.00723	0.887055	1.14368	1.01 (0.89- 1.14)	0.91
ACUTPANC	family.Christensenellaceae.id.1866.summary.txt.gz	Weighted median	20	-0.00347371	0.0921635	0.969934	-0.184114	0.177167	0.996532	0.831841	1.19383	1.00 (0.83- 1.19)	0.97
ACUTPANC	family.Christensenellaceae.id.1866.summary.txt.gz	MR Egger	20	0.337363	0.220666	0.143687	-0.0951426	0.76987	1.40125	0.909243	2.15948	1.40 (0.91- 2.16)	0.14
ACUTPANC	family.Christensenellaceae.id.1866.summary.txt.gz	Simple mode	20	0.13168	0.158117	0.415303	-0.178229	0.441588	1.14074	0.836751	1.55518	1.14 (0.84- 1.56)	0.42
ACUTPANC	family.Christensenellaceae.id.1866.summary.txt.gz	Weighted mode	20	0.0306786	0.106016	0.775427	-0.177113	0.23847	1.03115	0.837685	1.26931	1.03 (0.84- 1.27)	0.78
ACUTPANC	family.Clostridiaceae1.id.1869.summary.txt.gz	Inverse variance weighted (fixed effects)	10	-0.0244694	0.100034	0.806758	-0.220536	0.171597	0.975828	0.802089	1.1872	0.98 (0.80- 1.19)	0.81
ACUTPANC	family.Clostridiaceae1.id.1869.summary.txt.gz	Weighted median	10	-0.0919862	0.14089	0.513825	-0.368131	0.184159	0.912118	0.692027	1.20221	0.91 (0.69- 1.20)	0.51
ACUTPANC	family.Clostridiaceae1.id.1869.summary.txt.gz	MR Egger	10	-0.32585	0.291944	0.296764	-0.898061	0.246361	0.721914	0.407359	1.27936	0.72 (0.41- 1.28)	0.3
ACUTPANC	family.Clostridiaceae1.id.1869.summary.txt.gz	Simple mode	10	-0.0519808	0.211522	0.811391	-0.466565	0.362603	0.949347	0.627153	1.43707	0.95 (0.63- 1.44)	0.81
ACUTPANC	family.Clostridiaceae1.id.1869.summary.txt.gz	Weighted mode	10	-0.0899173	0.184327	0.637344	-0.451198	0.271363	0.914007	0.636865	1.31175	0.91 (0.64- 1.31)	0.64
ACUTPANC	family.ClostridialesvadinBB60group.id.11286.summary.txt.gz	Inverse variance weighted (fixed effects)	15	-0.0532886	0.0698249	0.445359	-0.190145	0.0835683	0.948106	0.826839	1.08716	0.95 (0.83- 1.09)	0.45
ACUTPANC	family.ClostridialesvadinBB60group.id.11286.summary.txt.gz	Weighted median	15	-0.118769	0.104041	0.253638	-0.322689	0.0851515	0.888013	0.724199	1.08888	0.89 (0.72- 1.09)	0.25
ACUTPANC	family.ClostridialesvadinBB60group.id.11286.summary.txt.gz	MR Egger	15	-0.0380093	0.241006	0.877108	-0.510382	0.434363	0.962704	0.600266	1.54398	0.96 (0.60- 1.54)	0.88
ACUTPANC	family.ClostridialesvadinBB60group.id.11286.summary.txt.gz	Simple mode	15	0.173888	0.207251	0.415554	-0.232323	0.5801	1.18992	0.79269	1.78622	1.19 (0.79- 1.79)	0.42
ACUTPANC	family.ClostridialesvadinBB60group.id.11286.summary.txt.gz	Weighted mode	15	-0.185142	0.163712	0.277098	-0.506018	0.135733	0.830986	0.602892	1.14538	0.83 (0.60- 1.15)	0.28
ACUTPANC	family.Coriobacteriaceae.id.811.summary.txt.gz	Inverse variance weighted (fixed effects)	18	0.0212859	0.0851171	0.802527	-0.145544	0.188115	1.02151	0.864552	1.20697	1.02 (0.86- 1.21)	0.8
ACUTPANC	family.Coriobacteriaceae.id.811.summary.txt.gz	Weighted median	18	0.0519834	0.116469	0.65536	-0.176296	0.280262	1.05336	0.83837	1.32348	1.05 (0.84- 1.32)	0.66
ACUTPANC	family.Coriobacteriaceae.id.811.summary.txt.gz	MR Egger	18	0.0724144	0.350327	0.838848	-0.614227	0.759055	1.0751	0.541059	2.13626	1.08 (0.54- 2.14)	0.84
ACUTPANC	family.Coriobacteriaceae.id.811.summary.txt.gz	Simple mode	18	0.0327757	0.205044	0.874885	-0.36911	0.434661	1.03332	0.691349	1.54444	1.03 (0.69- 1.54)	0.87
ACUTPANC	family.Coriobacteriaceae.id.811.summary.txt.gz	Weighted mode	18	0.0489133	0.184293	0.793885	-0.3123	0.410127	1.05013	0.731762	1.50701	1.05 (0.73- 1.51)	0.79
ACUTPANC	family.Defluviitaleaceae.id.1924.summary.txt.gz	Inverse variance weighted (fixed effects)	12	-0.117382	0.0741039	0.11319	-0.262625	0.0278618	0.889246	0.76903	1.02825	0.89 (0.77- 1.03)	0.11
ACUTPANC	family.Defluviitaleaceae.id.1924.summary.txt.gz	Weighted median	12	-0.187907	0.105509	0.0749202	-0.394706	0.0188912	0.828692	0.673878	1.01907	0.83 (0.67- 1.02)	0.07
ACUTPANC	family.Defluviitaleaceae.id.1924.summary.txt.gz	MR Egger	12	0.267782	0.259794	0.326944	-0.241414	0.776977	1.30706	0.785516	2.17489	1.31 (0.79- 2.17)	0.33
ACUTPANC	family.Defluviitaleaceae.id.1924.summary.txt.gz	Simple mode	12	-0.279751	0.174339	0.136876	-0.621455	0.061953	0.755972	0.537162	1.06391	0.76 (0.54- 1.06)	0.14
ACUTPANC	family.Defluviitaleaceae.id.1924.summary.txt.gz	Weighted mode	12	-0.268094	0.185651	0.17659	-0.631971	0.0957817	0.764836	0.531543	1.10052	0.76 (0.53- 1.10)	0.18
ACUTPANC	family.Desulfovibrionaceae.id.3169.summary.txt.gz	Inverse variance weighted (fixed effects)	12	-0.117382	0.0741039	0.11319	-0.262625	0.0278618	0.889246	0.76903	1.02825	0.89 (0.77- 1.03)	0.11
ACUTPANC	family.Desulfovibrionaceae.id.3169.summary.txt.gz	Weighted median	12	-0.187907	0.105509	0.0749202	-0.394706	0.0188912	0.828692	0.673878	1.01907	0.83 (0.67- 1.02)	0.07
ACUTPANC	family.Desulfovibrionaceae.id.3169.summary.txt.gz	MR Egger	12	0.267782	0.259794	0.326944	-0.241414	0.776977	1.30706	0.785516	2.17489	1.31 (0.79- 2.17)	0.33
ACUTPANC	family.Desulfovibrionaceae.id.3169.summary.txt.gz	Simple mode	12	-0.279751	0.174339	0.136876	-0.621455	0.061953	0.755972	0.537162	1.06391	0.76 (0.54- 1.06)	0.14
ACUTPANC	family.Desulfovibrionaceae.id.3169.summary.txt.gz	Weighted mode	12	-0.268094	0.185651	0.17659	-0.631971	0.0957817	0.764836	0.531543	1.10052	0.76 (0.53- 1.10)	0.18
ACUTPANC	family.Enterobacteriaceae.id.3469.summary.txt.gz	Inverse variance weighted (fixed effects)	7	0.141066	0.12537	0.260506	-0.104659	0.38679	1.1515	0.900632	1.47225	1.15 (0.90- 1.47)	0.26
ACUTPANC	family.Enterobacteriaceae.id.3469.summary.txt.gz	Weighted median	7	0.0834827	0.160536	0.603046	-0.231168	0.398133	1.08707	0.793606	1.48904	1.09 (0.79- 1.49)	0.6
ACUTPANC	family.Enterobacteriaceae.id.3469.summary.txt.gz	MR Egger	7	0.654788	0.750094	0.422629	-0.815396	2.12497	1.92474	0.442464	8.37267	1.92 (0.44- 8.37)	0.42
ACUTPANC	family.Enterobacteriaceae.id.3469.summary.txt.gz	Simple mode	7	0.0422475	0.238567	0.865265	-0.425344	0.509839	1.04315	0.653545	1.66502	1.04 (0.65- 1.67)	0.87
ACUTPANC	family.Enterobacteriaceae.id.3469.summary.txt.gz	Weighted mode	7	0.0376526	0.223736	0.871885	-0.40087	0.476175	1.03837	0.669737	1.6099	1.04 (0.67- 1.61)	0.87
ACUTPANC	family.Erysipelotrichaceae.id.2149.summary.txt.gz	Inverse variance weighted (fixed effects)	7	0.141066	0.12537	0.260506	-0.104659	0.38679	1.1515	0.900632	1.47225	1.15 (0.90- 1.47)	0.26
ACUTPANC	family.Erysipelotrichaceae.id.2149.summary.txt.gz	Weighted median	7	0.0834827	0.160536	0.603046	-0.231168	0.398133	1.08707	0.793606	1.48904	1.09 (0.79- 1.49)	0.6
ACUTPANC	family.Erysipelotrichaceae.id.2149.summary.txt.gz	MR Egger	7	0.654788	0.750094	0.422629	-0.815396	2.12497	1.92474	0.442464	8.37267	1.92 (0.44- 8.37)	0.42
ACUTPANC	family.Erysipelotrichaceae.id.2149.summary.txt.gz	Simple mode	7	0.0422475	0.238567	0.865265	-0.425344	0.509839	1.04315	0.653545	1.66502	1.04 (0.65- 1.67)	0.87
ACUTPANC	family.Erysipelotrichaceae.id.2149.summary.txt.gz	Weighted mode	7	0.0376526	0.223736	0.871885	-0.40087	0.476175	1.03837	0.669737	1.6099	1.04 (0.67- 1.61)	0.87
ACUTPANC	family.FamilyXI.id.1936.summary.txt.gz	Inverse variance weighted (fixed effects)	8	0.0302489	0.0536517	0.572889	-0.0749084	0.135406	1.03071	0.927828	1.145	1.03 (0.93- 1.15)	0.57
ACUTPANC	family.FamilyXI.id.1936.summary.txt.gz	Weighted median	8	0.0675043	0.0695605	0.331827	-0.0688343	0.203843	1.06983	0.933481	1.22611	1.07 (0.93- 1.23)	0.33
ACUTPANC	family.FamilyXI.id.1936.summary.txt.gz	MR Egger	8	0.260316	0.341441	0.474714	-0.408909	0.929541	1.29734	0.664375	2.53335	1.30 (0.66- 2.53)	0.47
ACUTPANC	family.FamilyXI.id.1936.summary.txt.gz	Simple mode	8	0.0994626	0.106167	0.380022	-0.108624	0.307549	1.10458	0.897068	1.36009	1.10 (0.90- 1.36)	0.38
ACUTPANC	family.FamilyXI.id.1936.summary.txt.gz	Weighted mode	8	0.10209	0.107767	0.375022	-0.109134	0.313314	1.10748	0.89661	1.36795	1.11 (0.90- 1.37)	0.38
ACUTPANC	family.FamilyXIII.id.1957.summary.txt.gz	Inverse variance weighted (fixed effects)	7	-0.0936608	0.137146	0.494651	-0.362466	0.175145	0.910592	0.695958	1.19142	0.91 (0.70- 1.19)	0.49
ACUTPANC	family.FamilyXIII.id.1957.summary.txt.gz	Weighted median	7	-0.198545	0.172844	0.250683	-0.53732	0.14023	0.819923	0.584312	1.15054	0.82 (0.58- 1.15)	0.25
ACUTPANC	family.FamilyXIII.id.1957.summary.txt.gz	MR Egger	7	-0.521103	0.513998	0.357186	-1.52854	0.486333	0.593865	0.216852	1.62634	0.59 (0.22- 1.63)	0.36
ACUTPANC	family.FamilyXIII.id.1957.summary.txt.gz	Simple mode	7	-0.200094	0.259678	0.470219	-0.709061	0.308874	0.818654	0.492106	1.36189	0.82 (0.49- 1.36)	0.47
ACUTPANC	family.FamilyXIII.id.1957.summary.txt.gz	Weighted mode	7	-0.200094	0.261635	0.473399	-0.712899	0.312712	0.818654	0.490221	1.36713	0.82 (0.49- 1.37)	0.47
ACUTPANC	family.Lachnospiraceae.id.1987.summary.txt.gz	Inverse variance weighted (fixed effects)	16	0.0446635	0.095481	0.639946	-0.142479	0.231806	1.04568	0.867206	1.26088	1.05 (0.87- 1.26)	0.64
ACUTPANC	family.Lachnospiraceae.id.1987.summary.txt.gz	Weighted median	16	-0.0203065	0.127187	0.87315	-0.269593	0.22898	0.979898	0.76369	1.25732	0.98 (0.76- 1.26)	0.87
ACUTPANC	family.Lachnospiraceae.id.1987.summary.txt.gz	MR Egger	16	-0.273253	0.332784	0.425345	-0.925509	0.379004	0.760901	0.39633	1.46083	0.76 (0.40- 1.46)	0.43
ACUTPANC	family.Lachnospiraceae.id.1987.summary.txt.gz	Simple mode	16	-0.0484478	0.2207	0.829205	-0.48102	0.384124	0.952707	0.618153	1.46833	0.95 (0.62- 1.47)	0.83
ACUTPANC	family.Lachnospiraceae.id.1987.summary.txt.gz	Weighted mode	16	-0.061605	0.220084	0.783366	-0.492971	0.36976	0.940254	0.610809	1.44739	0.94 (0.61- 1.45)	0.78
ACUTPANC	family.Lactobacillaceae.id.1836.summary.txt.gz	Inverse variance weighted (fixed effects)	9	0.0905062	0.069416	0.192294	-0.0455491	0.226561	1.09473	0.955473	1.25428	1.09 (0.96- 1.25)	0.19
ACUTPANC	family.Lactobacillaceae.id.1836.summary.txt.gz	Weighted median	9	0.0770406	0.0891618	0.387558	-0.0977166	0.251798	1.08009	0.906906	1.28634	1.08 (0.91- 1.29)	0.39
ACUTPANC	family.Lactobacillaceae.id.1836.summary.txt.gz	MR Egger	9	0.0742632	0.170939	0.677045	-0.260778	0.409304	1.07709	0.770452	1.50577	1.08 (0.77- 1.51)	0.68
ACUTPANC	family.Lactobacillaceae.id.1836.summary.txt.gz	Simple mode	9	0.108757	0.135062	0.443957	-0.155966	0.373479	1.11489	0.855588	1.45278	1.11 (0.86- 1.45)	0.44
ACUTPANC	family.Lactobacillaceae.id.1836.summary.txt.gz	Weighted mode	9	0.0449745	0.108802	0.690201	-0.168278	0.258227	1.046	0.845119	1.29463	1.05 (0.85- 1.29)	0.69
ACUTPANC	family.Methanobacteriaceae.id.121.summary.txt.gz	Inverse variance weighted (fixed effects)	9	-0.114065	0.0581347	0.0497537	-0.228009	-0.000120662	0.8922	0.796117	0.999879	0.89 (0.80- 1.00)	0.05
ACUTPANC	family.Methanobacteriaceae.id.121.summary.txt.gz	Weighted median	9	-0.0509355	0.0821301	0.535138	-0.211911	0.110039	0.95034	0.809037	1.11632	0.95 (0.81- 1.12)	0.54
ACUTPANC	family.Methanobacteriaceae.id.121.summary.txt.gz	MR Egger	9	-0.601285	0.228879	0.0340563	-1.04989	-0.152683	0.548107	0.349977	0.858402	0.55 (0.35- 0.86)	0.034
ACUTPANC	family.Methanobacteriaceae.id.121.summary.txt.gz	Simple mode	9	0.0279444	0.138874	0.845548	-0.244249	0.300138	1.02834	0.783292	1.35005	1.03 (0.78- 1.35)	0.85
ACUTPANC	family.Methanobacteriaceae.id.121.summary.txt.gz	Weighted mode	9	0.0327463	0.145441	0.827506	-0.252318	0.317811	1.03329	0.776998	1.37412	1.03 (0.78- 1.37)	0.83
ACUTPANC	family.Oxalobacteraceae.id.2966.summary.txt.gz	Inverse variance weighted (fixed effects)	14	-0.0275592	0.0506723	0.58653	-0.126877	0.0717584	0.972817	0.880842	1.0744	0.97 (0.88- 1.07)	0.59
ACUTPANC	family.Oxalobacteraceae.id.2966.summary.txt.gz	Weighted median	14	-0.0402564	0.0696457	0.563252	-0.176762	0.0962491	0.960543	0.837979	1.10103	0.96 (0.84- 1.10)	0.56
ACUTPANC	family.Oxalobacteraceae.id.2966.summary.txt.gz	MR Egger	14	-0.143699	0.195798	0.477096	-0.527463	0.240065	0.866148	0.5901	1.27133	0.87 (0.59- 1.27)	0.48
ACUTPANC	family.Oxalobacteraceae.id.2966.summary.txt.gz	Simple mode	14	-0.08656	0.132708	0.5256	-0.346667	0.173548	0.917081	0.70704	1.18952	0.92 (0.71- 1.19)	0.53
ACUTPANC	family.Oxalobacteraceae.id.2966.summary.txt.gz	Weighted mode	14	-0.08656	0.122927	0.493757	-0.327497	0.154378	0.917081	0.720725	1.16693	0.92 (0.72- 1.17)	0.49
ACUTPANC	family.Pasteurellaceae.id.3689.summary.txt.gz	Inverse variance weighted (fixed effects)	13	0.10337	0.0636572	0.104408	-0.0213985	0.228138	1.1089	0.978829	1.25626	1.11 (0.98- 1.26)	0.1
ACUTPANC	family.Pasteurellaceae.id.3689.summary.txt.gz	Weighted median	13	0.101837	0.0926045	0.271462	-0.0796676	0.283342	1.1072	0.923423	1.32756	1.11 (0.92- 1.33)	0.27
ACUTPANC	family.Pasteurellaceae.id.3689.summary.txt.gz	MR Egger	13	0.269761	0.155316	0.110295	-0.0346583	0.57418	1.30965	0.965935	1.77567	1.31 (0.97- 1.78)	0.11
ACUTPANC	family.Pasteurellaceae.id.3689.summary.txt.gz	Simple mode	13	0.198613	0.145892	0.198413	-0.0873359	0.484561	1.21971	0.916369	1.62346	1.22 (0.92- 1.62)	0.2
ACUTPANC	family.Pasteurellaceae.id.3689.summary.txt.gz	Weighted mode	13	0.16752	0.127438	0.213243	-0.0822592	0.417298	1.18237	0.921033	1.51786	1.18 (0.92- 1.52)	0.21
ACUTPANC	family.Peptococcaceae.id.2024.summary.txt.gz	Inverse variance weighted (fixed effects)	10	0.0860962	0.082524	0.296815	-0.0756509	0.247843	1.08991	0.92714	1.28126	1.09 (0.93- 1.28)	0.3
ACUTPANC	family.Peptococcaceae.id.2024.summary.txt.gz	Weighted median	10	0.15101	0.116147	0.193545	-0.076638	0.378657	1.16301	0.926225	1.46032	1.16 (0.93- 1.46)	0.19
ACUTPANC	family.Peptococcaceae.id.2024.summary.txt.gz	MR Egger	10	0.15411	0.269099	0.582589	-0.373325	0.681545	1.16662	0.688441	1.97693	1.17 (0.69- 1.98)	0.58
ACUTPANC	family.Peptococcaceae.id.2024.summary.txt.gz	Simple mode	10	0.231427	0.220786	0.321881	-0.201314	0.664168	1.2604	0.817656	1.94287	1.26 (0.82- 1.94)	0.32
ACUTPANC	family.Peptococcaceae.id.2024.summary.txt.gz	Weighted mode	10	0.248675	0.197482	0.239626	-0.138391	0.635741	1.28233	0.870759	1.88842	1.28 (0.87- 1.89)	0.24
ACUTPANC	family.Peptostreptococcaceae.id.2042.summary.txt.gz	Inverse variance weighted (fixed effects)	13	0.0453091	0.0824178	0.582492	-0.11623	0.206848	1.04635	0.890271	1.2298	1.05 (0.89- 1.23)	0.58
ACUTPANC	family.Peptostreptococcaceae.id.2042.summary.txt.gz	Weighted median	13	0.0639218	0.115128	0.578742	-0.161729	0.289573	1.06601	0.850672	1.33586	1.07 (0.85- 1.34)	0.58
ACUTPANC	family.Peptostreptococcaceae.id.2042.summary.txt.gz	MR Egger	13	0.160089	0.188415	0.413624	-0.209205	0.529384	1.17362	0.811229	1.69789	1.17 (0.81- 1.70)	0.41
ACUTPANC	family.Peptostreptococcaceae.id.2042.summary.txt.gz	Simple mode	13	-0.0398311	0.177767	0.826477	-0.388255	0.308592	0.960952	0.67824	1.36151	0.96 (0.68- 1.36)	0.83
ACUTPANC	family.Peptostreptococcaceae.id.2042.summary.txt.gz	Weighted mode	13	0.0384282	0.157749	0.811653	-0.270761	0.347617	1.03918	0.762799	1.41569	1.04 (0.76- 1.42)	0.81
ACUTPANC	family.Porphyromonadaceae.id.943.summary.txt.gz	Inverse variance weighted (fixed effects)	10	-0.0333731	0.119412	0.779878	-0.267421	0.200675	0.967178	0.765351	1.22223	0.97 (0.77- 1.22)	0.78
ACUTPANC	family.Porphyromonadaceae.id.943.summary.txt.gz	Weighted median	10	-0.0346017	0.165718	0.834605	-0.359408	0.290205	0.96599	0.698089	1.3367	0.97 (0.70- 1.34)	0.83
ACUTPANC	family.Porphyromonadaceae.id.943.summary.txt.gz	MR Egger	10	-0.24627	0.480787	0.622333	-1.18861	0.696072	0.781711	0.304644	2.00586	0.78 (0.30- 2.01)	0.62
ACUTPANC	family.Porphyromonadaceae.id.943.summary.txt.gz	Simple mode	10	-0.173347	0.273557	0.542059	-0.709519	0.362825	0.840846	0.491881	1.43738	0.84 (0.49- 1.44)	0.54
ACUTPANC	family.Porphyromonadaceae.id.943.summary.txt.gz	Weighted mode	10	-0.0897918	0.244602	0.722032	-0.569212	0.389628	0.914121	0.565971	1.47643	0.91 (0.57- 1.48)	0.72
ACUTPANC	family.Prevotellaceae.id.960.summary.txt.gz	Inverse variance weighted (fixed effects)	16	0.0681833	0.0816252	0.403537	-0.0918021	0.228169	1.07056	0.912286	1.2563	1.07 (0.91- 1.26)	0.4
ACUTPANC	family.Prevotellaceae.id.960.summary.txt.gz	Weighted median	16	0.063715	0.104118	0.540571	-0.140357	0.267787	1.06579	0.869048	1.30707	1.07 (0.87- 1.31)	0.54
ACUTPANC	family.Prevotellaceae.id.960.summary.txt.gz	MR Egger	16	0.224927	0.297091	0.461543	-0.35737	0.807225	1.25223	0.699513	2.24168	1.25 (0.70- 2.24)	0.46
ACUTPANC	family.Prevotellaceae.id.960.summary.txt.gz	Simple mode	16	0.0821065	0.173359	0.64259	-0.257677	0.42189	1.08557	0.772845	1.52484	1.09 (0.77- 1.52)	0.64
ACUTPANC	family.Prevotellaceae.id.960.summary.txt.gz	Weighted mode	16	0.0904919	0.187498	0.636327	-0.277004	0.457988	1.09471	0.758051	1.58089	1.09 (0.76- 1.58)	0.64
ACUTPANC	family.Rhodospirillaceae.id.2717.summary.txt.gz	Inverse variance weighted (fixed effects)	14	-0.0214809	0.0656222	0.743409	-0.1501	0.107139	0.978748	0.860622	1.11309	0.98 (0.86- 1.11)	0.74
ACUTPANC	family.Rhodospirillaceae.id.2717.summary.txt.gz	Weighted median	14	-0.0529233	0.0936249	0.571891	-0.236428	0.130582	0.948453	0.789443	1.13949	0.95 (0.79- 1.14)	0.57
ACUTPANC	family.Rhodospirillaceae.id.2717.summary.txt.gz	MR Egger	14	-0.520702	0.267864	0.0757278	-1.04572	0.00431194	0.594104	0.35144	1.00432	0.59 (0.35- 1.00)	0.08
ACUTPANC	family.Rhodospirillaceae.id.2717.summary.txt.gz	Simple mode	14	-0.0382244	0.156418	0.810757	-0.344805	0.268356	0.962497	0.708359	1.30781	0.96 (0.71- 1.31)	0.81
ACUTPANC	family.Rhodospirillaceae.id.2717.summary.txt.gz	Weighted mode	14	-0.0382244	0.15143	0.804661	-0.335027	0.258578	0.962497	0.715319	1.29509	0.96 (0.72- 1.30)	0.8
ACUTPANC	family.Rikenellaceae.id.967.summary.txt.gz	Inverse variance weighted (fixed effects)	18	-0.111218	0.0829207	0.179839	-0.273742	0.051307	0.894744	0.760528	1.05265	0.89 (0.76- 1.05)	0.18
ACUTPANC	family.Rikenellaceae.id.967.summary.txt.gz	Weighted median	18	-0.048835	0.111199	0.660541	-0.266786	0.169116	0.952338	0.765837	1.18426	0.95 (0.77- 1.18)	0.66
ACUTPANC	family.Rikenellaceae.id.967.summary.txt.gz	MR Egger	18	-0.0341353	0.259147	0.896847	-0.542064	0.473793	0.966441	0.581547	1.60607	0.97 (0.58- 1.61)	0.9
ACUTPANC	family.Rikenellaceae.id.967.summary.txt.gz	Simple mode	18	-0.0466017	0.207496	0.824975	-0.453294	0.360091	0.954468	0.635531	1.43346	0.95 (0.64- 1.43)	0.82
ACUTPANC	family.Rikenellaceae.id.967.summary.txt.gz	Weighted mode	18	-0.0466017	0.199216	0.817837	-0.437064	0.343861	0.954468	0.64593	1.41038	0.95 (0.65- 1.41)	0.82
ACUTPANC	family.Ruminococcaceae.id.2050.summary.txt.gz	Inverse variance weighted (fixed effects)	10	-0.0600836	0.10081	0.551168	-0.25767	0.137503	0.941686	0.77285	1.14741	0.94 (0.77- 1.15)	0.55
ACUTPANC	family.Ruminococcaceae.id.2050.summary.txt.gz	Weighted median	10	-0.116025	0.135686	0.392494	-0.381969	0.149918	0.890453	0.682516	1.16174	0.89 (0.68- 1.16)	0.39
ACUTPANC	family.Ruminococcaceae.id.2050.summary.txt.gz	MR Egger	10	-0.245894	0.217666	0.291341	-0.67252	0.180732	0.782005	0.510421	1.19809	0.78 (0.51- 1.20)	0.29
ACUTPANC	family.Ruminococcaceae.id.2050.summary.txt.gz	Simple mode	10	-0.250113	0.228289	0.301705	-0.697559	0.197333	0.778713	0.497799	1.21815	0.78 (0.50- 1.22)	0.3
ACUTPANC	family.Ruminococcaceae.id.2050.summary.txt.gz	Weighted mode	10	-0.184349	0.181654	0.336689	-0.540392	0.171694	0.831646	0.58252	1.18731	0.83 (0.58- 1.19)	0.34
ACUTPANC	family.Streptococcaceae.id.1850.summary.txt.gz	Inverse variance weighted (fixed effects)	13	-0.0226912	0.0977033	0.816347	-0.21419	0.168807	0.977564	0.807195	1.18389	0.98 (0.81- 1.18)	0.82
ACUTPANC	family.Streptococcaceae.id.1850.summary.txt.gz	Weighted median	13	0.0662512	0.129728	0.609567	-0.188017	0.320519	1.0685	0.828601	1.37784	1.07 (0.83- 1.38)	0.61
ACUTPANC	family.Streptococcaceae.id.1850.summary.txt.gz	MR Egger	13	0.0502063	0.400927	0.902604	-0.73561	0.836023	1.05149	0.479213	2.30717	1.05 (0.48- 2.31)	0.9
ACUTPANC	family.Streptococcaceae.id.1850.summary.txt.gz	Simple mode	13	0.168196	0.200703	0.418392	-0.225182	0.561573	1.18317	0.798371	1.75343	1.18 (0.80- 1.75)	0.42
ACUTPANC	family.Streptococcaceae.id.1850.summary.txt.gz	Weighted mode	13	0.139232	0.182445	0.460119	-0.218361	0.496825	1.14939	0.803835	1.64349	1.15 (0.80- 1.64)	0.46
ACUTPANC	family.Streptococcaceae.id.1850.summary1.txt.gz	Inverse variance weighted (fixed effects)	13	-0.0226912	0.0977033	0.816347	-0.21419	0.168807	0.977564	0.807195	1.18389	0.98 (0.81- 1.18)	0.82
ACUTPANC	family.Streptococcaceae.id.1850.summary1.txt.gz	Weighted median	13	0.0662512	0.131887	0.615434	-0.192248	0.32475	1.0685	0.825102	1.38369	1.07 (0.83- 1.38)	0.62
ACUTPANC	family.Streptococcaceae.id.1850.summary1.txt.gz	MR Egger	13	0.0502063	0.400927	0.902604	-0.73561	0.836023	1.05149	0.479213	2.30717	1.05 (0.48- 2.31)	0.9
ACUTPANC	family.Streptococcaceae.id.1850.summary1.txt.gz	Simple mode	13	0.168196	0.202033	0.421379	-0.22779	0.564181	1.18317	0.796292	1.75801	1.18 (0.80- 1.76)	0.42
ACUTPANC	family.Streptococcaceae.id.1850.summary1.txt.gz	Weighted mode	13	0.139232	0.199117	0.497729	-0.251038	0.529502	1.14939	0.777993	1.69809	1.15 (0.78- 1.70)	0.5
ACUTPANC	family.unknownfamily.id.1000001214.summary.txt.gz	Inverse variance weighted (fixed effects)	9	-0.0149267	0.0705371	0.832407	-0.153179	0.123326	0.985184	0.857976	1.13125	0.99 (0.86- 1.13)	0.83
ACUTPANC	family.unknownfamily.id.1000001214.summary.txt.gz	Weighted median	9	-0.000326954	0.0901296	0.997106	-0.176981	0.176327	0.999673	0.837796	1.19283	1.00 (0.84- 1.19)	1
ACUTPANC	family.unknownfamily.id.1000001214.summary.txt.gz	MR Egger	9	-0.00860806	0.210865	0.968577	-0.421903	0.404687	0.991429	0.655798	1.49883	0.99 (0.66- 1.50)	0.97
ACUTPANC	family.unknownfamily.id.1000001214.summary.txt.gz	Simple mode	9	0.0218834	0.134446	0.874739	-0.241632	0.285398	1.02212	0.785345	1.33029	1.02 (0.79- 1.33)	0.87
ACUTPANC	family.unknownfamily.id.1000001214.summary.txt.gz	Weighted mode	9	0.0122897	0.111564	0.914997	-0.206376	0.230955	1.01237	0.813527	1.2598	1.01 (0.81- 1.26)	0.91
ACUTPANC	family.unknownfamily.id.1000005471.summary.txt.gz	Inverse variance weighted (fixed effects)	13	0.0969373	0.0741281	0.190975	-0.0483538	0.242228	1.10179	0.952797	1.27409	1.10 (0.95- 1.27)	0.19
ACUTPANC	family.unknownfamily.id.1000005471.summary.txt.gz	Weighted median	13	0.105404	0.0946088	0.265237	-0.0800298	0.290837	1.11116	0.923089	1.33755	1.11 (0.92- 1.34)	0.27
ACUTPANC	family.unknownfamily.id.1000005471.summary.txt.gz	MR Egger	13	0.207527	0.210076	0.344451	-0.204223	0.619276	1.23063	0.815281	1.85758	1.23 (0.82- 1.86)	0.34
ACUTPANC	family.unknownfamily.id.1000005471.summary.txt.gz	Simple mode	13	0.208557	0.163302	0.225716	-0.111515	0.528628	1.2319	0.894478	1.6966	1.23 (0.89- 1.70)	0.23
ACUTPANC	family.unknownfamily.id.1000005471.summary.txt.gz	Weighted mode	13	0.170566	0.173277	0.344371	-0.169056	0.510188	1.18598	0.844462	1.6656	1.19 (0.84- 1.67)	0.34
ACUTPANC	family.unknownfamily.id.1000006161.summary.txt.gz	Inverse variance weighted (fixed effects)	13	-0.0385258	0.053213	0.46907	-0.142823	0.0657716	0.962207	0.866907	1.06798	0.96 (0.87- 1.07)	0.47
ACUTPANC	family.unknownfamily.id.1000006161.summary.txt.gz	Weighted median	13	0.0451377	0.0778629	0.562112	-0.107474	0.197749	1.04617	0.8981	1.21866	1.05 (0.90- 1.22)	0.56
ACUTPANC	family.unknownfamily.id.1000006161.summary.txt.gz	MR Egger	13	-0.202701	0.256287	0.445711	-0.705023	0.29962	0.816522	0.494097	1.34935	0.82 (0.49- 1.35)	0.45
ACUTPANC	family.unknownfamily.id.1000006161.summary.txt.gz	Simple mode	13	0.0693843	0.136431	0.620277	-0.198021	0.33679	1.07185	0.820352	1.40044	1.07 (0.82- 1.40)	0.62
ACUTPANC	family.unknownfamily.id.1000006161.summary.txt.gz	Weighted mode	13	0.0617746	0.128795	0.640109	-0.190663	0.314213	1.06372	0.826411	1.36918	1.06 (0.83- 1.37)	0.64
ACUTPANC	family.Veillonellaceae.id.2172.summary.txt.gz	Inverse variance weighted (fixed effects)	18	0.0591723	0.0713579	0.406973	-0.0806892	0.199034	1.06096	0.92248	1.22022	1.06 (0.92- 1.22)	0.41
ACUTPANC	family.Veillonellaceae.id.2172.summary.txt.gz	Weighted median	18	-0.00205616	0.103907	0.984212	-0.205715	0.201602	0.997946	0.814065	1.22336	1.00 (0.81- 1.22)	0.98
ACUTPANC	family.Veillonellaceae.id.2172.summary.txt.gz	MR Egger	18	0.0504376	0.179032	0.781766	-0.300465	0.40134	1.05173	0.740474	1.49382	1.05 (0.74- 1.49)	0.78
ACUTPANC	family.Veillonellaceae.id.2172.summary.txt.gz	Simple mode	18	0.0133899	0.169444	0.937937	-0.31872	0.3455	1.01348	0.727079	1.4127	1.01 (0.73- 1.41)	0.94
ACUTPANC	family.Veillonellaceae.id.2172.summary.txt.gz	Weighted mode	18	0.00818446	0.130694	0.950797	-0.247976	0.264344	1.00822	0.780379	1.30258	1.01 (0.78- 1.30)	0.95
ACUTPANC	family.Verrucomicrobiaceae.id.4036.summary.txt.gz	Inverse variance weighted (fixed effects)	12	0.0474284	0.0837842	0.571341	-0.116789	0.211645	1.04857	0.889773	1.23571	1.05 (0.89- 1.24)	0.57
ACUTPANC	family.Verrucomicrobiaceae.id.4036.summary.txt.gz	Weighted median	12	-0.0149915	0.122469	0.902574	-0.25503	0.225047	0.98512	0.774893	1.25238	0.99 (0.77- 1.25)	0.9
ACUTPANC	family.Verrucomicrobiaceae.id.4036.summary.txt.gz	MR Egger	12	0.0410411	0.366842	0.913135	-0.677969	0.760051	1.04189	0.507647	2.13839	1.04 (0.51- 2.14)	0.91
ACUTPANC	family.Verrucomicrobiaceae.id.4036.summary.txt.gz	Simple mode	12	-0.00528479	0.231697	0.982211	-0.459412	0.448842	0.994729	0.631655	1.5665	0.99 (0.63- 1.57)	0.98
ACUTPANC	family.Verrucomicrobiaceae.id.4036.summary.txt.gz	Weighted mode	12	-0.0423974	0.18682	0.824631	-0.408565	0.32377	0.958489	0.664603	1.38233	0.96 (0.66- 1.38)	0.82
ACUTPANC	family.Victivallaceae.id.2255.summary.txt.gz	Inverse variance weighted (fixed effects)	12	0.0824764	0.0481567	0.0867739	-0.0119108	0.176864	1.08597	0.98816	1.19347	1.09 (0.99- 1.19)	0.09
ACUTPANC	family.Victivallaceae.id.2255.summary.txt.gz	Weighted median	12	0.104222	0.0623667	0.0946989	-0.0180168	0.226461	1.10985	0.982145	1.25415	1.11 (0.98- 1.25)	0.09
ACUTPANC	family.Victivallaceae.id.2255.summary.txt.gz	MR Egger	12	0.444165	0.230964	0.0833812	-0.00852365	0.896854	1.55919	0.991513	2.45188	1.56 (0.99- 2.45)	0.08
ACUTPANC	family.Victivallaceae.id.2255.summary.txt.gz	Simple mode	12	0.127197	0.104563	0.249267	-0.0777464	0.332139	1.13564	0.925199	1.39395	1.14 (0.93- 1.39)	0.25
ACUTPANC	family.Victivallaceae.id.2255.summary.txt.gz	Weighted mode	12	0.130033	0.104283	0.238324	-0.0743621	0.334428	1.13887	0.928335	1.39714	1.14 (0.93- 1.40)	0.24
ACUTPANC	genus..Clostridiuminnocuumgroup.id.14397.summary.txt.gz	Inverse variance weighted (fixed effects)	8	0.0250916	0.0599536	0.67557	-0.0924175	0.142601	1.02541	0.911724	1.15327	1.03 (0.91- 1.15)	0.68
ACUTPANC	genus..Clostridiuminnocuumgroup.id.14397.summary.txt.gz	Weighted median	8	0.0622529	0.0850782	0.464343	-0.1045	0.229006	1.06423	0.900774	1.25735	1.06 (0.90- 1.26)	0.46
ACUTPANC	genus..Clostridiuminnocuumgroup.id.14397.summary.txt.gz	MR Egger	8	-0.409459	0.390591	0.334877	-1.17502	0.356099	0.664009	0.308814	1.42775	0.66 (0.31- 1.43)	0.33
ACUTPANC	genus..Clostridiuminnocuumgroup.id.14397.summary.txt.gz	Simple mode	8	0.086004	0.142562	0.565354	-0.193418	0.365426	1.08981	0.824137	1.44113	1.09 (0.82- 1.44)	0.57
ACUTPANC	genus..Clostridiuminnocuumgroup.id.14397.summary.txt.gz	Weighted mode	8	0.0645078	0.125276	0.622462	-0.181034	0.31005	1.06663	0.834407	1.36349	1.07 (0.83- 1.36)	0.62
ACUTPANC	genus..Eubacteriumbrachygroup.id.11296.summary.txt.gz	Inverse variance weighted (fixed effects)	10	-0.00448796	0.0562832	0.936445	-0.114803	0.105827	0.995522	0.891542	1.11163	1.00 (0.89- 1.11)	0.94
ACUTPANC	genus..Eubacteriumbrachygroup.id.11296.summary.txt.gz	Weighted median	10	-0.00704599	0.0738588	0.923999	-0.151809	0.137717	0.992979	0.859152	1.14765	0.99 (0.86- 1.15)	0.92
ACUTPANC	genus..Eubacteriumbrachygroup.id.11296.summary.txt.gz	MR Egger	10	0.0266483	0.226507	0.909246	-0.417306	0.470603	1.02701	0.658819	1.60096	1.03 (0.66- 1.60)	0.91
ACUTPANC	genus..Eubacteriumbrachygroup.id.11296.summary.txt.gz	Simple mode	10	-0.0214672	0.115108	0.856191	-0.247078	0.204144	0.978762	0.78108	1.22647	0.98 (0.78- 1.23)	0.86
ACUTPANC	genus..Eubacteriumbrachygroup.id.11296.summary.txt.gz	Weighted mode	10	-0.0250068	0.107512	0.821279	-0.23573	0.185717	0.975303	0.789994	1.20408	0.98 (0.79- 1.20)	0.82
ACUTPANC	genus..Eubacteriumcoprostanoligenesgroup.id.11375.summary.txt.gz	Inverse variance weighted (fixed effects)	10	-0.00448796	0.0562832	0.936445	-0.114803	0.105827	0.995522	0.891542	1.11163	1.00 (0.89- 1.11)	0.94
ACUTPANC	genus..Eubacteriumcoprostanoligenesgroup.id.11375.summary.txt.gz	Weighted median	10	-0.00704599	0.0738588	0.923999	-0.151809	0.137717	0.992979	0.859152	1.14765	0.99 (0.86- 1.15)	0.92
ACUTPANC	genus..Eubacteriumcoprostanoligenesgroup.id.11375.summary.txt.gz	MR Egger	10	0.0266483	0.226507	0.909246	-0.417306	0.470603	1.02701	0.658819	1.60096	1.03 (0.66- 1.60)	0.91
ACUTPANC	genus..Eubacteriumcoprostanoligenesgroup.id.11375.summary.txt.gz	Simple mode	10	-0.0214672	0.115108	0.856191	-0.247078	0.204144	0.978762	0.78108	1.22647	0.98 (0.78- 1.23)	0.86
ACUTPANC	genus..Eubacteriumcoprostanoligenesgroup.id.11375.summary.txt.gz	Weighted mode	10	-0.0250068	0.107512	0.821279	-0.23573	0.185717	0.975303	0.789994	1.20408	0.98 (0.79- 1.20)	0.82
ACUTPANC	genus..Eubacteriumeligensgroup.id.14372.summary.txt.gz	Inverse variance weighted (fixed effects)	7	0.274168	0.124472	0.0276201	0.0302019	0.518133	1.31544	1.03066	1.67889	1.32 (1.03- 1.68)	0.028
ACUTPANC	genus..Eubacteriumeligensgroup.id.14372.summary.txt.gz	Weighted median	7	0.268386	0.16548	0.104833	-0.0559548	0.592727	1.30785	0.945582	1.80891	1.31 (0.95- 1.81)	0.1
ACUTPANC	genus..Eubacteriumeligensgroup.id.14372.summary.txt.gz	MR Egger	7	0.569672	0.509243	0.314127	-0.428443	1.56779	1.76769	0.651523	4.79603	1.77 (0.65- 4.80)	0.31
ACUTPANC	genus..Eubacteriumeligensgroup.id.14372.summary.txt.gz	Simple mode	7	0.274389	0.240965	0.29824	-0.197903	0.746681	1.31573	0.820449	2.10999	1.32 (0.82- 2.11)	0.3
ACUTPANC	genus..Eubacteriumeligensgroup.id.14372.summary.txt.gz	Weighted mode	7	0.277876	0.248491	0.306223	-0.209167	0.764919	1.32032	0.811259	2.14882	1.32 (0.81- 2.15)	0.31
ACUTPANC	genus..Eubacteriumfissicatenagroup.id.14373.summary.txt.gz	Inverse variance weighted (fixed effects)	9	0.165184	0.0599008	0.00582212	0.0477789	0.28259	1.17961	1.04894	1.32656	1.18 (1.05- 1.33)	0.0058
ACUTPANC	genus..Eubacteriumfissicatenagroup.id.14373.summary.txt.gz	Weighted median	9	0.160291	0.0808087	0.0473015	0.0019063	0.318676	1.17385	1.00191	1.37531	1.17 (1.00- 1.38)	0.047
ACUTPANC	genus..Eubacteriumfissicatenagroup.id.14373.summary.txt.gz	MR Egger	9	-0.00589193	0.310979	0.985413	-0.615411	0.603627	0.994125	0.540419	1.82874	0.99 (0.54- 1.83)	0.99
ACUTPANC	genus..Eubacteriumfissicatenagroup.id.14373.summary.txt.gz	Simple mode	9	0.182057	0.1298	0.198331	-0.0723507	0.436465	1.19968	0.930205	1.54723	1.20 (0.93- 1.55)	0.2
ACUTPANC	genus..Eubacteriumfissicatenagroup.id.14373.summary.txt.gz	Weighted mode	9	0.180324	0.133336	0.213231	-0.0810149	0.441663	1.19761	0.92218	1.55529	1.20 (0.92- 1.56)	0.21
ACUTPANC	genus..Eubacteriumhalliigroup.id.11338.summary.txt.gz	Inverse variance weighted (fixed effects)	14	0.081079	0.083217	0.329904	-0.0820264	0.244184	1.08446	0.921248	1.27658	1.08 (0.92- 1.28)	0.33
ACUTPANC	genus..Eubacteriumhalliigroup.id.11338.summary.txt.gz	Weighted median	14	0.0787298	0.114158	0.49041	-0.14502	0.302479	1.08191	0.865005	1.35321	1.08 (0.87- 1.35)	0.49
ACUTPANC	genus..Eubacteriumhalliigroup.id.11338.summary.txt.gz	MR Egger	14	0.0703949	0.173093	0.691397	-0.268868	0.409658	1.07293	0.764244	1.5063	1.07 (0.76- 1.51)	0.69
ACUTPANC	genus..Eubacteriumhalliigroup.id.11338.summary.txt.gz	Simple mode	14	0.114194	0.172375	0.519239	-0.22366	0.452049	1.12097	0.799587	1.57153	1.12 (0.80- 1.57)	0.52
ACUTPANC	genus..Eubacteriumhalliigroup.id.11338.summary.txt.gz	Weighted mode	14	0.0715658	0.153444	0.64865	-0.229184	0.372316	1.07419	0.795182	1.45109	1.07 (0.80- 1.45)	0.65
ACUTPANC	genus..Eubacteriumnodatumgroup.id.11297.summary.txt.gz	Inverse variance weighted (fixed effects)	11	0.0851551	0.0488511	0.0813063	-0.010593	0.180903	1.08889	0.989463	1.1983	1.09 (0.99- 1.20)	0.08
ACUTPANC	genus..Eubacteriumnodatumgroup.id.11297.summary.txt.gz	Weighted median	11	0.103046	0.0659189	0.117999	-0.0261547	0.232247	1.10854	0.974184	1.26143	1.11 (0.97- 1.26)	0.12
ACUTPANC	genus..Eubacteriumnodatumgroup.id.11297.summary.txt.gz	MR Egger	11	0.00202006	0.217654	0.992797	-0.424583	0.428623	1.00202	0.654043	1.53514	1.00 (0.65- 1.54)	0.99
ACUTPANC	genus..Eubacteriumnodatumgroup.id.11297.summary.txt.gz	Simple mode	11	0.069661	0.11607	0.561751	-0.157836	0.297158	1.07214	0.85399	1.34603	1.07 (0.85- 1.35)	0.56
ACUTPANC	genus..Eubacteriumnodatumgroup.id.11297.summary.txt.gz	Weighted mode	11	0.0815354	0.109451	0.473447	-0.132988	0.296059	1.08495	0.875475	1.34455	1.08 (0.88- 1.34)	0.47
ACUTPANC	genus..Eubacteriumoxidoreducensgroup.id.11339.summary.txt.gz	Inverse variance weighted (fixed effects)	5	-0.0250683	0.0893389	0.779019	-0.200173	0.150036	0.975243	0.818589	1.16188	0.98 (0.82- 1.16)	0.78
ACUTPANC	genus..Eubacteriumoxidoreducensgroup.id.11339.summary.txt.gz	Weighted median	5	-0.101191	0.116968	0.386975	-0.330449	0.128067	0.90376	0.718601	1.13663	0.90 (0.72- 1.14)	0.39
ACUTPANC	genus..Eubacteriumoxidoreducensgroup.id.11339.summary.txt.gz	MR Egger	5	0.00697351	0.430699	0.988099	-0.837197	0.851144	1.007	0.432922	2.34233	1.01 (0.43- 2.34)	0.99
ACUTPANC	genus..Eubacteriumoxidoreducensgroup.id.11339.summary.txt.gz	Simple mode	5	-0.167787	0.180396	0.404966	-0.521362	0.185788	0.845534	0.593711	1.20417	0.85 (0.59- 1.20)	0.4
ACUTPANC	genus..Eubacteriumoxidoreducensgroup.id.11339.summary.txt.gz	Weighted mode	5	-0.157391	0.181612	0.435034	-0.51335	0.198568	0.85437	0.598487	1.21966	0.85 (0.60- 1.22)	0.44
ACUTPANC	genus..Eubacteriumrectalegroup.id.14374.summary.txt.gz	Inverse variance weighted (fixed effects)	5	-0.0250683	0.0893389	0.779019	-0.200173	0.150036	0.975243	0.818589	1.16188	0.98 (0.82- 1.16)	0.78
ACUTPANC	genus..Eubacteriumrectalegroup.id.14374.summary.txt.gz	Weighted median	5	-0.101191	0.116968	0.386975	-0.330449	0.128067	0.90376	0.718601	1.13663	0.90 (0.72- 1.14)	0.39
ACUTPANC	genus..Eubacteriumrectalegroup.id.14374.summary.txt.gz	MR Egger	5	0.00697351	0.430699	0.988099	-0.837197	0.851144	1.007	0.432922	2.34233	1.01 (0.43- 2.34)	0.99
ACUTPANC	genus..Eubacteriumrectalegroup.id.14374.summary.txt.gz	Simple mode	5	-0.167787	0.180396	0.404966	-0.521362	0.185788	0.845534	0.593711	1.20417	0.85 (0.59- 1.20)	0.4
ACUTPANC	genus..Eubacteriumrectalegroup.id.14374.summary.txt.gz	Weighted mode	5	-0.157391	0.181612	0.435034	-0.51335	0.198568	0.85437	0.598487	1.21966	0.85 (0.60- 1.22)	0.44
ACUTPANC	genus..Eubacteriumruminantiumgroup.id.11340.summary.txt.gz	Inverse variance weighted (fixed effects)	18	-0.0401647	0.0541692	0.45841	-0.146336	0.066007	0.960631	0.863867	1.06823	0.96 (0.86- 1.07)	0.46
ACUTPANC	genus..Eubacteriumruminantiumgroup.id.11340.summary.txt.gz	Weighted median	18	0.0259375	0.0760749	0.733144	-0.123169	0.175044	1.02628	0.884114	1.1913	1.03 (0.88- 1.19)	0.73
ACUTPANC	genus..Eubacteriumruminantiumgroup.id.11340.summary.txt.gz	MR Egger	18	0.0834427	0.181156	0.651276	-0.271624	0.438509	1.08702	0.762141	1.55039	1.09 (0.76- 1.55)	0.65
ACUTPANC	genus..Eubacteriumruminantiumgroup.id.11340.summary.txt.gz	Simple mode	18	0.0897897	0.141924	0.535374	-0.188382	0.367961	1.09394	0.828298	1.44479	1.09 (0.83- 1.44)	0.54
ACUTPANC	genus..Eubacteriumruminantiumgroup.id.11340.summary.txt.gz	Weighted mode	18	0.105103	0.154314	0.504984	-0.197353	0.407559	1.11082	0.820901	1.50314	1.11 (0.82- 1.50)	0.5
ACUTPANC	genus..Eubacteriumventriosumgroup.id.11341.summary.txt.gz	Inverse variance weighted (fixed effects)	15	-0.0111727	0.0868831	0.897678	-0.181464	0.159118	0.988889	0.834049	1.17248	0.99 (0.83- 1.17)	0.9
ACUTPANC	genus..Eubacteriumventriosumgroup.id.11341.summary.txt.gz	Weighted median	15	0.0920272	0.119609	0.441658	-0.142407	0.326462	1.09639	0.867268	1.38606	1.10 (0.87- 1.39)	0.44
ACUTPANC	genus..Eubacteriumventriosumgroup.id.11341.summary.txt.gz	MR Egger	15	0.204059	0.387955	0.607753	-0.556332	0.96445	1.22637	0.573308	2.62335	1.23 (0.57- 2.62)	0.61
ACUTPANC	genus..Eubacteriumventriosumgroup.id.11341.summary.txt.gz	Simple mode	15	0.156123	0.197192	0.441726	-0.230373	0.54262	1.16897	0.794237	1.72051	1.17 (0.79- 1.72)	0.44
ACUTPANC	genus..Eubacteriumventriosumgroup.id.11341.summary.txt.gz	Weighted mode	15	0.160077	0.206353	0.450807	-0.244375	0.56453	1.1736	0.783194	1.75862	1.17 (0.78- 1.76)	0.45
ACUTPANC	genus..Eubacteriumxylanophilumgroup.id.14375.summary.txt.gz	Inverse variance weighted (fixed effects)	9	0.104125	0.0957477	0.276818	-0.0835403	0.291791	1.10974	0.919854	1.33882	1.11 (0.92- 1.34)	0.28
ACUTPANC	genus..Eubacteriumxylanophilumgroup.id.14375.summary.txt.gz	Weighted median	9	0.0805029	0.126036	0.522998	-0.166527	0.327533	1.08383	0.8466	1.38754	1.08 (0.85- 1.39)	0.52
ACUTPANC	genus..Eubacteriumxylanophilumgroup.id.14375.summary.txt.gz	MR Egger	9	-0.213724	0.286422	0.47986	-0.775111	0.347664	0.807572	0.460653	1.41576	0.81 (0.46- 1.42)	0.48
ACUTPANC	genus..Eubacteriumxylanophilumgroup.id.14375.summary.txt.gz	Simple mode	9	0.0761169	0.186691	0.694176	-0.289798	0.442032	1.07909	0.748415	1.55587	1.08 (0.75- 1.56)	0.69
ACUTPANC	genus..Eubacteriumxylanophilumgroup.id.14375.summary.txt.gz	Weighted mode	9	0.0730117	0.172839	0.683838	-0.265752	0.411776	1.07574	0.766629	1.5095	1.08 (0.77- 1.51)	0.68
ACUTPANC	genus..Ruminococcusgauvreauiigroup.id.11342.summary.txt.gz	Inverse variance weighted (fixed effects)	11	0.00890807	0.0925735	0.92334	-0.172536	0.190352	1.00895	0.841528	1.20968	1.01 (0.84- 1.21)	0.92
ACUTPANC	genus..Ruminococcusgauvreauiigroup.id.11342.summary.txt.gz	Weighted median	11	0.0299757	0.126199	0.812248	-0.217375	0.277326	1.03043	0.804628	1.3196	1.03 (0.80- 1.32)	0.81
ACUTPANC	genus..Ruminococcusgauvreauiigroup.id.11342.summary.txt.gz	MR Egger	11	-0.305935	0.412909	0.477623	-1.11524	0.503366	0.736434	0.327838	1.65428	0.74 (0.33- 1.65)	0.48
ACUTPANC	genus..Ruminococcusgauvreauiigroup.id.11342.summary.txt.gz	Simple mode	11	0.167217	0.236733	0.496097	-0.296779	0.631212	1.18201	0.743208	1.87989	1.18 (0.74- 1.88)	0.5
ACUTPANC	genus..Ruminococcusgauvreauiigroup.id.11342.summary.txt.gz	Weighted mode	11	-0.164233	0.225042	0.482263	-0.605315	0.276848	0.848544	0.545902	1.31897	0.85 (0.55- 1.32)	0.48
ACUTPANC	genus..Ruminococcusgnavusgroup.id.14376.summary.txt.gz	Inverse variance weighted (fixed effects)	11	0.0344554	0.0654688	0.598688	-0.0938634	0.162774	1.03506	0.910407	1.17677	1.04 (0.91- 1.18)	0.6
ACUTPANC	genus..Ruminococcusgnavusgroup.id.14376.summary.txt.gz	Weighted median	11	0.0305814	0.0954981	0.748794	-0.156595	0.217758	1.03105	0.85505	1.24329	1.03 (0.86- 1.24)	0.75
ACUTPANC	genus..Ruminococcusgnavusgroup.id.14376.summary.txt.gz	MR Egger	11	-0.196605	0.356313	0.594535	-0.894978	0.501768	0.821515	0.408617	1.65164	0.82 (0.41- 1.65)	0.59
ACUTPANC	genus..Ruminococcusgnavusgroup.id.14376.summary.txt.gz	Simple mode	11	0.0183881	0.17487	0.918334	-0.324358	0.361134	1.01856	0.722992	1.43496	1.02 (0.72- 1.43)	0.92
ACUTPANC	genus..Ruminococcusgnavusgroup.id.14376.summary.txt.gz	Weighted mode	11	0.000585533	0.173803	0.997378	-0.340067	0.341239	1.00059	0.711722	1.40669	1.00 (0.71- 1.41)	1
ACUTPANC	genus..Ruminococcustorquesgroup.id.14377.summary.txt.gz	Inverse variance weighted (fixed effects)	8	-0.0952618	0.135774	0.482916	-0.361379	0.170855	0.909135	0.696715	1.18632	0.91 (0.70- 1.19)	0.48
ACUTPANC	genus..Ruminococcustorquesgroup.id.14377.summary.txt.gz	Weighted median	8	-0.0237405	0.170432	0.889216	-0.357788	0.310307	0.976539	0.699221	1.36384	0.98 (0.70- 1.36)	0.89
ACUTPANC	genus..Ruminococcustorquesgroup.id.14377.summary.txt.gz	MR Egger	8	-0.491912	0.436638	0.302947	-1.34772	0.363899	0.611456	0.259831	1.43893	0.61 (0.26- 1.44)	0.3
ACUTPANC	genus..Ruminococcustorquesgroup.id.14377.summary.txt.gz	Simple mode	8	-0.0378276	0.240265	0.879342	-0.508747	0.433092	0.962879	0.601248	1.54202	0.96 (0.60- 1.54)	0.88
ACUTPANC	genus..Ruminococcustorquesgroup.id.14377.summary.txt.gz	Weighted mode	8	-0.00187043	0.248748	0.99421	-0.489417	0.485677	0.998131	0.612983	1.62527	1.00 (0.61- 1.63)	0.99
ACUTPANC	genus.Actinomyces.id.423.summary.txt.gz	Inverse variance weighted (fixed effects)	7	-0.0871274	0.0847681	0.304029	-0.253273	0.0790181	0.91656	0.776256	1.08222	0.92 (0.78- 1.08)	0.3
ACUTPANC	genus.Actinomyces.id.423.summary.txt.gz	Weighted median	7	-0.0957248	0.109569	0.38231	-0.31048	0.119031	0.908714	0.733095	1.1264	0.91 (0.73- 1.13)	0.38
ACUTPANC	genus.Actinomyces.id.423.summary.txt.gz	MR Egger	7	-0.0222084	0.207032	0.918746	-0.42799	0.383573	0.978036	0.651818	1.46752	0.98 (0.65- 1.47)	0.92
ACUTPANC	genus.Actinomyces.id.423.summary.txt.gz	Simple mode	7	-0.174671	0.150565	0.29008	-0.469779	0.120437	0.839734	0.625141	1.12799	0.84 (0.63- 1.13)	0.29
ACUTPANC	genus.Actinomyces.id.423.summary.txt.gz	Weighted mode	7	-0.133599	0.13476	0.359781	-0.397729	0.130532	0.874941	0.671844	1.13943	0.87 (0.67- 1.14)	0.36
ACUTPANC	genus.Adlercreutzia.id.812.summary.txt.gz	Inverse variance weighted (fixed effects)	8	0.0862519	0.0906113	0.341153	-0.0913462	0.26385	1.09008	0.912702	1.30193	1.09 (0.91- 1.30)	0.34
ACUTPANC	genus.Adlercreutzia.id.812.summary.txt.gz	Weighted median	8	0.154568	0.126789	0.222808	-0.0939388	0.403075	1.16715	0.910338	1.49642	1.17 (0.91- 1.50)	0.22
ACUTPANC	genus.Adlercreutzia.id.812.summary.txt.gz	MR Egger	8	-0.249902	0.548966	0.664957	-1.32588	0.826072	0.778877	0.26557	2.28433	0.78 (0.27- 2.28)	0.66
ACUTPANC	genus.Adlercreutzia.id.812.summary.txt.gz	Simple mode	8	0.196756	0.200094	0.35821	-0.195429	0.588941	1.21745	0.822482	1.80208	1.22 (0.82- 1.80)	0.36
ACUTPANC	genus.Adlercreutzia.id.812.summary.txt.gz	Weighted mode	8	0.213759	0.206761	0.335599	-0.191493	0.61901	1.23832	0.825726	1.85709	1.24 (0.83- 1.86)	0.34
ACUTPANC	genus.Akkermansia.id.4037.summary.txt.gz	Inverse variance weighted (fixed effects)	12	0.0475998	0.0837663	0.569868	-0.116582	0.211782	1.04875	0.889957	1.23588	1.05 (0.89- 1.24)	0.57
ACUTPANC	genus.Akkermansia.id.4037.summary.txt.gz	Weighted median	12	-0.0146661	0.119968	0.902701	-0.249804	0.220472	0.985441	0.778953	1.24666	0.99 (0.78- 1.25)	0.9
ACUTPANC	genus.Akkermansia.id.4037.summary.txt.gz	MR Egger	12	0.0432201	0.366479	0.908456	-0.67508	0.76152	1.04417	0.509116	2.14153	1.04 (0.51- 2.14)	0.91
ACUTPANC	genus.Akkermansia.id.4037.summary.txt.gz	Simple mode	12	-0.0061824	0.227567	0.978813	-0.452213	0.439848	0.993837	0.636218	1.55247	0.99 (0.64- 1.55)	0.98
ACUTPANC	genus.Akkermansia.id.4037.summary.txt.gz	Weighted mode	12	-0.0432927	0.183281	0.817611	-0.402523	0.315937	0.957631	0.668631	1.37154	0.96 (0.67- 1.37)	0.82
ACUTPANC	genus.Alistipes.id.968.summary.txt.gz	Inverse variance weighted (fixed effects)	12	-0.0542962	0.113457	0.632249	-0.276671	0.168079	0.947152	0.758304	1.18303	0.95 (0.76- 1.18)	0.63
ACUTPANC	genus.Alistipes.id.968.summary.txt.gz	Weighted median	12	-0.00589076	0.164607	0.971452	-0.328521	0.31674	0.994127	0.719988	1.37265	0.99 (0.72- 1.37)	0.97
ACUTPANC	genus.Alistipes.id.968.summary.txt.gz	MR Egger	12	-0.454794	0.611125	0.473885	-1.6526	0.743011	0.634579	0.191552	2.10226	0.63 (0.19- 2.10)	0.47
ACUTPANC	genus.Alistipes.id.968.summary.txt.gz	Simple mode	12	0.109669	0.291406	0.71382	-0.461488	0.680825	1.11591	0.630345	1.97551	1.12 (0.63- 1.98)	0.71
ACUTPANC	genus.Alistipes.id.968.summary.txt.gz	Weighted mode	12	0.109669	0.242059	0.659308	-0.364768	0.584105	1.11591	0.694358	1.79339	1.12 (0.69- 1.79)	0.66
ACUTPANC	genus.Allisonella.id.2174.summary.txt.gz	Inverse variance weighted (fixed effects)	8	0.017178	0.0534978	0.748137	-0.0876777	0.122034	1.01733	0.916056	1.12979	1.02 (0.92- 1.13)	0.75
ACUTPANC	genus.Allisonella.id.2174.summary.txt.gz	Weighted median	8	0.0285263	0.0737554	0.698928	-0.116034	0.173087	1.02894	0.890445	1.18897	1.03 (0.89- 1.19)	0.7
ACUTPANC	genus.Allisonella.id.2174.summary.txt.gz	MR Egger	8	0.473928	0.391728	0.271839	-0.293859	1.24172	1.60629	0.745382	3.46155	1.61 (0.75- 3.46)	0.27
ACUTPANC	genus.Allisonella.id.2174.summary.txt.gz	Simple mode	8	0.0443016	0.119402	0.72159	-0.189726	0.278329	1.0453	0.827186	1.32092	1.05 (0.83- 1.32)	0.72
ACUTPANC	genus.Allisonella.id.2174.summary.txt.gz	Weighted mode	8	0.0504779	0.107893	0.654107	-0.160992	0.261948	1.05177	0.851299	1.29946	1.05 (0.85- 1.30)	0.65
ACUTPANC	genus.Alloprevotella.id.961.summary.txt.gz	Inverse variance weighted (fixed effects)	5	0.0570667	0.0680299	0.401554	-0.0762718	0.190405	1.05873	0.926564	1.20974	1.06 (0.93- 1.21)	0.4
ACUTPANC	genus.Alloprevotella.id.961.summary.txt.gz	Weighted median	5	-0.002644	0.0963278	0.978102	-0.191446	0.186158	0.997359	0.825764	1.20461	1.00 (0.83- 1.20)	0.98
ACUTPANC	genus.Alloprevotella.id.961.summary.txt.gz	MR Egger	5	-1.29954	0.590344	0.115029	-2.45662	-0.142469	0.272656	0.0857243	0.867214	0.27 (0.09- 0.87)	0.12
ACUTPANC	genus.Alloprevotella.id.961.summary.txt.gz	Simple mode	5	-0.0461426	0.131317	0.743029	-0.303524	0.211239	0.954906	0.738212	1.23521	0.95 (0.74- 1.24)	0.74
ACUTPANC	genus.Alloprevotella.id.961.summary.txt.gz	Weighted mode	5	-0.0482473	0.124285	0.717644	-0.291846	0.195352	0.952898	0.746884	1.21574	0.95 (0.75- 1.22)	0.72
ACUTPANC	genus.Anaerofilum.id.2053.summary.txt.gz	Inverse variance weighted (fixed effects)	10	0.0346097	0.0617894	0.575395	-0.0864975	0.155717	1.03522	0.917138	1.1685	1.04 (0.92- 1.17)	0.58
ACUTPANC	genus.Anaerofilum.id.2053.summary.txt.gz	Weighted median	10	0.0249309	0.0794889	0.753795	-0.130867	0.180729	1.02524	0.877334	1.19809	1.03 (0.88- 1.20)	0.75
ACUTPANC	genus.Anaerofilum.id.2053.summary.txt.gz	MR Egger	10	0.0560831	0.335935	0.871555	-0.60235	0.714516	1.05769	0.547524	2.0432	1.06 (0.55- 2.04)	0.87
ACUTPANC	genus.Anaerofilum.id.2053.summary.txt.gz	Simple mode	10	0.122324	0.117445	0.324794	-0.107869	0.352516	1.13012	0.897746	1.42264	1.13 (0.90- 1.42)	0.32
ACUTPANC	genus.Anaerofilum.id.2053.summary.txt.gz	Weighted mode	10	-0.0457547	0.124359	0.721434	-0.289498	0.197989	0.955276	0.748639	1.21895	0.96 (0.75- 1.22)	0.72
ACUTPANC	genus.Anaerostipes.id.1991.summary.txt.gz	Inverse variance weighted (fixed effects)	13	0.109735	0.10143	0.279304	-0.0890669	0.308537	1.11598	0.914784	1.36143	1.12 (0.91- 1.36)	0.28
ACUTPANC	genus.Anaerostipes.id.1991.summary.txt.gz	Weighted median	13	0.0619979	0.136428	0.649515	-0.205401	0.329397	1.06396	0.81432	1.39013	1.06 (0.81- 1.39)	0.65
ACUTPANC	genus.Anaerostipes.id.1991.summary.txt.gz	MR Egger	13	-0.321104	0.367561	0.401001	-1.04152	0.399315	0.725348	0.352916	1.4908	0.73 (0.35- 1.49)	0.4
ACUTPANC	genus.Anaerostipes.id.1991.summary.txt.gz	Simple mode	13	0.0608818	0.22018	0.786862	-0.37067	0.492434	1.06277	0.690272	1.63629	1.06 (0.69- 1.64)	0.79
ACUTPANC	genus.Anaerostipes.id.1991.summary.txt.gz	Weighted mode	13	0.0569168	0.21301	0.79385	-0.360583	0.474417	1.05857	0.697269	1.60708	1.06 (0.70- 1.61)	0.79
ACUTPANC	genus.Anaerotruncus.id.2054.summary.txt.gz	Inverse variance weighted (fixed effects)	13	0.0740476	0.0973301	0.446783	-0.116719	0.264815	1.07686	0.889835	1.30319	1.08 (0.89- 1.30)	0.45
ACUTPANC	genus.Anaerotruncus.id.2054.summary.txt.gz	Weighted median	13	-0.0113961	0.141228	0.935686	-0.288203	0.265411	0.988669	0.749609	1.30397	0.99 (0.75- 1.30)	0.94
ACUTPANC	genus.Anaerotruncus.id.2054.summary.txt.gz	MR Egger	13	0.243417	0.283927	0.409557	-0.31308	0.799914	1.2756	0.731191	2.22535	1.28 (0.73- 2.23)	0.41
ACUTPANC	genus.Anaerotruncus.id.2054.summary.txt.gz	Simple mode	13	-0.00540016	0.230605	0.981702	-0.457387	0.446586	0.994614	0.632936	1.56297	0.99 (0.63- 1.56)	0.98
ACUTPANC	genus.Anaerotruncus.id.2054.summary.txt.gz	Weighted mode	13	-0.021648	0.223347	0.924385	-0.459407	0.416111	0.978585	0.631658	1.51605	0.98 (0.63- 1.52)	0.92
ACUTPANC	genus.Bacteroides.id.918.summary.txt.gz	Inverse variance weighted (fixed effects)	8	-0.0132529	0.122505	0.913851	-0.253363	0.226857	0.986834	0.776186	1.25465	0.99 (0.78- 1.25)	0.91
ACUTPANC	genus.Bacteroides.id.918.summary.txt.gz	Weighted median	8	-0.0834457	0.157134	0.595385	-0.391428	0.224536	0.919941	0.676091	1.25174	0.92 (0.68- 1.25)	0.6
ACUTPANC	genus.Bacteroides.id.918.summary.txt.gz	MR Egger	8	0.0645362	0.648104	0.923924	-1.20575	1.33482	1.06666	0.299468	3.79931	1.07 (0.30- 3.80)	0.92
ACUTPANC	genus.Bacteroides.id.918.summary.txt.gz	Simple mode	8	-0.110927	0.244648	0.663972	-0.590438	0.368584	0.895004	0.554085	1.44569	0.90 (0.55- 1.45)	0.66
ACUTPANC	genus.Bacteroides.id.918.summary.txt.gz	Weighted mode	8	-0.123833	0.244613	0.628239	-0.603273	0.355608	0.883528	0.547018	1.42705	0.88 (0.55- 1.43)	0.63
ACUTPANC	genus.Barnesiella.id.944.summary.txt.gz	Inverse variance weighted (fixed effects)	12	-0.117089	0.0947058	0.216332	-0.302712	0.0685348	0.889506	0.738812	1.07094	0.89 (0.74- 1.07)	0.22
ACUTPANC	genus.Barnesiella.id.944.summary.txt.gz	Weighted median	12	-0.0355493	0.128052	0.781307	-0.286531	0.215432	0.965075	0.750864	1.2404	0.97 (0.75- 1.24)	0.78
ACUTPANC	genus.Barnesiella.id.944.summary.txt.gz	MR Egger	12	-0.10161	0.388528	0.798995	-0.863125	0.659905	0.903382	0.421842	1.93461	0.90 (0.42- 1.93)	0.8
ACUTPANC	genus.Barnesiella.id.944.summary.txt.gz	Simple mode	12	0.0261976	0.184737	0.889794	-0.335888	0.388283	1.02654	0.714703	1.47445	1.03 (0.71- 1.47)	0.89
ACUTPANC	genus.Barnesiella.id.944.summary.txt.gz	Weighted mode	12	0.00650444	0.177011	0.971346	-0.340437	0.353446	1.00653	0.71146	1.42397	1.01 (0.71- 1.42)	0.97
ACUTPANC	genus.Bifidobacterium.id.436.summary.txt.gz	Inverse variance weighted (fixed effects)	19	0.00109924	0.0634938	0.986187	-0.123349	0.125547	1.0011	0.883955	1.13377	1.00 (0.88- 1.13)	0.99
ACUTPANC	genus.Bifidobacterium.id.436.summary.txt.gz	Weighted median	19	-0.00841475	0.0946726	0.929175	-0.193973	0.177144	0.991621	0.82368	1.1938	0.99 (0.82- 1.19)	0.93
ACUTPANC	genus.Bifidobacterium.id.436.summary.txt.gz	MR Egger	19	0.104821	0.21284	0.628675	-0.312346	0.521989	1.11051	0.731728	1.68538	1.11 (0.73- 1.69)	0.63
ACUTPANC	genus.Bifidobacterium.id.436.summary.txt.gz	Simple mode	19	0.0755241	0.170683	0.663412	-0.259014	0.410063	1.07845	0.771812	1.50691	1.08 (0.77- 1.51)	0.66
ACUTPANC	genus.Bifidobacterium.id.436.summary.txt.gz	Weighted mode	19	-0.00544819	0.102013	0.957996	-0.205393	0.194497	0.994567	0.814327	1.2147	0.99 (0.81- 1.21)	0.96
ACUTPANC	genus.Bilophila.id.3170.summary.txt.gz	Inverse variance weighted (fixed effects)	13	-0.0681711	0.0905347	0.451461	-0.245619	0.109277	0.934101	0.78222	1.11547	0.93 (0.78- 1.12)	0.45
ACUTPANC	genus.Bilophila.id.3170.summary.txt.gz	Weighted median	13	0.0844061	0.12252	0.490877	-0.155734	0.324546	1.08807	0.855787	1.3834	1.09 (0.86- 1.38)	0.49
ACUTPANC	genus.Bilophila.id.3170.summary.txt.gz	MR Egger	13	0.221931	0.508309	0.670843	-0.774355	1.21822	1.24849	0.461001	3.38115	1.25 (0.46- 3.38)	0.67
ACUTPANC	genus.Bilophila.id.3170.summary.txt.gz	Simple mode	13	0.103202	0.194128	0.604692	-0.277289	0.483693	1.10872	0.757836	1.62205	1.11 (0.76- 1.62)	0.6
ACUTPANC	genus.Bilophila.id.3170.summary.txt.gz	Weighted mode	13	0.0987109	0.183331	0.600126	-0.260618	0.45804	1.10375	0.770575	1.58097	1.10 (0.77- 1.58)	0.6
ACUTPANC	genus.Blautia.id.1992.summary.txt.gz	Inverse variance weighted (fixed effects)	12	0.0981255	0.106593	0.357278	-0.110796	0.307047	1.1031	0.895121	1.35941	1.10 (0.90- 1.36)	0.36
ACUTPANC	genus.Blautia.id.1992.summary.txt.gz	Weighted median	12	0.164535	0.140654	0.242087	-0.111147	0.440216	1.17884	0.894808	1.55304	1.18 (0.89- 1.55)	0.24
ACUTPANC	genus.Blautia.id.1992.summary.txt.gz	MR Egger	12	0.271623	0.274815	0.346276	-0.267014	0.81026	1.31209	0.765662	2.24849	1.31 (0.77- 2.25)	0.35
ACUTPANC	genus.Blautia.id.1992.summary.txt.gz	Simple mode	12	0.198774	0.248553	0.440799	-0.288391	0.685938	1.21991	0.749469	1.98563	1.22 (0.75- 1.99)	0.44
ACUTPANC	genus.Blautia.id.1992.summary.txt.gz	Weighted mode	12	0.167001	0.243296	0.506663	-0.309858	0.643861	1.18176	0.733551	1.90382	1.18 (0.73- 1.90)	0.51
ACUTPANC	genus.Butyricicoccus.id.2055.summary.txt.gz	Inverse variance weighted (fixed effects)	8	-0.0807586	0.110892	0.466451	-0.298106	0.136589	0.922416	0.742222	1.14636	0.92 (0.74- 1.15)	0.47
ACUTPANC	genus.Butyricicoccus.id.2055.summary.txt.gz	Weighted median	8	-0.0123387	0.176825	0.94437	-0.358917	0.334239	0.987737	0.698433	1.39688	0.99 (0.70- 1.40)	0.94
ACUTPANC	genus.Butyricicoccus.id.2055.summary.txt.gz	MR Egger	8	-0.252289	0.305926	0.441102	-0.851903	0.347326	0.77702	0.426602	1.41528	0.78 (0.43- 1.42)	0.44
ACUTPANC	genus.Butyricicoccus.id.2055.summary.txt.gz	Simple mode	8	-0.364898	0.332864	0.30925	-1.01731	0.287515	0.694268	0.361566	1.33311	0.69 (0.36- 1.33)	0.31
ACUTPANC	genus.Butyricicoccus.id.2055.summary.txt.gz	Weighted mode	8	-0.414763	0.358284	0.28498	-1.117	0.287473	0.660497	0.32726	1.33305	0.66 (0.33- 1.33)	0.28
ACUTPANC	genus.Butyricimonas.id.945.summary.txt.gz	Inverse variance weighted (fixed effects)	13	-0.0863665	0.0837908	0.302663	-0.250596	0.0778634	0.917258	0.778336	1.08097	0.92 (0.78- 1.08)	0.3
ACUTPANC	genus.Butyricimonas.id.945.summary.txt.gz	Weighted median	13	-0.127387	0.112119	0.255885	-0.347141	0.0923671	0.880393	0.706706	1.09677	0.88 (0.71- 1.10)	0.26
ACUTPANC	genus.Butyricimonas.id.945.summary.txt.gz	MR Egger	13	0.170323	0.29783	0.578902	-0.413423	0.754069	1.18569	0.661382	2.12563	1.19 (0.66- 2.13)	0.58
ACUTPANC	genus.Butyricimonas.id.945.summary.txt.gz	Simple mode	13	-0.129907	0.176818	0.476639	-0.47647	0.216656	0.878177	0.620972	1.24192	0.88 (0.62- 1.24)	0.48
ACUTPANC	genus.Butyricimonas.id.945.summary.txt.gz	Weighted mode	13	-0.132822	0.182751	0.48129	-0.491014	0.225369	0.875621	0.612006	1.25279	0.88 (0.61- 1.25)	0.48
ACUTPANC	genus.Butyrivibrio.id.1993.summary.txt.gz	Inverse variance weighted (fixed effects)	15	0.0431216	0.0407577	0.290055	-0.0367634	0.123007	1.04406	0.963904	1.13089	1.04 (0.96- 1.13)	0.29
ACUTPANC	genus.Butyrivibrio.id.1993.summary.txt.gz	Weighted median	15	0.0273588	0.0581876	0.638224	-0.0866889	0.141407	1.02774	0.916962	1.15189	1.03 (0.92- 1.15)	0.64
ACUTPANC	genus.Butyrivibrio.id.1993.summary.txt.gz	MR Egger	15	0.0390754	0.200543	0.848524	-0.353989	0.43214	1.03985	0.701883	1.54055	1.04 (0.70- 1.54)	0.85
ACUTPANC	genus.Butyrivibrio.id.1993.summary.txt.gz	Simple mode	15	-0.0192555	0.105546	0.857856	-0.226126	0.187615	0.980929	0.797618	1.20637	0.98 (0.80- 1.21)	0.86
ACUTPANC	genus.Butyrivibrio.id.1993.summary.txt.gz	Weighted mode	15	0.0235849	0.0999028	0.816791	-0.172225	0.219394	1.02387	0.84179	1.24532	1.02 (0.84- 1.25)	0.82
ACUTPANC	genus.CandidatusSoleaferrea.id.11350.summary.txt.gz	Inverse variance weighted (fixed effects)	9	-0.0163569	0.0713327	0.818632	-0.156169	0.123455	0.983776	0.855415	1.1314	0.98 (0.86- 1.13)	0.82
ACUTPANC	genus.CandidatusSoleaferrea.id.11350.summary.txt.gz	Weighted median	9	-0.025822	0.0979161	0.791999	-0.217738	0.166093	0.974508	0.804337	1.18068	0.97 (0.80- 1.18)	0.79
ACUTPANC	genus.CandidatusSoleaferrea.id.11350.summary.txt.gz	MR Egger	9	-0.45759	0.728034	0.549608	-1.88454	0.969356	0.632807	0.1519	2.63625	0.63 (0.15- 2.64)	0.55
ACUTPANC	genus.CandidatusSoleaferrea.id.11350.summary.txt.gz	Simple mode	9	-0.119385	0.151081	0.452194	-0.415505	0.176734	0.887466	0.660007	1.19331	0.89 (0.66- 1.19)	0.45
ACUTPANC	genus.CandidatusSoleaferrea.id.11350.summary.txt.gz	Weighted mode	9	-0.101951	0.145886	0.50446	-0.387888	0.183986	0.903074	0.678488	1.202	0.90 (0.68- 1.20)	0.5
ACUTPANC	genus.Catenibacterium.id.2153.summary.txt.gz	Inverse variance weighted (fixed effects)	4	0.00592531	0.0806686	0.941446	-0.152185	0.164036	1.00594	0.858829	1.17826	1.01 (0.86- 1.18)	0.94
ACUTPANC	genus.Catenibacterium.id.2153.summary.txt.gz	Weighted median	4	0.00412265	0.0932751	0.964746	-0.178697	0.186942	1.00413	0.83636	1.20556	1.00 (0.84- 1.21)	0.96
ACUTPANC	genus.Catenibacterium.id.2153.summary.txt.gz	MR Egger	4	-0.450299	1.01001	0.699332	-2.42991	1.52931	0.637437	0.0880445	4.61501	0.64 (0.09- 4.62)	0.7
ACUTPANC	genus.Catenibacterium.id.2153.summary.txt.gz	Simple mode	4	-0.079507	0.14067	0.611444	-0.355219	0.196205	0.923572	0.70102	1.21678	0.92 (0.70- 1.22)	0.61
ACUTPANC	genus.Catenibacterium.id.2153.summary.txt.gz	Weighted mode	4	-0.080829	0.143253	0.612023	-0.361604	0.199946	0.922351	0.696558	1.22134	0.92 (0.70- 1.22)	0.61
ACUTPANC	genus.ChristensenellaceaeR.7group.id.11283.summary.txt.gz	Inverse variance weighted (fixed effects)	8	0.00140195	0.130776	0.991447	-0.254918	0.257722	1.0014	0.77498	1.29398	1.00 (0.77- 1.29)	0.99
ACUTPANC	genus.ChristensenellaceaeR.7group.id.11283.summary.txt.gz	Weighted median	8	-0.0206943	0.161586	0.898094	-0.337403	0.296015	0.979518	0.713621	1.34449	0.98 (0.71- 1.34)	0.9
ACUTPANC	genus.ChristensenellaceaeR.7group.id.11283.summary.txt.gz	MR Egger	8	0.231013	0.460046	0.633453	-0.670678	1.1327	1.25988	0.511362	3.10404	1.26 (0.51- 3.10)	0.63
ACUTPANC	genus.ChristensenellaceaeR.7group.id.11283.summary.txt.gz	Simple mode	8	-0.0856512	0.224358	0.713964	-0.525394	0.354091	0.917914	0.591323	1.42489	0.92 (0.59- 1.42)	0.71
ACUTPANC	genus.ChristensenellaceaeR.7group.id.11283.summary.txt.gz	Weighted mode	8	-0.0910431	0.239384	0.714983	-0.560235	0.378149	0.912978	0.571075	1.45958	0.91 (0.57- 1.46)	0.71
ACUTPANC	genus.Clostridiumsensustricto1.id.1873.summary.txt.gz	Inverse variance weighted (fixed effects)	6	0.150087	0.10828	0.165717	-0.062142	0.362316	1.16194	0.939749	1.43665	1.16 (0.94- 1.44)	0.17
ACUTPANC	genus.Clostridiumsensustricto1.id.1873.summary.txt.gz	Weighted median	6	0.17331	0.140594	0.21769	-0.102255	0.448875	1.18923	0.902799	1.56655	1.19 (0.90- 1.57)	0.22
ACUTPANC	genus.Clostridiumsensustricto1.id.1873.summary.txt.gz	MR Egger	6	-0.0542008	0.294276	0.86283	-0.630982	0.522581	0.947242	0.532069	1.68637	0.95 (0.53- 1.69)	0.86
ACUTPANC	genus.Clostridiumsensustricto1.id.1873.summary.txt.gz	Simple mode	6	0.253468	0.200272	0.261418	-0.139064	0.646	1.28849	0.870172	1.90789	1.29 (0.87- 1.91)	0.26
ACUTPANC	genus.Clostridiumsensustricto1.id.1873.summary.txt.gz	Weighted mode	6	0.26048	0.225302	0.299862	-0.181112	0.702072	1.29755	0.834342	2.01793	1.30 (0.83- 2.02)	0.3
ACUTPANC	genus.Collinsella.id.815.summary.txt.gz	Inverse variance weighted (fixed effects)	10	-0.200128	0.112865	0.0762029	-0.421344	0.0210882	0.818626	0.656164	1.02131	0.82 (0.66- 1.02)	0.08
ACUTPANC	genus.Collinsella.id.815.summary.txt.gz	Weighted median	10	-0.177823	0.138615	0.199545	-0.449509	0.0938636	0.837091	0.637941	1.09841	0.84 (0.64- 1.10)	0.2
ACUTPANC	genus.Collinsella.id.815.summary.txt.gz	MR Egger	10	-0.337372	0.440382	0.465625	-1.20052	0.525778	0.713643	0.301037	1.69177	0.71 (0.30- 1.69)	0.47
ACUTPANC	genus.Collinsella.id.815.summary.txt.gz	Simple mode	10	-0.204767	0.23086	0.398174	-0.657251	0.247718	0.814837	0.518274	1.2811	0.81 (0.52- 1.28)	0.4
ACUTPANC	genus.Collinsella.id.815.summary.txt.gz	Weighted mode	10	-0.191803	0.21615	0.397976	-0.615457	0.23185	0.825469	0.540394	1.26093	0.83 (0.54- 1.26)	0.4
ACUTPANC	genus.Coprobacter.id.949.summary.txt.gz	Inverse variance weighted (fixed effects)	11	0.0444173	0.0679418	0.51327	-0.0887487	0.177583	1.04542	0.915075	1.19433	1.05 (0.92- 1.19)	0.51
ACUTPANC	genus.Coprobacter.id.949.summary.txt.gz	Weighted median	11	0.0625616	0.0931489	0.501819	-0.12001	0.245133	1.06456	0.886911	1.27779	1.06 (0.89- 1.28)	0.5
ACUTPANC	genus.Coprobacter.id.949.summary.txt.gz	MR Egger	11	0.30023	0.265569	0.287485	-0.220285	0.820744	1.35017	0.80229	2.27219	1.35 (0.80- 2.27)	0.29
ACUTPANC	genus.Coprobacter.id.949.summary.txt.gz	Simple mode	11	0.125512	0.144027	0.403946	-0.156781	0.407806	1.13373	0.854891	1.50352	1.13 (0.85- 1.50)	0.4
ACUTPANC	genus.Coprobacter.id.949.summary.txt.gz	Weighted mode	11	0.112225	0.157519	0.492471	-0.196512	0.420963	1.11876	0.821591	1.52343	1.12 (0.82- 1.52)	0.49
ACUTPANC	genus.Coprococcus1.id.11301.summary.txt.gz	Inverse variance weighted (fixed effects)	12	-0.140015	0.093539	0.134429	-0.323351	0.0433214	0.869345	0.723719	1.04427	0.87 (0.72- 1.04)	0.13
ACUTPANC	genus.Coprococcus1.id.11301.summary.txt.gz	Weighted median	12	-0.157835	0.131839	0.231236	-0.416239	0.100569	0.853991	0.659522	1.1058	0.85 (0.66- 1.11)	0.23
ACUTPANC	genus.Coprococcus1.id.11301.summary.txt.gz	MR Egger	12	-0.133676	0.254223	0.610473	-0.631954	0.364601	0.874873	0.531552	1.43994	0.87 (0.53- 1.44)	0.61
ACUTPANC	genus.Coprococcus1.id.11301.summary.txt.gz	Simple mode	12	-0.159926	0.237276	0.514222	-0.624987	0.305135	0.852207	0.535269	1.35681	0.85 (0.54- 1.36)	0.51
ACUTPANC	genus.Coprococcus1.id.11301.summary.txt.gz	Weighted mode	12	-0.129236	0.223098	0.574072	-0.566507	0.308035	0.878767	0.567504	1.36075	0.88 (0.57- 1.36)	0.57
ACUTPANC	genus.Coprococcus2.id.11302.summary.txt.gz	Inverse variance weighted (fixed effects)	9	0.00729521	0.0974966	0.940354	-0.183798	0.198388	1.00732	0.832104	1.21944	1.01 (0.83- 1.22)	0.94
ACUTPANC	genus.Coprococcus2.id.11302.summary.txt.gz	Weighted median	9	-0.0901805	0.137564	0.512113	-0.359807	0.179446	0.913766	0.697811	1.19655	0.91 (0.70- 1.20)	0.51
ACUTPANC	genus.Coprococcus2.id.11302.summary.txt.gz	MR Egger	9	0.708467	0.597135	0.274149	-0.461917	1.87885	2.03088	0.630075	6.54598	2.03 (0.63- 6.55)	0.27
ACUTPANC	genus.Coprococcus2.id.11302.summary.txt.gz	Simple mode	9	-0.235645	0.227867	0.331321	-0.682264	0.210975	0.790061	0.505471	1.23488	0.79 (0.51- 1.23)	0.33
ACUTPANC	genus.Coprococcus2.id.11302.summary.txt.gz	Weighted mode	9	-0.235645	0.242827	0.360258	-0.711586	0.240296	0.790061	0.490865	1.27163	0.79 (0.49- 1.27)	0.36
ACUTPANC	genus.Coprococcus3.id.11303.summary.txt.gz	Inverse variance weighted (fixed effects)	10	0.234154	0.11263	0.03762	0.0133997	0.454908	1.26384	1.01349	1.57603	1.26 (1.01- 1.58)	0.038
ACUTPANC	genus.Coprococcus3.id.11303.summary.txt.gz	Weighted median	10	0.283651	0.151567	0.0612822	-0.0134207	0.580722	1.32797	0.986669	1.78733	1.33 (0.99- 1.79)	0.06
ACUTPANC	genus.Coprococcus3.id.11303.summary.txt.gz	MR Egger	10	0.133316	0.698152	0.853318	-1.23506	1.50169	1.14261	0.290816	4.48929	1.14 (0.29- 4.49)	0.85
ACUTPANC	genus.Coprococcus3.id.11303.summary.txt.gz	Simple mode	10	0.322166	0.246976	0.224452	-0.161907	0.80624	1.38011	0.85052	2.23947	1.38 (0.85- 2.24)	0.22
ACUTPANC	genus.Coprococcus3.id.11303.summary.txt.gz	Weighted mode	10	0.318715	0.23902	0.215155	-0.149763	0.787194	1.37536	0.860912	2.19722	1.38 (0.86- 2.20)	0.22
ACUTPANC	genus.DefluviitaleaceaeUCG011.id.11287.summary.txt.gz	Inverse variance weighted (fixed effects)	10	-0.0733619	0.0819643	0.370761	-0.234012	0.087288	0.929264	0.791352	1.09121	0.93 (0.79- 1.09)	0.37
ACUTPANC	genus.DefluviitaleaceaeUCG011.id.11287.summary.txt.gz	Weighted median	10	-0.0670945	0.119507	0.574506	-0.301328	0.167139	0.935107	0.739835	1.18192	0.94 (0.74- 1.18)	0.57
ACUTPANC	genus.DefluviitaleaceaeUCG011.id.11287.summary.txt.gz	MR Egger	10	0.250183	0.369696	0.517664	-0.474421	0.974787	1.28426	0.622245	2.6506	1.28 (0.62- 2.65)	0.52
ACUTPANC	genus.DefluviitaleaceaeUCG011.id.11287.summary.txt.gz	Simple mode	10	-0.304589	0.226435	0.211487	-0.748401	0.139223	0.737426	0.473122	1.14938	0.74 (0.47- 1.15)	0.21
ACUTPANC	genus.DefluviitaleaceaeUCG011.id.11287.summary.txt.gz	Weighted mode	10	-0.304589	0.21752	0.194946	-0.730928	0.121749	0.737426	0.481462	1.12947	0.74 (0.48- 1.13)	0.19
ACUTPANC	genus.Desulfovibrio.id.3173.summary.txt.gz	Inverse variance weighted (fixed effects)	11	0.109237	0.081433	0.179781	-0.050372	0.268845	1.11543	0.950876	1.30845	1.12 (0.95- 1.31)	0.18
ACUTPANC	genus.Desulfovibrio.id.3173.summary.txt.gz	Weighted median	11	0.0642623	0.112775	0.568795	-0.156777	0.285302	1.06637	0.854894	1.33016	1.07 (0.85- 1.33)	0.57
ACUTPANC	genus.Desulfovibrio.id.3173.summary.txt.gz	MR Egger	11	-0.322297	0.24292	0.217264	-0.79842	0.153827	0.724483	0.450039	1.16629	0.72 (0.45- 1.17)	0.22
ACUTPANC	genus.Desulfovibrio.id.3173.summary.txt.gz	Simple mode	11	0.0939784	0.184297	0.621166	-0.267244	0.455201	1.09854	0.765486	1.57649	1.10 (0.77- 1.58)	0.62
ACUTPANC	genus.Desulfovibrio.id.3173.summary.txt.gz	Weighted mode	11	0.0534096	0.169494	0.759154	-0.278799	0.385618	1.05486	0.756692	1.47052	1.05 (0.76- 1.47)	0.76
ACUTPANC	genus.Dialister.id.2183.summary.txt.gz	Inverse variance weighted (fixed effects)	11	-0.109848	0.0909556	0.22716	-0.28812	0.0684253	0.895971	0.749671	1.07082	0.90 (0.75- 1.07)	0.23
ACUTPANC	genus.Dialister.id.2183.summary.txt.gz	Weighted median	11	-0.157782	0.131424	0.229925	-0.415373	0.0998099	0.854036	0.660094	1.10496	0.85 (0.66- 1.10)	0.23
ACUTPANC	genus.Dialister.id.2183.summary.txt.gz	MR Egger	11	-0.13745	0.46843	0.775849	-1.05557	0.780672	0.871578	0.347993	2.18294	0.87 (0.35- 2.18)	0.78
ACUTPANC	genus.Dialister.id.2183.summary.txt.gz	Simple mode	11	-0.196988	0.253996	0.45596	-0.694821	0.300844	0.8212	0.499164	1.351	0.82 (0.50- 1.35)	0.46
ACUTPANC	genus.Dialister.id.2183.summary.txt.gz	Weighted mode	11	-0.205907	0.263842	0.453221	-0.723036	0.311222	0.813909	0.485276	1.36509	0.81 (0.49- 1.37)	0.45
ACUTPANC	genus.Dorea.id.1997.summary.txt.gz	Inverse variance weighted (fixed effects)	11	0.0636038	0.100558	0.527054	-0.13349	0.260697	1.06567	0.875037	1.29783	1.07 (0.88- 1.30)	0.53
ACUTPANC	genus.Dorea.id.1997.summary.txt.gz	Weighted median	11	0.0874406	0.131563	0.506288	-0.170423	0.345304	1.09138	0.843308	1.41242	1.09 (0.84- 1.41)	0.51
ACUTPANC	genus.Dorea.id.1997.summary.txt.gz	MR Egger	11	0.180923	0.244312	0.477846	-0.297928	0.659775	1.19832	0.742354	1.93436	1.20 (0.74- 1.93)	0.48
ACUTPANC	genus.Dorea.id.1997.summary.txt.gz	Simple mode	11	0.0676992	0.208881	0.752536	-0.341708	0.477106	1.07004	0.710556	1.6114	1.07 (0.71- 1.61)	0.75
ACUTPANC	genus.Dorea.id.1997.summary.txt.gz	Weighted mode	11	0.102246	0.152679	0.518227	-0.197005	0.401497	1.10766	0.821186	1.49406	1.11 (0.82- 1.49)	0.52
ACUTPANC	genus.Eggerthella.id.819.summary.txt.gz	Inverse variance weighted (fixed effects)	9	-0.108463	0.0663898	0.102317	-0.238587	0.0216614	0.897212	0.78774	1.0219	0.90 (0.79- 1.02)	0.1
ACUTPANC	genus.Eggerthella.id.819.summary.txt.gz	Weighted median	9	-0.074188	0.0905472	0.412599	-0.25166	0.103285	0.928497	0.777509	1.10881	0.93 (0.78- 1.11)	0.41
ACUTPANC	genus.Eggerthella.id.819.summary.txt.gz	MR Egger	9	-0.0813666	0.334017	0.814526	-0.73604	0.573307	0.921856	0.479007	1.77412	0.92 (0.48- 1.77)	0.81
ACUTPANC	genus.Eggerthella.id.819.summary.txt.gz	Simple mode	9	-0.113153	0.173278	0.532061	-0.452777	0.226471	0.893014	0.63586	1.25417	0.89 (0.64- 1.25)	0.53
ACUTPANC	genus.Eggerthella.id.819.summary.txt.gz	Weighted mode	9	-0.0755372	0.159425	0.648297	-0.388011	0.236937	0.927245	0.678405	1.26736	0.93 (0.68- 1.27)	0.65
ACUTPANC	genus.Eisenbergiella.id.11304.summary.txt.gz	Inverse variance weighted (fixed effects)	11	0.125612	0.0621314	0.0432055	0.00383465	0.24739	1.13384	1.00384	1.28068	1.13 (1.00- 1.28)	0.043
ACUTPANC	genus.Eisenbergiella.id.11304.summary.txt.gz	Weighted median	11	0.120123	0.0847126	0.156188	-0.0459136	0.28616	1.12764	0.955125	1.33131	1.13 (0.96- 1.33)	0.16
ACUTPANC	genus.Eisenbergiella.id.11304.summary.txt.gz	MR Egger	11	0.0193367	0.45988	0.967379	-0.882028	0.920702	1.01952	0.413942	2.51105	1.02 (0.41- 2.51)	0.97
ACUTPANC	genus.Eisenbergiella.id.11304.summary.txt.gz	Simple mode	11	0.0542181	0.135651	0.69779	-0.211658	0.320094	1.05571	0.809241	1.37726	1.06 (0.81- 1.38)	0.7
ACUTPANC	genus.Eisenbergiella.id.11304.summary.txt.gz	Weighted mode	11	0.0747543	0.134381	0.590245	-0.188632	0.338141	1.07762	0.828091	1.40234	1.08 (0.83- 1.40)	0.59
ACUTPANC	genus.Enterorhabdus.id.820.summary.txt.gz	Inverse variance weighted (fixed effects)	6	-0.00857882	0.0990364	0.930971	-0.20269	0.185532	0.991458	0.816531	1.20386	0.99 (0.82- 1.20)	0.93
ACUTPANC	genus.Enterorhabdus.id.820.summary.txt.gz	Weighted median	6	-0.0236153	0.13973	0.865792	-0.297487	0.250256	0.976661	0.742682	1.28435	0.98 (0.74- 1.28)	0.87
ACUTPANC	genus.Enterorhabdus.id.820.summary.txt.gz	MR Egger	6	-0.301602	0.353446	0.441568	-0.994355	0.391151	0.739632	0.369962	1.47868	0.74 (0.37- 1.48)	0.44
ACUTPANC	genus.Enterorhabdus.id.820.summary.txt.gz	Simple mode	6	0.128599	0.237364	0.611232	-0.336635	0.593832	1.13723	0.714169	1.81091	1.14 (0.71- 1.81)	0.61
ACUTPANC	genus.Enterorhabdus.id.820.summary.txt.gz	Weighted mode	6	-0.0631833	0.190573	0.753679	-0.436706	0.31034	0.938771	0.646161	1.36389	0.94 (0.65- 1.36)	0.75
ACUTPANC	genus.Erysipelatoclostridium.id.11381.summary.txt.gz	Inverse variance weighted (fixed effects)	16	-0.122335	0.0674094	0.069553	-0.254458	0.00978711	0.884852	0.775337	1.00984	0.88 (0.78- 1.01)	0.07
ACUTPANC	genus.Erysipelatoclostridium.id.11381.summary.txt.gz	Weighted median	16	-0.119488	0.0909179	0.188764	-0.297688	0.0587106	0.887374	0.742533	1.06047	0.89 (0.74- 1.06)	0.19
ACUTPANC	genus.Erysipelatoclostridium.id.11381.summary.txt.gz	MR Egger	16	-0.0999341	0.270032	0.716859	-0.629196	0.429328	0.904897	0.53302	1.53622	0.90 (0.53- 1.54)	0.72
ACUTPANC	genus.Erysipelatoclostridium.id.11381.summary.txt.gz	Simple mode	16	-0.231316	0.175378	0.206965	-0.575057	0.112424	0.793488	0.562673	1.11899	0.79 (0.56- 1.12)	0.21
ACUTPANC	genus.Erysipelatoclostridium.id.11381.summary.txt.gz	Weighted mode	16	0.0597232	0.172659	0.73422	-0.278689	0.398136	1.06154	0.756775	1.48905	1.06 (0.76- 1.49)	0.73
ACUTPANC	genus.ErysipelotrichaceaeUCG003.id.11384.summary.txt.gz	Inverse variance weighted (fixed effects)	17	-0.162416	0.0754754	0.0314047	-0.310348	-0.0144842	0.850087	0.733192	0.98562	0.85 (0.73- 0.99)	0.031
ACUTPANC	genus.ErysipelotrichaceaeUCG003.id.11384.summary.txt.gz	Weighted median	17	-0.14567	0.097503	0.135175	-0.336776	0.0454361	0.864443	0.714069	1.04648	0.86 (0.71- 1.05)	0.14
ACUTPANC	genus.ErysipelotrichaceaeUCG003.id.11384.summary.txt.gz	MR Egger	17	-0.112482	0.212729	0.604709	-0.529431	0.304466	0.893613	0.58894	1.3559	0.89 (0.59- 1.36)	0.6
ACUTPANC	genus.ErysipelotrichaceaeUCG003.id.11384.summary.txt.gz	Simple mode	17	-0.161949	0.174612	0.36746	-0.504188	0.180291	0.850485	0.603996	1.19757	0.85 (0.60- 1.20)	0.37
ACUTPANC	genus.ErysipelotrichaceaeUCG003.id.11384.summary.txt.gz	Weighted mode	17	-0.143584	0.161162	0.386166	-0.459461	0.172292	0.866248	0.631624	1.18802	0.87 (0.63- 1.19)	0.39
ACUTPANC	genus.Escherichia.Shigella.id.3504.summary.txt.gz	Inverse variance weighted (fixed effects)	10	-0.113911	0.100584	0.257424	-0.311055	0.083233	0.892337	0.732673	1.0868	0.89 (0.73- 1.09)	0.26
ACUTPANC	genus.Escherichia.Shigella.id.3504.summary.txt.gz	Weighted median	10	-0.0410883	0.142799	0.773549	-0.320974	0.238797	0.959744	0.725442	1.26972	0.96 (0.73- 1.27)	0.77
ACUTPANC	genus.Escherichia.Shigella.id.3504.summary.txt.gz	MR Egger	10	-0.174569	0.376135	0.654935	-0.911793	0.562656	0.839819	0.401803	1.75533	0.84 (0.40- 1.76)	0.65
ACUTPANC	genus.Escherichia.Shigella.id.3504.summary.txt.gz	Simple mode	10	0.200447	0.280598	0.493116	-0.349524	0.750419	1.22195	0.705024	2.11789	1.22 (0.71- 2.12)	0.49
ACUTPANC	genus.Escherichia.Shigella.id.3504.summary.txt.gz	Weighted mode	10	0.18314	0.256162	0.492776	-0.318939	0.685218	1.20098	0.72692	1.9842	1.20 (0.73- 1.98)	0.49
ACUTPANC	genus.Faecalibacterium.id.2057.summary.txt.gz	Inverse variance weighted (fixed effects)	10	0.0359083	0.0886668	0.685492	-0.137879	0.209695	1.03656	0.871204	1.2333	1.04 (0.87- 1.23)	0.69
ACUTPANC	genus.Faecalibacterium.id.2057.summary.txt.gz	Weighted median	10	-0.105411	0.115991	0.363465	-0.332754	0.121932	0.899955	0.716946	1.12968	0.90 (0.72- 1.13)	0.36
ACUTPANC	genus.Faecalibacterium.id.2057.summary.txt.gz	MR Egger	10	-0.105513	0.173144	0.55917	-0.444876	0.233851	0.899863	0.640904	1.26346	0.90 (0.64- 1.26)	0.56
ACUTPANC	genus.Faecalibacterium.id.2057.summary.txt.gz	Simple mode	10	-0.114717	0.182734	0.545744	-0.472875	0.243441	0.891619	0.623208	1.27563	0.89 (0.62- 1.28)	0.55
ACUTPANC	genus.Faecalibacterium.id.2057.summary.txt.gz	Weighted mode	10	-0.104279	0.131507	0.448201	-0.362032	0.153474	0.900974	0.69626	1.16588	0.90 (0.70- 1.17)	0.45
ACUTPANC	genus.FamilyXIIIAD3011group.id.11293.summary.txt.gz	Inverse variance weighted (fixed effects)	10	0.0359083	0.0886668	0.685492	-0.137879	0.209695	1.03656	0.871204	1.2333	1.04 (0.87- 1.23)	0.69
ACUTPANC	genus.FamilyXIIIAD3011group.id.11293.summary.txt.gz	Weighted median	10	-0.105411	0.115991	0.363465	-0.332754	0.121932	0.899955	0.716946	1.12968	0.90 (0.72- 1.13)	0.36
ACUTPANC	genus.FamilyXIIIAD3011group.id.11293.summary.txt.gz	MR Egger	10	-0.105513	0.173144	0.55917	-0.444876	0.233851	0.899863	0.640904	1.26346	0.90 (0.64- 1.26)	0.56
ACUTPANC	genus.FamilyXIIIAD3011group.id.11293.summary.txt.gz	Simple mode	10	-0.114717	0.182734	0.545744	-0.472875	0.243441	0.891619	0.623208	1.27563	0.89 (0.62- 1.28)	0.55
ACUTPANC	genus.FamilyXIIIAD3011group.id.11293.summary.txt.gz	Weighted mode	10	-0.104279	0.131507	0.448201	-0.362032	0.153474	0.900974	0.69626	1.16588	0.90 (0.70- 1.17)	0.45
ACUTPANC	genus.FamilyXIIIUCG001.id.11294.summary.txt.gz	Inverse variance weighted (fixed effects)	8	-0.0651281	0.105814	0.538228	-0.272524	0.142268	0.936947	0.761455	1.15289	0.94 (0.76- 1.15)	0.54
ACUTPANC	genus.FamilyXIIIUCG001.id.11294.summary.txt.gz	Weighted median	8	-0.137644	0.143628	0.337891	-0.419155	0.143866	0.871409	0.657603	1.15473	0.87 (0.66- 1.15)	0.34
ACUTPANC	genus.FamilyXIIIUCG001.id.11294.summary.txt.gz	MR Egger	8	0.314847	0.395906	0.456762	-0.461129	1.09082	1.37005	0.630571	2.97672	1.37 (0.63- 2.98)	0.46
ACUTPANC	genus.FamilyXIIIUCG001.id.11294.summary.txt.gz	Simple mode	8	-0.281714	0.27438	0.338713	-0.8195	0.256071	0.754489	0.440652	1.29184	0.75 (0.44- 1.29)	0.34
ACUTPANC	genus.FamilyXIIIUCG001.id.11294.summary.txt.gz	Weighted mode	8	-0.250181	0.256848	0.362486	-0.753603	0.253242	0.77866	0.470668	1.28819	0.78 (0.47- 1.29)	0.36
ACUTPANC	genus.Flavonifractor.id.2059.summary.txt.gz	Inverse variance weighted (fixed effects)	6	-0.251215	0.115988	0.0303206	-0.478551	-0.0238791	0.777855	0.619681	0.976404	0.78 (0.62- 0.98)	0.03
ACUTPANC	genus.Flavonifractor.id.2059.summary.txt.gz	Weighted median	6	-0.237529	0.151395	0.116662	-0.534262	0.0592044	0.788574	0.586102	1.06099	0.79 (0.59- 1.06)	0.12
ACUTPANC	genus.Flavonifractor.id.2059.summary.txt.gz	MR Egger	6	-0.305316	0.485084	0.563241	-1.25608	0.64545	0.736891	0.284768	1.90684	0.74 (0.28- 1.91)	0.56
ACUTPANC	genus.Flavonifractor.id.2059.summary.txt.gz	Simple mode	6	-0.254768	0.228322	0.31523	-0.702279	0.192742	0.775096	0.495455	1.21257	0.78 (0.50- 1.21)	0.32
ACUTPANC	genus.Flavonifractor.id.2059.summary.txt.gz	Weighted mode	6	-0.249373	0.224167	0.316551	-0.68874	0.189993	0.779289	0.502208	1.20924	0.78 (0.50- 1.21)	0.32
ACUTPANC	genus.Fusicatenibacter.id.11305.summary.txt.gz	Inverse variance weighted (fixed effects)	19	-0.102997	0.0838684	0.219418	-0.267379	0.0613853	0.90213	0.765383	1.06331	0.90 (0.77- 1.06)	0.22
ACUTPANC	genus.Fusicatenibacter.id.11305.summary.txt.gz	Weighted median	19	-0.115404	0.112552	0.305203	-0.336005	0.105198	0.891006	0.714619	1.11093	0.89 (0.71- 1.11)	0.31
ACUTPANC	genus.Fusicatenibacter.id.11305.summary.txt.gz	MR Egger	19	0.234502	0.313946	0.4653	-0.380832	0.849835	1.26428	0.683293	2.33926	1.26 (0.68- 2.34)	0.47
ACUTPANC	genus.Fusicatenibacter.id.11305.summary.txt.gz	Simple mode	19	-0.168417	0.192665	0.393554	-0.546041	0.209207	0.845001	0.579238	1.2327	0.85 (0.58- 1.23)	0.39
ACUTPANC	genus.Fusicatenibacter.id.11305.summary.txt.gz	Weighted mode	19	-0.138099	0.177231	0.445986	-0.485472	0.209275	0.871013	0.615407	1.23278	0.87 (0.62- 1.23)	0.45
ACUTPANC	genus.Gordonibacter.id.821.summary.txt.gz	Inverse variance weighted (fixed effects)	11	0.0222051	0.0507347	0.661625	-0.077235	0.121645	1.02245	0.925672	1.12935	1.02 (0.93- 1.13)	0.66
ACUTPANC	genus.Gordonibacter.id.821.summary.txt.gz	Weighted median	11	-0.00203066	0.0660216	0.975463	-0.131433	0.127372	0.997971	0.876838	1.13584	1.00 (0.88- 1.14)	0.98
ACUTPANC	genus.Gordonibacter.id.821.summary.txt.gz	MR Egger	11	-0.119094	0.214966	0.593066	-0.540427	0.302239	0.887724	0.582499	1.35288	0.89 (0.58- 1.35)	0.59
ACUTPANC	genus.Gordonibacter.id.821.summary.txt.gz	Simple mode	11	-0.0405107	0.112539	0.726356	-0.261088	0.180066	0.960299	0.770214	1.1973	0.96 (0.77- 1.20)	0.73
ACUTPANC	genus.Gordonibacter.id.821.summary.txt.gz	Weighted mode	11	-0.0442282	0.102245	0.674506	-0.244629	0.156172	0.956736	0.782995	1.16903	0.96 (0.78- 1.17)	0.67
ACUTPANC	genus.Haemophilus.id.3698.summary.txt.gz	Inverse variance weighted (fixed effects)	9	0.168312	0.0754387	0.025674	0.020452	0.316172	1.18331	1.02066	1.37187	1.18 (1.02- 1.37)	0.026
ACUTPANC	genus.Haemophilus.id.3698.summary.txt.gz	Weighted median	9	0.217087	0.106195	0.0409321	0.00894351	0.42523	1.24245	1.00898	1.52994	1.24 (1.01- 1.53)	0.041
ACUTPANC	genus.Haemophilus.id.3698.summary.txt.gz	MR Egger	9	0.264905	0.220996	0.26965	-0.168247	0.698056	1.30331	0.845145	2.00984	1.30 (0.85- 2.01)	0.27
ACUTPANC	genus.Haemophilus.id.3698.summary.txt.gz	Simple mode	9	0.218562	0.135915	0.146487	-0.0478328	0.484956	1.24429	0.953293	1.6241	1.24 (0.95- 1.62)	0.15
ACUTPANC	genus.Haemophilus.id.3698.summary.txt.gz	Weighted mode	9	0.218562	0.131297	0.134553	-0.038781	0.475904	1.24429	0.961961	1.60947	1.24 (0.96- 1.61)	0.13
ACUTPANC	genus.Holdemanella.id.11393.summary.txt.gz	Inverse variance weighted (fixed effects)	11	-0.0183453	0.0650872	0.778053	-0.145916	0.109226	0.981822	0.86423	1.11541	0.98 (0.86- 1.12)	0.78
ACUTPANC	genus.Holdemanella.id.11393.summary.txt.gz	Weighted median	11	-0.0330839	0.099084	0.738457	-0.227289	0.161121	0.967457	0.796691	1.17483	0.97 (0.80- 1.17)	0.74
ACUTPANC	genus.Holdemanella.id.11393.summary.txt.gz	MR Egger	11	0.115661	0.25497	0.660838	-0.384081	0.615404	1.12262	0.681076	1.8504	1.12 (0.68- 1.85)	0.66
ACUTPANC	genus.Holdemanella.id.11393.summary.txt.gz	Simple mode	11	-0.0394511	0.174904	0.826088	-0.382263	0.303361	0.961317	0.682316	1.3544	0.96 (0.68- 1.35)	0.83
ACUTPANC	genus.Holdemanella.id.11393.summary.txt.gz	Weighted mode	11	-0.0591286	0.156415	0.713313	-0.365701	0.247444	0.942586	0.69371	1.28075	0.94 (0.69- 1.28)	0.71
ACUTPANC	genus.Holdemania.id.2157.summary.txt.gz	Inverse variance weighted (fixed effects)	14	-0.0735469	0.0697528	0.291703	-0.210262	0.0631686	0.929093	0.810372	1.06521	0.93 (0.81- 1.07)	0.29
ACUTPANC	genus.Holdemania.id.2157.summary.txt.gz	Weighted median	14	0.0669444	0.107822	0.53468	-0.144387	0.278276	1.06924	0.865553	1.32085	1.07 (0.87- 1.32)	0.53
ACUTPANC	genus.Holdemania.id.2157.summary.txt.gz	MR Egger	14	0.0976595	0.264716	0.718613	-0.421185	0.616504	1.10259	0.656269	1.85244	1.10 (0.66- 1.85)	0.72
ACUTPANC	genus.Holdemania.id.2157.summary.txt.gz	Simple mode	14	0.193226	0.173624	0.285908	-0.147077	0.533529	1.21316	0.863227	1.70494	1.21 (0.86- 1.70)	0.29
ACUTPANC	genus.Holdemania.id.2157.summary.txt.gz	Weighted mode	14	0.160553	0.152751	0.312372	-0.13884	0.459945	1.17416	0.870367	1.58399	1.17 (0.87- 1.58)	0.31
ACUTPANC	genus.Howardella.id.2000.summary.txt.gz	Inverse variance weighted (fixed effects)	14	-0.0735469	0.0697528	0.291703	-0.210262	0.0631686	0.929093	0.810372	1.06521	0.93 (0.81- 1.07)	0.29
ACUTPANC	genus.Howardella.id.2000.summary.txt.gz	Weighted median	14	0.0669444	0.107822	0.53468	-0.144387	0.278276	1.06924	0.865553	1.32085	1.07 (0.87- 1.32)	0.53
ACUTPANC	genus.Howardella.id.2000.summary.txt.gz	MR Egger	14	0.0976595	0.264716	0.718613	-0.421185	0.616504	1.10259	0.656269	1.85244	1.10 (0.66- 1.85)	0.72
ACUTPANC	genus.Howardella.id.2000.summary.txt.gz	Simple mode	14	0.193226	0.173624	0.285908	-0.147077	0.533529	1.21316	0.863227	1.70494	1.21 (0.86- 1.70)	0.29
ACUTPANC	genus.Howardella.id.2000.summary.txt.gz	Weighted mode	14	0.160553	0.152751	0.312372	-0.13884	0.459945	1.17416	0.870367	1.58399	1.17 (0.87- 1.58)	0.31
ACUTPANC	genus.Hungatella.id.11306.summary.txt.gz	Inverse variance weighted (fixed effects)	5	0.0478666	0.0803902	0.551557	-0.109698	0.205431	1.04903	0.896105	1.22805	1.05 (0.90- 1.23)	0.55
ACUTPANC	genus.Hungatella.id.11306.summary.txt.gz	Weighted median	5	0.0433645	0.102044	0.670866	-0.156642	0.243371	1.04432	0.85501	1.27554	1.04 (0.86- 1.28)	0.67
ACUTPANC	genus.Hungatella.id.11306.summary.txt.gz	MR Egger	5	-0.722228	0.487532	0.235098	-1.67779	0.233336	0.485669	0.186786	1.26281	0.49 (0.19- 1.26)	0.24
ACUTPANC	genus.Hungatella.id.11306.summary.txt.gz	Simple mode	5	0.0837302	0.144001	0.592124	-0.198511	0.365971	1.08734	0.819951	1.44191	1.09 (0.82- 1.44)	0.59
ACUTPANC	genus.Hungatella.id.11306.summary.txt.gz	Weighted mode	5	-0.00972121	0.148868	0.951068	-0.301502	0.28206	0.990326	0.739706	1.32586	0.99 (0.74- 1.33)	0.95
ACUTPANC	genus.Intestinibacter.id.11345.summary.txt.gz	Inverse variance weighted (fixed effects)	15	0.0444407	0.0763503	0.560524	-0.105206	0.194087	1.04544	0.900139	1.2142	1.05 (0.90- 1.21)	0.56
ACUTPANC	genus.Intestinibacter.id.11345.summary.txt.gz	Weighted median	15	-0.0360146	0.108472	0.739875	-0.248619	0.17659	0.964626	0.779877	1.19314	0.96 (0.78- 1.19)	0.74
ACUTPANC	genus.Intestinibacter.id.11345.summary.txt.gz	MR Egger	15	0.119806	0.310756	0.70608	-0.489276	0.728887	1.12728	0.61307	2.07277	1.13 (0.61- 2.07)	0.71
ACUTPANC	genus.Intestinibacter.id.11345.summary.txt.gz	Simple mode	15	-0.112951	0.155262	0.478919	-0.417264	0.191362	0.893195	0.658847	1.2109	0.89 (0.66- 1.21)	0.48
ACUTPANC	genus.Intestinibacter.id.11345.summary.txt.gz	Weighted mode	15	-0.0737192	0.166675	0.665033	-0.400402	0.252964	0.928932	0.67005	1.28784	0.93 (0.67- 1.29)	0.67
ACUTPANC	genus.Intestinimonas.id.2062.summary.txt.gz	Inverse variance weighted (fixed effects)	16	0.0777631	0.0729825	0.286648	-0.0652827	0.220809	1.08087	0.936803	1.24709	1.08 (0.94- 1.25)	0.29
ACUTPANC	genus.Intestinimonas.id.2062.summary.txt.gz	Weighted median	16	0.0879344	0.0991571	0.375176	-0.106414	0.282282	1.09192	0.899053	1.32615	1.09 (0.90- 1.33)	0.38
ACUTPANC	genus.Intestinimonas.id.2062.summary.txt.gz	MR Egger	16	0.131109	0.204882	0.532554	-0.270459	0.532678	1.14009	0.763029	1.70349	1.14 (0.76- 1.70)	0.53
ACUTPANC	genus.Intestinimonas.id.2062.summary.txt.gz	Simple mode	16	0.147057	0.16722	0.393043	-0.180694	0.474809	1.15842	0.83469	1.60771	1.16 (0.83- 1.61)	0.39
ACUTPANC	genus.Intestinimonas.id.2062.summary.txt.gz	Weighted mode	16	0.109988	0.158052	0.497134	-0.199794	0.419771	1.11627	0.818899	1.52161	1.12 (0.82- 1.52)	0.5
ACUTPANC	genus.Lachnoclostridium.id.11308.summary.txt.gz	Inverse variance weighted (fixed effects)	13	-0.139944	0.09871	0.156271	-0.333415	0.0535278	0.869407	0.716473	1.05499	0.87 (0.72- 1.05)	0.16
ACUTPANC	genus.Lachnoclostridium.id.11308.summary.txt.gz	Weighted median	13	-0.0569159	0.145598	0.695863	-0.342289	0.228457	0.944673	0.710143	1.25666	0.94 (0.71- 1.26)	0.7
ACUTPANC	genus.Lachnoclostridium.id.11308.summary.txt.gz	MR Egger	13	0.376367	0.390963	0.3564	-0.38992	1.14265	1.45698	0.677111	3.13508	1.46 (0.68- 3.14)	0.36
ACUTPANC	genus.Lachnoclostridium.id.11308.summary.txt.gz	Simple mode	13	0.0545129	0.285348	0.851688	-0.504768	0.613794	1.05603	0.603645	1.84743	1.06 (0.60- 1.85)	0.85
ACUTPANC	genus.Lachnoclostridium.id.11308.summary.txt.gz	Weighted mode	13	0.0967521	0.267701	0.72407	-0.427941	0.621445	1.10159	0.65185	1.86162	1.10 (0.65- 1.86)	0.72
ACUTPANC	genus.Lachnospira.id.2004.summary.txt.gz	Inverse variance weighted (fixed effects)	6	-0.117641	0.152171	0.439475	-0.415897	0.180615	0.889015	0.659748	1.19795	0.89 (0.66- 1.20)	0.44
ACUTPANC	genus.Lachnospira.id.2004.summary.txt.gz	Weighted median	6	-0.195506	0.215239	0.363708	-0.617375	0.226362	0.822418	0.539359	1.25403	0.82 (0.54- 1.25)	0.36
ACUTPANC	genus.Lachnospira.id.2004.summary.txt.gz	MR Egger	6	0.59062	1.29736	0.672548	-1.95221	3.13345	1.80511	0.14196	22.9531	1.81 (0.14-22.95)	0.67
ACUTPANC	genus.Lachnospira.id.2004.summary.txt.gz	Simple mode	6	-0.305342	0.404395	0.48424	-1.09796	0.487272	0.736871	0.333552	1.62787	0.74 (0.33- 1.63)	0.48
ACUTPANC	genus.Lachnospira.id.2004.summary.txt.gz	Weighted mode	6	-0.258155	0.400586	0.547684	-1.0433	0.526994	0.772475	0.352289	1.69383	0.77 (0.35- 1.69)	0.55
ACUTPANC	genus.LachnospiraceaeFCS020group.id.11314.summary.txt.gz	Inverse variance weighted (fixed effects)	13	-0.0960558	0.0843546	0.254822	-0.261391	0.0692791	0.908413	0.76998	1.07174	0.91 (0.77- 1.07)	0.25
ACUTPANC	genus.LachnospiraceaeFCS020group.id.11314.summary.txt.gz	Weighted median	13	-0.072296	0.118375	0.541373	-0.30431	0.159718	0.930256	0.737632	1.17318	0.93 (0.74- 1.17)	0.54
ACUTPANC	genus.LachnospiraceaeFCS020group.id.11314.summary.txt.gz	MR Egger	13	-0.351305	0.250258	0.187984	-0.841811	0.139201	0.703769	0.430929	1.14936	0.70 (0.43- 1.15)	0.19
ACUTPANC	genus.LachnospiraceaeFCS020group.id.11314.summary.txt.gz	Simple mode	13	-0.379743	0.234946	0.131999	-0.840238	0.0807514	0.684037	0.431608	1.0841	0.68 (0.43- 1.08)	0.13
ACUTPANC	genus.LachnospiraceaeFCS020group.id.11314.summary.txt.gz	Weighted mode	13	0.0624097	0.236515	0.796356	-0.40116	0.52598	1.0644	0.669543	1.69212	1.06 (0.67- 1.69)	0.8
ACUTPANC	genus.LachnospiraceaeNC2004group.id.11316.summary.txt.gz	Inverse variance weighted (fixed effects)	9	-0.0269776	0.0723374	0.709193	-0.168759	0.114804	0.973383	0.844712	1.12165	0.97 (0.84- 1.12)	0.71
ACUTPANC	genus.LachnospiraceaeNC2004group.id.11316.summary.txt.gz	Weighted median	9	-0.00324722	0.101883	0.974574	-0.202938	0.196444	0.996758	0.816329	1.21707	1.00 (0.82- 1.22)	0.97
ACUTPANC	genus.LachnospiraceaeNC2004group.id.11316.summary.txt.gz	MR Egger	9	-0.0564397	0.380024	0.886123	-0.801287	0.688407	0.945124	0.448751	1.99054	0.95 (0.45- 1.99)	0.89
ACUTPANC	genus.LachnospiraceaeNC2004group.id.11316.summary.txt.gz	Simple mode	9	0.0385179	0.151289	0.805456	-0.258008	0.335044	1.03927	0.772589	1.398	1.04 (0.77- 1.40)	0.81
ACUTPANC	genus.LachnospiraceaeNC2004group.id.11316.summary.txt.gz	Weighted mode	9	0.0538661	0.156253	0.73918	-0.25239	0.360122	1.05534	0.776942	1.4335	1.06 (0.78- 1.43)	0.74
ACUTPANC	genus.LachnospiraceaeND3007group.id.11317.summary.txt.gz	Inverse variance weighted (fixed effects)	3	-0.161996	0.20497	0.429328	-0.563737	0.239744	0.850444	0.569078	1.27092	0.85 (0.57- 1.27)	0.43
ACUTPANC	genus.LachnospiraceaeND3007group.id.11317.summary.txt.gz	Weighted median	3	0.00467455	0.272609	0.986319	-0.529639	0.538988	1.00469	0.588817	1.71427	1.00 (0.59- 1.71)	0.99
ACUTPANC	genus.LachnospiraceaeND3007group.id.11317.summary.txt.gz	MR Egger	3	-5.81767	3.46222	0.341753	-12.6036	0.968273	0.00297452	3.35984e-06	2.63339	0.00 (0.00- 2.63)	0.34
ACUTPANC	genus.LachnospiraceaeND3007group.id.11317.summary.txt.gz	Simple mode	3	0.0664359	0.340792	0.863444	-0.601517	0.734388	1.06869	0.54798	2.08421	1.07 (0.55- 2.08)	0.86
ACUTPANC	genus.LachnospiraceaeND3007group.id.11317.summary.txt.gz	Weighted mode	3	0.0664359	0.316334	0.853106	-0.55358	0.686451	1.06869	0.574888	1.98665	1.07 (0.57- 1.99)	0.85
ACUTPANC	genus.LachnospiraceaeNK4A136group.id.11319.summary.txt.gz	Inverse variance weighted (fixed effects)	15	0.0568876	0.077821	0.464776	-0.0956415	0.209417	1.05854	0.90879	1.23296	1.06 (0.91- 1.23)	0.46
ACUTPANC	genus.LachnospiraceaeNK4A136group.id.11319.summary.txt.gz	Weighted median	15	0.0930594	0.113801	0.413505	-0.12999	0.316109	1.09753	0.878105	1.37178	1.10 (0.88- 1.37)	0.41
ACUTPANC	genus.LachnospiraceaeNK4A136group.id.11319.summary.txt.gz	MR Egger	15	0.148509	0.155554	0.357141	-0.156377	0.453395	1.1601	0.855237	1.57365	1.16 (0.86- 1.57)	0.36
ACUTPANC	genus.LachnospiraceaeNK4A136group.id.11319.summary.txt.gz	Simple mode	15	0.130767	0.154665	0.412058	-0.172377	0.433911	1.1397	0.841662	1.54328	1.14 (0.84- 1.54)	0.41
ACUTPANC	genus.LachnospiraceaeNK4A136group.id.11319.summary.txt.gz	Weighted mode	15	0.114124	0.118981	0.35374	-0.119078	0.347327	1.12089	0.887738	1.41528	1.12 (0.89- 1.42)	0.35
ACUTPANC	genus.LachnospiraceaeUCG001.id.11321.summary.txt.gz	Inverse variance weighted (fixed effects)	13	0.0745824	0.0724233	0.303099	-0.0673673	0.216532	1.07743	0.934852	1.24176	1.08 (0.93- 1.24)	0.3
ACUTPANC	genus.LachnospiraceaeUCG001.id.11321.summary.txt.gz	Weighted median	13	0.0786087	0.0983857	0.424299	-0.114227	0.271445	1.08178	0.892055	1.31186	1.08 (0.89- 1.31)	0.42
ACUTPANC	genus.LachnospiraceaeUCG001.id.11321.summary.txt.gz	MR Egger	13	-0.0615163	0.313663	0.848091	-0.676296	0.553263	0.940338	0.508497	1.73892	0.94 (0.51- 1.74)	0.85
ACUTPANC	genus.LachnospiraceaeUCG001.id.11321.summary.txt.gz	Simple mode	13	0.050877	0.16392	0.761598	-0.270406	0.37216	1.05219	0.76307	1.45086	1.05 (0.76- 1.45)	0.76
ACUTPANC	genus.LachnospiraceaeUCG001.id.11321.summary.txt.gz	Weighted mode	13	0.0485214	0.143603	0.741287	-0.23294	0.329983	1.04972	0.792201	1.39094	1.05 (0.79- 1.39)	0.74
ACUTPANC	genus.LachnospiraceaeUCG004.id.11324.summary.txt.gz	Inverse variance weighted (fixed effects)	13	0.128517	0.094514	0.173904	-0.0567305	0.313764	1.13714	0.944849	1.36857	1.14 (0.94- 1.37)	0.17
ACUTPANC	genus.LachnospiraceaeUCG004.id.11324.summary.txt.gz	Weighted median	13	0.0202007	0.128151	0.874746	-0.230974	0.271376	1.02041	0.79376	1.31177	1.02 (0.79- 1.31)	0.87
ACUTPANC	genus.LachnospiraceaeUCG004.id.11324.summary.txt.gz	MR Egger	13	0.995585	0.405256	0.0318658	0.201284	1.78989	2.70631	1.22297	5.98877	2.71 (1.22- 5.99)	0.032
ACUTPANC	genus.LachnospiraceaeUCG004.id.11324.summary.txt.gz	Simple mode	13	-0.138538	0.249054	0.588256	-0.626683	0.349606	0.87063	0.534361	1.41851	0.87 (0.53- 1.42)	0.59
ACUTPANC	genus.LachnospiraceaeUCG004.id.11324.summary.txt.gz	Weighted mode	13	-0.134249	0.228892	0.568398	-0.582876	0.314379	0.874372	0.55829	1.36941	0.87 (0.56- 1.37)	0.57
ACUTPANC	genus.LachnospiraceaeUCG008.id.11328.summary.txt.gz	Inverse variance weighted (fixed effects)	12	0.0700285	0.0632994	0.268594	-0.0540384	0.194095	1.07254	0.947396	1.21421	1.07 (0.95- 1.21)	0.27
ACUTPANC	genus.LachnospiraceaeUCG008.id.11328.summary.txt.gz	Weighted median	12	0.0384101	0.0872491	0.659767	-0.132598	0.209418	1.03916	0.875817	1.23296	1.04 (0.88- 1.23)	0.66
ACUTPANC	genus.LachnospiraceaeUCG008.id.11328.summary.txt.gz	MR Egger	12	0.476577	0.319902	0.167136	-0.150431	1.10359	1.61055	0.860337	3.01496	1.61 (0.86- 3.01)	0.17
ACUTPANC	genus.LachnospiraceaeUCG008.id.11328.summary.txt.gz	Simple mode	12	0.20392	0.159464	0.227293	-0.10863	0.516471	1.2262	0.897062	1.6761	1.23 (0.90- 1.68)	0.23
ACUTPANC	genus.LachnospiraceaeUCG008.id.11328.summary.txt.gz	Weighted mode	12	-0.0879394	0.153931	0.579288	-0.389645	0.213766	0.915816	0.677298	1.23833	0.92 (0.68- 1.24)	0.58
ACUTPANC	genus.LachnospiraceaeUCG010.id.11330.summary.txt.gz	Inverse variance weighted (fixed effects)	12	0.0700285	0.0632994	0.268594	-0.0540384	0.194095	1.07254	0.947396	1.21421	1.07 (0.95- 1.21)	0.27
ACUTPANC	genus.LachnospiraceaeUCG010.id.11330.summary.txt.gz	Weighted median	12	0.0384101	0.0872491	0.659767	-0.132598	0.209418	1.03916	0.875817	1.23296	1.04 (0.88- 1.23)	0.66
ACUTPANC	genus.LachnospiraceaeUCG010.id.11330.summary.txt.gz	MR Egger	12	0.476577	0.319902	0.167136	-0.150431	1.10359	1.61055	0.860337	3.01496	1.61 (0.86- 3.01)	0.17
ACUTPANC	genus.LachnospiraceaeUCG010.id.11330.summary.txt.gz	Simple mode	12	0.20392	0.159464	0.227293	-0.10863	0.516471	1.2262	0.897062	1.6761	1.23 (0.90- 1.68)	0.23
ACUTPANC	genus.LachnospiraceaeUCG010.id.11330.summary.txt.gz	Weighted mode	12	-0.0879394	0.153931	0.579288	-0.389645	0.213766	0.915816	0.677298	1.23833	0.92 (0.68- 1.24)	0.58
ACUTPANC	genus.Lactobacillus.id.1837.summary.txt.gz	Inverse variance weighted (fixed effects)	8	0.0139788	0.0699215	0.841542	-0.123067	0.151025	1.01408	0.884204	1.16303	1.01 (0.88- 1.16)	0.84
ACUTPANC	genus.Lactobacillus.id.1837.summary.txt.gz	Weighted median	8	0.0349517	0.0890444	0.694674	-0.139575	0.209479	1.03557	0.869728	1.23304	1.04 (0.87- 1.23)	0.69
ACUTPANC	genus.Lactobacillus.id.1837.summary.txt.gz	MR Egger	8	0.169142	0.179673	0.382846	-0.183017	0.5213	1.18429	0.832754	1.68422	1.18 (0.83- 1.68)	0.38
ACUTPANC	genus.Lactobacillus.id.1837.summary.txt.gz	Simple mode	8	0.1103	0.134518	0.439258	-0.153354	0.373955	1.11661	0.857826	1.45347	1.12 (0.86- 1.45)	0.44
ACUTPANC	genus.Lactobacillus.id.1837.summary.txt.gz	Weighted mode	8	0.0365976	0.116772	0.763101	-0.192275	0.26547	1.03728	0.82508	1.30404	1.04 (0.83- 1.30)	0.76
ACUTPANC	genus.Lactococcus.id.1851.summary.txt.gz	Inverse variance weighted (fixed effects)	8	-0.0126372	0.0633669	0.841927	-0.136836	0.111562	0.987442	0.872113	1.11802	0.99 (0.87- 1.12)	0.84
ACUTPANC	genus.Lactococcus.id.1851.summary.txt.gz	Weighted median	8	0.00604115	0.0822932	0.94148	-0.155254	0.167336	1.00606	0.856198	1.18215	1.01 (0.86- 1.18)	0.94
ACUTPANC	genus.Lactococcus.id.1851.summary.txt.gz	MR Egger	8	0.249172	0.290409	0.423835	-0.32003	0.818374	1.28296	0.726127	2.26681	1.28 (0.73- 2.27)	0.42
ACUTPANC	genus.Lactococcus.id.1851.summary.txt.gz	Simple mode	8	0.0888231	0.1384	0.541449	-0.18244	0.360086	1.09289	0.833235	1.43345	1.09 (0.83- 1.43)	0.54
ACUTPANC	genus.Lactococcus.id.1851.summary.txt.gz	Weighted mode	8	0.064353	0.131766	0.640201	-0.193908	0.322614	1.06647	0.823734	1.38073	1.07 (0.82- 1.38)	0.64
ACUTPANC	genus.Marvinbryantia.id.2005.summary.txt.gz	Inverse variance weighted (fixed effects)	11	0.0741625	0.0934518	0.427433	-0.109003	0.257328	1.07698	0.896728	1.29347	1.08 (0.90- 1.29)	0.43
ACUTPANC	genus.Marvinbryantia.id.2005.summary.txt.gz	Weighted median	11	0.018967	0.127909	0.882118	-0.231734	0.269668	1.01915	0.793157	1.30953	1.02 (0.79- 1.31)	0.88
ACUTPANC	genus.Marvinbryantia.id.2005.summary.txt.gz	MR Egger	11	0.0918507	0.385928	0.817211	-0.664567	0.848269	1.0962	0.514496	2.3356	1.10 (0.51- 2.34)	0.82
ACUTPANC	genus.Marvinbryantia.id.2005.summary.txt.gz	Simple mode	11	0.0223384	0.185693	0.90663	-0.34162	0.386296	1.02259	0.710618	1.47152	1.02 (0.71- 1.47)	0.91
ACUTPANC	genus.Marvinbryantia.id.2005.summary.txt.gz	Weighted mode	11	0.0131587	0.181545	0.943648	-0.342669	0.368987	1.01325	0.709873	1.44627	1.01 (0.71- 1.45)	0.94
ACUTPANC	genus.Methanobrevibacter.id.123.summary.txt.gz	Inverse variance weighted (fixed effects)	6	-0.150818	0.0728821	0.0385145	-0.293666	-0.00796867	0.860005	0.745525	0.992063	0.86 (0.75- 0.99)	0.039
ACUTPANC	genus.Methanobrevibacter.id.123.summary.txt.gz	Weighted median	6	-0.101247	0.104614	0.333136	-0.306292	0.103797	0.903709	0.736172	1.10937	0.90 (0.74- 1.11)	0.33
ACUTPANC	genus.Methanobrevibacter.id.123.summary.txt.gz	MR Egger	6	-0.503739	0.280427	0.146865	-1.05338	0.0458981	0.604267	0.348758	1.04697	0.60 (0.35- 1.05)	0.15
ACUTPANC	genus.Methanobrevibacter.id.123.summary.txt.gz	Simple mode	6	-0.141137	0.144914	0.374819	-0.425168	0.142894	0.868371	0.65366	1.15361	0.87 (0.65- 1.15)	0.37
ACUTPANC	genus.Methanobrevibacter.id.123.summary.txt.gz	Weighted mode	6	-0.0983324	0.135554	0.500716	-0.364018	0.167353	0.906348	0.694879	1.18217	0.91 (0.69- 1.18)	0.5
ACUTPANC	genus.Odoribacter.id.952.summary.txt.gz	Inverse variance weighted (fixed effects)	7	0.0647259	0.121297	0.593609	-0.173017	0.302469	1.06687	0.841123	1.3532	1.07 (0.84- 1.35)	0.59
ACUTPANC	genus.Odoribacter.id.952.summary.txt.gz	Weighted median	7	0.0935908	0.173511	0.589614	-0.24649	0.433672	1.09811	0.781539	1.54291	1.10 (0.78- 1.54)	0.59
ACUTPANC	genus.Odoribacter.id.952.summary.txt.gz	MR Egger	7	-0.111972	0.479297	0.824545	-1.05139	0.82745	0.894069	0.34945	2.28748	0.89 (0.35- 2.29)	0.82
ACUTPANC	genus.Odoribacter.id.952.summary.txt.gz	Simple mode	7	0.133519	0.301154	0.673047	-0.456744	0.723781	1.14284	0.633343	2.06222	1.14 (0.63- 2.06)	0.67
ACUTPANC	genus.Odoribacter.id.952.summary.txt.gz	Weighted mode	7	0.110557	0.294992	0.720714	-0.467627	0.688742	1.1169	0.626487	1.99121	1.12 (0.63- 1.99)	0.72
ACUTPANC	genus.Olsenella.id.822.summary.txt.gz	Inverse variance weighted (fixed effects)	10	-0.0229069	0.0513591	0.655588	-0.123571	0.077757	0.977354	0.883759	1.08086	0.98 (0.88- 1.08)	0.66
ACUTPANC	genus.Olsenella.id.822.summary.txt.gz	Weighted median	10	0.00663266	0.0669734	0.921111	-0.124635	0.137901	1.00665	0.882819	1.14786	1.01 (0.88- 1.15)	0.92
ACUTPANC	genus.Olsenella.id.822.summary.txt.gz	MR Egger	10	-0.0947788	0.164738	0.580884	-0.417665	0.228107	0.909574	0.658583	1.25622	0.91 (0.66- 1.26)	0.58
ACUTPANC	genus.Olsenella.id.822.summary.txt.gz	Simple mode	10	0.0172432	0.0891437	0.850916	-0.157478	0.191965	1.01739	0.854295	1.21163	1.02 (0.85- 1.21)	0.85
ACUTPANC	genus.Olsenella.id.822.summary.txt.gz	Weighted mode	10	0.0119374	0.0868617	0.893716	-0.158312	0.182186	1.01201	0.853584	1.19984	1.01 (0.85- 1.20)	0.89
ACUTPANC	genus.Oscillibacter.id.2063.summary.txt.gz	Inverse variance weighted (fixed effects)	13	0.0851567	0.0694615	0.220216	-0.0509879	0.221301	1.08889	0.95029	1.2477	1.09 (0.95- 1.25)	0.22
ACUTPANC	genus.Oscillibacter.id.2063.summary.txt.gz	Weighted median	13	0.122572	0.101114	0.225432	-0.0756124	0.320756	1.1304	0.927175	1.37817	1.13 (0.93- 1.38)	0.23
ACUTPANC	genus.Oscillibacter.id.2063.summary.txt.gz	MR Egger	13	-0.0143734	0.286141	0.960838	-0.57521	0.546464	0.985729	0.562586	1.72713	0.99 (0.56- 1.73)	0.96
ACUTPANC	genus.Oscillibacter.id.2063.summary.txt.gz	Simple mode	13	0.221666	0.172694	0.223524	-0.116815	0.560146	1.24815	0.88975	1.75093	1.25 (0.89- 1.75)	0.22
ACUTPANC	genus.Oscillibacter.id.2063.summary.txt.gz	Weighted mode	13	0.208742	0.19358	0.302086	-0.170673	0.588158	1.23213	0.843097	1.80067	1.23 (0.84- 1.80)	0.3
ACUTPANC	genus.Oscillospira.id.2064.summary.txt.gz	Inverse variance weighted (fixed effects)	9	0.0164681	0.0892231	0.853565	-0.158409	0.191345	1.0166	0.8535	1.21088	1.02 (0.85- 1.21)	0.85
ACUTPANC	genus.Oscillospira.id.2064.summary.txt.gz	Weighted median	9	0.00221825	0.11371	0.984436	-0.220653	0.225089	1.00222	0.801995	1.25243	1.00 (0.80- 1.25)	0.98
ACUTPANC	genus.Oscillospira.id.2064.summary.txt.gz	MR Egger	9	-0.425321	0.395462	0.317815	-1.20043	0.349784	0.65356	0.301066	1.41876	0.65 (0.30- 1.42)	0.32
ACUTPANC	genus.Oscillospira.id.2064.summary.txt.gz	Simple mode	9	0.0131538	0.164985	0.938413	-0.310218	0.336525	1.01324	0.733287	1.40007	1.01 (0.73- 1.40)	0.94
ACUTPANC	genus.Oscillospira.id.2064.summary.txt.gz	Weighted mode	9	0.0112038	0.165821	0.94779	-0.313805	0.336212	1.01127	0.730662	1.39964	1.01 (0.73- 1.40)	0.95
ACUTPANC	genus.Oxalobacter.id.2978.summary.txt.gz	Inverse variance weighted (fixed effects)	11	0.0255755	0.0537612	0.634272	-0.0797966	0.130947	1.02591	0.923304	1.13991	1.03 (0.92- 1.14)	0.63
ACUTPANC	genus.Oxalobacter.id.2978.summary.txt.gz	Weighted median	11	0.0143989	0.0704679	0.838093	-0.123718	0.152516	1.0145	0.883629	1.16476	1.01 (0.88- 1.16)	0.84
ACUTPANC	genus.Oxalobacter.id.2978.summary.txt.gz	MR Egger	11	0.292102	0.252971	0.277956	-0.203721	0.787925	1.33924	0.81569	2.19883	1.34 (0.82- 2.20)	0.28
ACUTPANC	genus.Oxalobacter.id.2978.summary.txt.gz	Simple mode	11	0.0460935	0.111795	0.688817	-0.173025	0.265212	1.04717	0.841116	1.30371	1.05 (0.84- 1.30)	0.69
ACUTPANC	genus.Oxalobacter.id.2978.summary.txt.gz	Weighted mode	11	0.0302595	0.11332	0.794873	-0.191847	0.252366	1.03072	0.825433	1.28707	1.03 (0.83- 1.29)	0.79
ACUTPANC	genus.Parabacteroides.id.954.summary.txt.gz	Inverse variance weighted (fixed effects)	5	-0.0063178	0.151237	0.966679	-0.302743	0.290107	0.993702	0.738789	1.33657	0.99 (0.74- 1.34)	0.97
ACUTPANC	genus.Parabacteroides.id.954.summary.txt.gz	Weighted median	5	0.0831753	0.204625	0.684393	-0.31789	0.484241	1.08673	0.727683	1.62294	1.09 (0.73- 1.62)	0.68
ACUTPANC	genus.Parabacteroides.id.954.summary.txt.gz	MR Egger	5	1.53692	0.941376	0.20105	-0.308174	3.38202	4.65026	0.734788	29.4301	4.65 (0.73-29.43)	0.2
ACUTPANC	genus.Parabacteroides.id.954.summary.txt.gz	Simple mode	5	0.118077	0.284591	0.699501	-0.439721	0.675876	1.12533	0.644216	1.96575	1.13 (0.64- 1.97)	0.7
ACUTPANC	genus.Parabacteroides.id.954.summary.txt.gz	Weighted mode	5	0.0992308	0.25326	0.715174	-0.397158	0.59562	1.10432	0.672228	1.81415	1.10 (0.67- 1.81)	0.72
ACUTPANC	genus.Paraprevotella.id.962.summary.txt.gz	Inverse variance weighted (fixed effects)	13	0.00467526	0.0596665	0.937544	-0.112271	0.121622	1.00469	0.893802	1.12933	1.00 (0.89- 1.13)	0.94
ACUTPANC	genus.Paraprevotella.id.962.summary.txt.gz	Weighted median	13	-0.00977551	0.076834	0.898759	-0.16037	0.140819	0.990272	0.851828	1.15122	0.99 (0.85- 1.15)	0.9
ACUTPANC	genus.Paraprevotella.id.962.summary.txt.gz	MR Egger	13	0.196828	0.225365	0.401122	-0.244886	0.638543	1.21753	0.782794	1.89372	1.22 (0.78- 1.89)	0.4
ACUTPANC	genus.Paraprevotella.id.962.summary.txt.gz	Simple mode	13	-0.0181906	0.120313	0.882335	-0.254004	0.217623	0.981974	0.775689	1.24312	0.98 (0.78- 1.24)	0.88
ACUTPANC	genus.Paraprevotella.id.962.summary.txt.gz	Weighted mode	13	-0.0260117	0.124108	0.837504	-0.269263	0.21724	0.974324	0.763942	1.24264	0.97 (0.76- 1.24)	0.84
ACUTPANC	genus.Parasutterella.id.2892.summary.txt.gz	Inverse variance weighted (fixed effects)	14	-0.0450947	0.0712191	0.526614	-0.184684	0.0944947	0.955907	0.831367	1.0991	0.96 (0.83- 1.10)	0.53
ACUTPANC	genus.Parasutterella.id.2892.summary.txt.gz	Weighted median	14	-0.158282	0.102859	0.123849	-0.359886	0.0433225	0.853609	0.697756	1.04427	0.85 (0.70- 1.04)	0.12
ACUTPANC	genus.Parasutterella.id.2892.summary.txt.gz	MR Egger	14	0.062861	0.224913	0.784628	-0.377969	0.503691	1.06488	0.685252	1.65482	1.06 (0.69- 1.65)	0.78
ACUTPANC	genus.Parasutterella.id.2892.summary.txt.gz	Simple mode	14	-0.26378	0.181989	0.170911	-0.620478	0.0929185	0.768143	0.537687	1.09737	0.77 (0.54- 1.10)	0.17
ACUTPANC	genus.Parasutterella.id.2892.summary.txt.gz	Weighted mode	14	-0.25364	0.177612	0.176856	-0.601759	0.0944787	0.775971	0.547847	1.09909	0.78 (0.55- 1.10)	0.18
ACUTPANC	genus.Peptococcus.id.2037.summary.txt.gz	Inverse variance weighted (fixed effects)	14	0.0585725	0.0540657	0.27865	-0.0473963	0.164541	1.06032	0.953709	1.17885	1.06 (0.95- 1.18)	0.28
ACUTPANC	genus.Peptococcus.id.2037.summary.txt.gz	Weighted median	14	0.027381	0.076462	0.720269	-0.122485	0.177247	1.02776	0.88472	1.19393	1.03 (0.88- 1.19)	0.72
ACUTPANC	genus.Peptococcus.id.2037.summary.txt.gz	MR Egger	14	-0.0937361	0.210785	0.664451	-0.506875	0.319402	0.910523	0.602375	1.37631	0.91 (0.60- 1.38)	0.66
ACUTPANC	genus.Peptococcus.id.2037.summary.txt.gz	Simple mode	14	0.0060982	0.144402	0.966956	-0.276929	0.289125	1.00612	0.758108	1.33526	1.01 (0.76- 1.34)	0.97
ACUTPANC	genus.Peptococcus.id.2037.summary.txt.gz	Weighted mode	14	0.00175591	0.129404	0.98938	-0.251875	0.255387	1.00176	0.777342	1.29096	1.00 (0.78- 1.29)	0.99
ACUTPANC	genus.Phascolarctobacterium.id.2168.summary.txt.gz	Inverse variance weighted (fixed effects)	9	-0.127199	0.0953579	0.182233	-0.314101	0.0597026	0.880558	0.730446	1.06152	0.88 (0.73- 1.06)	0.18
ACUTPANC	genus.Phascolarctobacterium.id.2168.summary.txt.gz	Weighted median	9	-0.112347	0.136316	0.409844	-0.379527	0.154832	0.893734	0.684185	1.16746	0.89 (0.68- 1.17)	0.41
ACUTPANC	genus.Phascolarctobacterium.id.2168.summary.txt.gz	MR Egger	9	-0.145406	0.550505	0.799285	-1.2244	0.933584	0.864671	0.293935	2.54361	0.86 (0.29- 2.54)	0.8
ACUTPANC	genus.Phascolarctobacterium.id.2168.summary.txt.gz	Simple mode	9	-0.0655379	0.226588	0.779753	-0.509649	0.378574	0.936564	0.600706	1.4602	0.94 (0.60- 1.46)	0.78
ACUTPANC	genus.Phascolarctobacterium.id.2168.summary.txt.gz	Weighted mode	9	-0.0610578	0.192291	0.758972	-0.437948	0.315833	0.940769	0.645359	1.3714	0.94 (0.65- 1.37)	0.76
ACUTPANC	genus.Prevotella7.id.11182.summary.txt.gz	Inverse variance weighted (fixed effects)	11	-0.0517293	0.0507523	0.308083	-0.151204	0.0477451	0.949586	0.859673	1.0489	0.95 (0.86- 1.05)	0.31
ACUTPANC	genus.Prevotella7.id.11182.summary.txt.gz	Weighted median	11	-0.0407241	0.0724629	0.574117	-0.182751	0.101303	0.960094	0.832975	1.10661	0.96 (0.83- 1.11)	0.57
ACUTPANC	genus.Prevotella7.id.11182.summary.txt.gz	MR Egger	11	-0.354526	0.300921	0.268954	-0.944331	0.23528	0.701506	0.38894	1.26526	0.70 (0.39- 1.27)	0.27
ACUTPANC	genus.Prevotella7.id.11182.summary.txt.gz	Simple mode	11	-0.197846	0.128076	0.15344	-0.448875	0.0531836	0.820496	0.638346	1.05462	0.82 (0.64- 1.05)	0.15
ACUTPANC	genus.Prevotella7.id.11182.summary.txt.gz	Weighted mode	11	0.0753898	0.135282	0.589591	-0.189762	0.340542	1.0783	0.827156	1.40571	1.08 (0.83- 1.41)	0.59
ACUTPANC	genus.Prevotella9.id.11183.summary.txt.gz	Inverse variance weighted (fixed effects)	15	-0.120123	0.0653476	0.0660306	-0.248204	0.00795832	0.886811	0.780201	1.00799	0.89 (0.78- 1.01)	0.07
ACUTPANC	genus.Prevotella9.id.11183.summary.txt.gz	Weighted median	15	-0.0931688	0.0922042	0.312274	-0.273889	0.0875514	0.91104	0.760417	1.0915	0.91 (0.76- 1.09)	0.31
ACUTPANC	genus.Prevotella9.id.11183.summary.txt.gz	MR Egger	15	-0.0827143	0.197948	0.68287	-0.470692	0.305263	0.920614	0.62457	1.35698	0.92 (0.62- 1.36)	0.68
ACUTPANC	genus.Prevotella9.id.11183.summary.txt.gz	Simple mode	15	-0.0475592	0.149508	0.755101	-0.340595	0.245477	0.953554	0.711347	1.27823	0.95 (0.71- 1.28)	0.76
ACUTPANC	genus.Prevotella9.id.11183.summary.txt.gz	Weighted mode	15	-0.0693866	0.142003	0.63267	-0.347712	0.208939	0.932966	0.706302	1.23237	0.93 (0.71- 1.23)	0.63
ACUTPANC	genus.RikenellaceaeRC9gutgroup.id.11191.summary.txt.gz	Inverse variance weighted (fixed effects)	12	-0.00811837	0.0468068	0.862302	-0.0998598	0.083623	0.991914	0.904964	1.08722	0.99 (0.90- 1.09)	0.86
ACUTPANC	genus.RikenellaceaeRC9gutgroup.id.11191.summary.txt.gz	Weighted median	12	0.00923382	0.0615177	0.880685	-0.111341	0.129808	1.00928	0.894634	1.13861	1.01 (0.89- 1.14)	0.88
ACUTPANC	genus.RikenellaceaeRC9gutgroup.id.11191.summary.txt.gz	MR Egger	12	0.167473	0.286372	0.571635	-0.393817	0.728763	1.18231	0.674478	2.07251	1.18 (0.67- 2.07)	0.57
ACUTPANC	genus.RikenellaceaeRC9gutgroup.id.11191.summary.txt.gz	Simple mode	12	0.065469	0.105842	0.548803	-0.141981	0.272919	1.06766	0.867638	1.31379	1.07 (0.87- 1.31)	0.55
ACUTPANC	genus.RikenellaceaeRC9gutgroup.id.11191.summary.txt.gz	Weighted mode	12	0.0695553	0.111622	0.545899	-0.149223	0.288334	1.07203	0.861377	1.3342	1.07 (0.86- 1.33)	0.55
ACUTPANC	genus.Romboutsia.id.11347.summary.txt.gz	Inverse variance weighted (fixed effects)	14	-0.108538	0.0851277	0.202309	-0.275388	0.0583124	0.897145	0.759277	1.06005	0.90 (0.76- 1.06)	0.2
ACUTPANC	genus.Romboutsia.id.11347.summary.txt.gz	Weighted median	14	-0.0592902	0.112077	0.596795	-0.27896	0.16038	0.942433	0.75657	1.17396	0.94 (0.76- 1.17)	0.6
ACUTPANC	genus.Romboutsia.id.11347.summary.txt.gz	MR Egger	14	-0.016512	0.253039	0.949046	-0.512468	0.479444	0.983624	0.599016	1.61518	0.98 (0.60- 1.62)	0.95
ACUTPANC	genus.Romboutsia.id.11347.summary.txt.gz	Simple mode	14	-0.0488321	0.168578	0.776636	-0.379245	0.28158	0.952341	0.684378	1.32522	0.95 (0.68- 1.33)	0.78
ACUTPANC	genus.Romboutsia.id.11347.summary.txt.gz	Weighted mode	14	-0.0601542	0.18189	0.746127	-0.416658	0.29635	0.941619	0.659246	1.34494	0.94 (0.66- 1.34)	0.75
ACUTPANC	genus.Roseburia.id.2012.summary.txt.gz	Inverse variance weighted (fixed effects)	14	0.0594832	0.097392	0.541358	-0.131405	0.250372	1.06129	0.876862	1.2845	1.06 (0.88- 1.28)	0.54
ACUTPANC	genus.Roseburia.id.2012.summary.txt.gz	Weighted median	14	0.0204504	0.13108	0.876022	-0.236467	0.277368	1.02066	0.789412	1.31965	1.02 (0.79- 1.32)	0.88
ACUTPANC	genus.Roseburia.id.2012.summary.txt.gz	MR Egger	14	0.0867341	0.299579	0.777125	-0.500441	0.673909	1.09061	0.606263	1.96189	1.09 (0.61- 1.96)	0.78
ACUTPANC	genus.Roseburia.id.2012.summary.txt.gz	Simple mode	14	0.0780304	0.220571	0.729186	-0.354289	0.51035	1.08116	0.701672	1.66587	1.08 (0.70- 1.67)	0.73
ACUTPANC	genus.Roseburia.id.2012.summary.txt.gz	Weighted mode	14	0.038689	0.1976	0.847798	-0.348607	0.425985	1.03945	0.70567	1.5311	1.04 (0.71- 1.53)	0.85
ACUTPANC	genus.Ruminiclostridium5.id.11355.summary.txt.gz	Inverse variance weighted (fixed effects)	11	0.0584077	0.108039	0.588772	-0.153349	0.270164	1.06015	0.857831	1.31018	1.06 (0.86- 1.31)	0.59
ACUTPANC	genus.Ruminiclostridium5.id.11355.summary.txt.gz	Weighted median	11	0.103396	0.142709	0.468747	-0.176314	0.383105	1.10893	0.838354	1.46683	1.11 (0.84- 1.47)	0.47
ACUTPANC	genus.Ruminiclostridium5.id.11355.summary.txt.gz	MR Egger	11	0.38343	0.451513	0.417779	-0.501535	1.2684	1.46731	0.6056	3.55514	1.47 (0.61- 3.56)	0.42
ACUTPANC	genus.Ruminiclostridium5.id.11355.summary.txt.gz	Simple mode	11	0.117237	0.228727	0.619387	-0.331068	0.565543	1.12439	0.718156	1.7604	1.12 (0.72- 1.76)	0.62
ACUTPANC	genus.Ruminiclostridium5.id.11355.summary.txt.gz	Weighted mode	11	0.123592	0.223974	0.593192	-0.315397	0.562581	1.13155	0.729499	1.7552	1.13 (0.73- 1.76)	0.59
ACUTPANC	genus.Ruminiclostridium6.id.11356.summary.txt.gz	Inverse variance weighted (fixed effects)	15	-0.1326	0.083611	0.112757	-0.296478	0.0312771	0.875815	0.743432	1.03177	0.88 (0.74- 1.03)	0.11
ACUTPANC	genus.Ruminiclostridium6.id.11356.summary.txt.gz	Weighted median	15	-0.0298693	0.11558	0.796075	-0.256406	0.196667	0.970572	0.773828	1.21734	0.97 (0.77- 1.22)	0.8
ACUTPANC	genus.Ruminiclostridium6.id.11356.summary.txt.gz	MR Egger	15	-0.0514087	0.207432	0.808134	-0.457974	0.355157	0.94989	0.632564	1.4264	0.95 (0.63- 1.43)	0.81
ACUTPANC	genus.Ruminiclostridium6.id.11356.summary.txt.gz	Simple mode	15	-0.00310745	0.194434	0.987474	-0.384198	0.377983	0.996897	0.680997	1.45934	1.00 (0.68- 1.46)	0.99
ACUTPANC	genus.Ruminiclostridium6.id.11356.summary.txt.gz	Weighted mode	15	0.0390355	0.195021	0.844233	-0.343205	0.421276	1.03981	0.709493	1.5239	1.04 (0.71- 1.52)	0.84
ACUTPANC	genus.Ruminiclostridium9.id.11357.summary.txt.gz	Inverse variance weighted (fixed effects)	9	-0.022752	0.120569	0.850323	-0.259067	0.213563	0.977505	0.771771	1.23808	0.98 (0.77- 1.24)	0.85
ACUTPANC	genus.Ruminiclostridium9.id.11357.summary.txt.gz	Weighted median	9	0.124056	0.171134	0.46851	-0.211366	0.459477	1.13208	0.809478	1.58325	1.13 (0.81- 1.58)	0.47
ACUTPANC	genus.Ruminiclostridium9.id.11357.summary.txt.gz	MR Egger	9	-0.230142	0.824844	0.788299	-1.84684	1.38655	0.794421	0.157735	4.00104	0.79 (0.16- 4.00)	0.79
ACUTPANC	genus.Ruminiclostridium9.id.11357.summary.txt.gz	Simple mode	9	0.227646	0.27706	0.435077	-0.315391	0.770683	1.25564	0.729504	2.16124	1.26 (0.73- 2.16)	0.44
ACUTPANC	genus.Ruminiclostridium9.id.11357.summary.txt.gz	Weighted mode	9	0.227646	0.250625	0.390253	-0.263578	0.718871	1.25564	0.768298	2.05211	1.26 (0.77- 2.05)	0.39
ACUTPANC	genus.RuminococcaceaeNK4A214group.id.11358.summary.txt.gz	Inverse variance weighted (fixed effects)	14	-0.0156274	0.0882732	0.859481	-0.188643	0.157388	0.984494	0.828082	1.17045	0.98 (0.83- 1.17)	0.86
ACUTPANC	genus.RuminococcaceaeNK4A214group.id.11358.summary.txt.gz	Weighted median	14	-0.0758222	0.129625	0.558592	-0.329888	0.178243	0.926981	0.719004	1.19512	0.93 (0.72- 1.20)	0.56
ACUTPANC	genus.RuminococcaceaeNK4A214group.id.11358.summary.txt.gz	MR Egger	14	0.0897292	0.381283	0.817917	-0.657586	0.837044	1.09388	0.518101	2.30953	1.09 (0.52- 2.31)	0.82
ACUTPANC	genus.RuminococcaceaeNK4A214group.id.11358.summary.txt.gz	Simple mode	14	-0.103295	0.238659	0.672242	-0.571066	0.364476	0.901861	0.564923	1.43976	0.90 (0.56- 1.44)	0.67
ACUTPANC	genus.RuminococcaceaeNK4A214group.id.11358.summary.txt.gz	Weighted mode	14	-0.120349	0.175736	0.50548	-0.464792	0.224094	0.886611	0.628266	1.25119	0.89 (0.63- 1.25)	0.51
ACUTPANC	genus.RuminococcaceaeUCG002.id.11360.summary.txt.gz	Inverse variance weighted (fixed effects)	20	0.00404043	0.0714908	0.95493	-0.136082	0.144162	1.00405	0.872771	1.15507	1.00 (0.87- 1.16)	0.95
ACUTPANC	genus.RuminococcaceaeUCG002.id.11360.summary.txt.gz	Weighted median	20	-0.036417	0.102766	0.723063	-0.237839	0.165005	0.964238	0.78833	1.1794	0.96 (0.79- 1.18)	0.72
ACUTPANC	genus.RuminococcaceaeUCG002.id.11360.summary.txt.gz	MR Egger	20	-0.105617	0.18587	0.5769	-0.469923	0.258689	0.899769	0.62505	1.29523	0.90 (0.63- 1.30)	0.58
ACUTPANC	genus.RuminococcaceaeUCG002.id.11360.summary.txt.gz	Simple mode	20	0.18896	0.210179	0.379881	-0.22299	0.60091	1.20799	0.800123	1.82378	1.21 (0.80- 1.82)	0.38
ACUTPANC	genus.RuminococcaceaeUCG002.id.11360.summary.txt.gz	Weighted mode	20	-0.240041	0.224191	0.297717	-0.679455	0.199372	0.786595	0.506893	1.22064	0.79 (0.51- 1.22)	0.3
ACUTPANC	genus.RuminococcaceaeUCG003.id.11361.summary.txt.gz	Inverse variance weighted (fixed effects)	12	-0.139144	0.0888401	0.117294	-0.313271	0.0349822	0.870102	0.731052	1.0356	0.87 (0.73- 1.04)	0.12
ACUTPANC	genus.RuminococcaceaeUCG003.id.11361.summary.txt.gz	Weighted median	12	-0.0770834	0.118377	0.514937	-0.309102	0.154935	0.925813	0.734106	1.16758	0.93 (0.73- 1.17)	0.51
ACUTPANC	genus.RuminococcaceaeUCG003.id.11361.summary.txt.gz	MR Egger	12	-0.254821	0.291519	0.402561	-0.826198	0.316557	0.775055	0.43771	1.37239	0.78 (0.44- 1.37)	0.4
ACUTPANC	genus.RuminococcaceaeUCG003.id.11361.summary.txt.gz	Simple mode	12	-0.033558	0.202619	0.87146	-0.430692	0.363576	0.966999	0.650059	1.43846	0.97 (0.65- 1.44)	0.87
ACUTPANC	genus.RuminococcaceaeUCG003.id.11361.summary.txt.gz	Weighted mode	12	-0.033558	0.175925	0.852195	-0.378371	0.311255	0.966999	0.684977	1.36514	0.97 (0.68- 1.37)	0.85
ACUTPANC	genus.RuminococcaceaeUCG004.id.11362.summary.txt.gz	Inverse variance weighted (fixed effects)	11	-0.164586	0.0802748	0.040337	-0.321924	-0.00724731	0.848245	0.724753	0.992779	0.85 (0.72- 0.99)	0.04
ACUTPANC	genus.RuminococcaceaeUCG004.id.11362.summary.txt.gz	Weighted median	11	-0.130118	0.108687	0.231237	-0.343145	0.0829088	0.877992	0.709536	1.08644	0.88 (0.71- 1.09)	0.23
ACUTPANC	genus.RuminococcaceaeUCG004.id.11362.summary.txt.gz	MR Egger	11	-0.880422	0.445066	0.0792913	-1.75275	-0.00809222	0.414608	0.173296	0.99194	0.41 (0.17- 0.99)	0.08
ACUTPANC	genus.RuminococcaceaeUCG004.id.11362.summary.txt.gz	Simple mode	11	-0.084839	0.175782	0.639744	-0.429372	0.259694	0.91866	0.650918	1.29653	0.92 (0.65- 1.30)	0.64
ACUTPANC	genus.RuminococcaceaeUCG004.id.11362.summary.txt.gz	Weighted mode	11	-0.0910836	0.174317	0.612689	-0.432744	0.250577	0.912941	0.648726	1.28477	0.91 (0.65- 1.28)	0.61
ACUTPANC	genus.RuminococcaceaeUCG005.id.11363.summary.txt.gz	Inverse variance weighted (fixed effects)	14	0.0225861	0.0824741	0.784195	-0.139063	0.184235	1.02284	0.870173	1.2023	1.02 (0.87- 1.20)	0.78
ACUTPANC	genus.RuminococcaceaeUCG005.id.11363.summary.txt.gz	Weighted median	14	0.0340724	0.114631	0.766287	-0.190605	0.25875	1.03466	0.826459	1.29531	1.03 (0.83- 1.30)	0.77
ACUTPANC	genus.RuminococcaceaeUCG005.id.11363.summary.txt.gz	MR Egger	14	-0.339987	0.224221	0.155333	-0.77946	0.0994849	0.711779	0.458654	1.1046	0.71 (0.46- 1.10)	0.16
ACUTPANC	genus.RuminococcaceaeUCG005.id.11363.summary.txt.gz	Simple mode	14	0.18909	0.205033	0.373202	-0.212775	0.590956	1.20815	0.808338	1.80571	1.21 (0.81- 1.81)	0.37
ACUTPANC	genus.RuminococcaceaeUCG005.id.11363.summary.txt.gz	Weighted mode	14	0.0626053	0.167215	0.714143	-0.265137	0.390347	1.06461	0.767101	1.47749	1.06 (0.77- 1.48)	0.71
ACUTPANC	genus.RuminococcaceaeUCG009.id.11366.summary.txt.gz	Inverse variance weighted (fixed effects)	11	0.0757768	0.0698135	0.277737	-0.0610576	0.212611	1.07872	0.940769	1.2369	1.08 (0.94- 1.24)	0.28
ACUTPANC	genus.RuminococcaceaeUCG009.id.11366.summary.txt.gz	Weighted median	11	0.060174	0.0898837	0.503199	-0.115998	0.236346	1.06202	0.890477	1.26661	1.06 (0.89- 1.27)	0.5
ACUTPANC	genus.RuminococcaceaeUCG009.id.11366.summary.txt.gz	MR Egger	11	0.0398297	0.268011	0.885136	-0.485473	0.565132	1.04063	0.615406	1.75968	1.04 (0.62- 1.76)	0.89
ACUTPANC	genus.RuminococcaceaeUCG009.id.11366.summary.txt.gz	Simple mode	11	0.124916	0.130665	0.361613	-0.131188	0.381019	1.13305	0.877053	1.46378	1.13 (0.88- 1.46)	0.36
ACUTPANC	genus.RuminococcaceaeUCG009.id.11366.summary.txt.gz	Weighted mode	11	0.0965414	0.127506	0.466424	-0.15337	0.346453	1.10136	0.857812	1.41404	1.10 (0.86- 1.41)	0.47
ACUTPANC	genus.RuminococcaceaeUCG010.id.11367.summary.txt.gz	Inverse variance weighted (fixed effects)	6	-0.042366	0.11633	0.715717	-0.270372	0.18564	0.958519	0.763096	1.20399	0.96 (0.76- 1.20)	0.72
ACUTPANC	genus.RuminococcaceaeUCG010.id.11367.summary.txt.gz	Weighted median	6	-0.105209	0.151572	0.487609	-0.40229	0.191872	0.900137	0.668787	1.21152	0.90 (0.67- 1.21)	0.49
ACUTPANC	genus.RuminococcaceaeUCG010.id.11367.summary.txt.gz	MR Egger	6	-0.119042	0.318962	0.727923	-0.744208	0.506123	0.88777	0.475111	1.65885	0.89 (0.48- 1.66)	0.73
ACUTPANC	genus.RuminococcaceaeUCG010.id.11367.summary.txt.gz	Simple mode	6	-0.121362	0.19698	0.564786	-0.507443	0.26472	0.885714	0.602033	1.30307	0.89 (0.60- 1.30)	0.56
ACUTPANC	genus.RuminococcaceaeUCG010.id.11367.summary.txt.gz	Weighted mode	6	-0.112508	0.180968	0.561386	-0.467205	0.24219	0.893591	0.626751	1.27404	0.89 (0.63- 1.27)	0.56
ACUTPANC	genus.RuminococcaceaeUCG011.id.11368.summary.txt.gz	Inverse variance weighted (fixed effects)	8	0.0717713	0.0562895	0.202296	-0.0385562	0.182099	1.07441	0.962178	1.19973	1.07 (0.96- 1.20)	0.2
ACUTPANC	genus.RuminococcaceaeUCG011.id.11368.summary.txt.gz	Weighted median	8	0.0988425	0.0739991	0.181639	-0.0461957	0.243881	1.10389	0.954855	1.27619	1.10 (0.95- 1.28)	0.18
ACUTPANC	genus.RuminococcaceaeUCG011.id.11368.summary.txt.gz	MR Egger	8	0.464784	0.28162	0.149954	-0.08719	1.01676	1.59167	0.916503	2.76422	1.59 (0.92- 2.76)	0.15
ACUTPANC	genus.RuminococcaceaeUCG011.id.11368.summary.txt.gz	Simple mode	8	0.118665	0.115659	0.33904	-0.108027	0.345357	1.12599	0.897603	1.41249	1.13 (0.90- 1.41)	0.34
ACUTPANC	genus.RuminococcaceaeUCG011.id.11368.summary.txt.gz	Weighted mode	8	0.114221	0.103702	0.307133	-0.0890346	0.317476	1.121	0.914814	1.37366	1.12 (0.91- 1.37)	0.31
ACUTPANC	genus.RuminococcaceaeUCG013.id.11370.summary.txt.gz	Inverse variance weighted (fixed effects)	11	-0.104416	0.100158	0.297174	-0.300725	0.0918933	0.900851	0.740282	1.09625	0.90 (0.74- 1.10)	0.3
ACUTPANC	genus.RuminococcaceaeUCG013.id.11370.summary.txt.gz	Weighted median	11	-0.140903	0.133547	0.291388	-0.402656	0.120849	0.868573	0.668542	1.12845	0.87 (0.67- 1.13)	0.29
ACUTPANC	genus.RuminococcaceaeUCG013.id.11370.summary.txt.gz	MR Egger	11	0.112771	0.296312	0.71234	-0.468	0.693542	1.11938	0.626253	2.00079	1.12 (0.63- 2.00)	0.71
ACUTPANC	genus.RuminococcaceaeUCG013.id.11370.summary.txt.gz	Simple mode	11	-0.198054	0.215857	0.380464	-0.621134	0.225026	0.820325	0.537335	1.25235	0.82 (0.54- 1.25)	0.38
ACUTPANC	genus.RuminococcaceaeUCG013.id.11370.summary.txt.gz	Weighted mode	11	-0.165795	0.2127	0.453751	-0.582686	0.251097	0.84722	0.558396	1.28543	0.85 (0.56- 1.29)	0.45
ACUTPANC	genus.RuminococcaceaeUCG014.id.11371.summary.txt.gz	Inverse variance weighted (fixed effects)	10	0.121722	0.0910847	0.181431	-0.056804	0.300248	1.12944	0.944779	1.35019	1.13 (0.94- 1.35)	0.18
ACUTPANC	genus.RuminococcaceaeUCG014.id.11371.summary.txt.gz	Weighted median	10	0.0739273	0.122796	0.547153	-0.166754	0.314608	1.07673	0.846408	1.36972	1.08 (0.85- 1.37)	0.55
ACUTPANC	genus.RuminococcaceaeUCG014.id.11371.summary.txt.gz	MR Egger	10	0.272422	0.210188	0.231083	-0.139546	0.68439	1.31314	0.869753	1.98256	1.31 (0.87- 1.98)	0.23
ACUTPANC	genus.RuminococcaceaeUCG014.id.11371.summary.txt.gz	Simple mode	10	0.00786348	0.187129	0.967399	-0.35891	0.374637	1.00789	0.698437	1.45446	1.01 (0.70- 1.45)	0.97
ACUTPANC	genus.RuminococcaceaeUCG014.id.11371.summary.txt.gz	Weighted mode	10	0.113717	0.149903	0.467491	-0.180093	0.407526	1.12043	0.835192	1.5031	1.12 (0.84- 1.50)	0.47
ACUTPANC	genus.Ruminococcus1.id.11373.summary.txt.gz	Inverse variance weighted (fixed effects)	10	0.0453584	0.0997474	0.649302	-0.150147	0.240863	1.0464	0.860582	1.27235	1.05 (0.86- 1.27)	0.65
ACUTPANC	genus.Ruminococcus1.id.11373.summary.txt.gz	Weighted median	10	0.0562165	0.139669	0.687319	-0.217536	0.329969	1.05783	0.804499	1.39092	1.06 (0.80- 1.39)	0.69
ACUTPANC	genus.Ruminococcus1.id.11373.summary.txt.gz	MR Egger	10	-0.0797779	0.316072	0.807093	-0.699279	0.539724	0.923321	0.496943	1.71553	0.92 (0.50- 1.72)	0.81
ACUTPANC	genus.Ruminococcus1.id.11373.summary.txt.gz	Simple mode	10	0.106163	0.21184	0.628295	-0.309043	0.521368	1.112	0.734149	1.68433	1.11 (0.73- 1.68)	0.63
ACUTPANC	genus.Ruminococcus1.id.11373.summary.txt.gz	Weighted mode	10	0.0928271	0.21981	0.682711	-0.338	0.523654	1.09727	0.713196	1.68818	1.10 (0.71- 1.69)	0.68
ACUTPANC	genus.Ruminococcus2.id.11374.summary.txt.gz	Inverse variance weighted (fixed effects)	15	0.141602	0.0765931	0.0644936	-0.00852081	0.291724	1.15212	0.991515	1.33873	1.15 (0.99- 1.34)	0.06
ACUTPANC	genus.Ruminococcus2.id.11374.summary.txt.gz	Weighted median	15	0.0855041	0.110133	0.437529	-0.130356	0.301365	1.08927	0.877783	1.3517	1.09 (0.88- 1.35)	0.44
ACUTPANC	genus.Ruminococcus2.id.11374.summary.txt.gz	MR Egger	15	-0.163524	0.205868	0.44127	-0.567025	0.239976	0.849146	0.56721	1.27122	0.85 (0.57- 1.27)	0.44
ACUTPANC	genus.Ruminococcus2.id.11374.summary.txt.gz	Simple mode	15	0.0788848	0.177223	0.663041	-0.268473	0.426242	1.08208	0.764546	1.53149	1.08 (0.76- 1.53)	0.66
ACUTPANC	genus.Ruminococcus2.id.11374.summary.txt.gz	Weighted mode	15	0.0736237	0.1407	0.608972	-0.202149	0.349396	1.0764	0.816973	1.41821	1.08 (0.82- 1.42)	0.61
ACUTPANC	genus.Sellimonas.id.14369.summary.txt.gz	Inverse variance weighted (fixed effects)	9	-0.0241324	0.0496178	0.626708	-0.121383	0.0731186	0.976156	0.885694	1.07586	0.98 (0.89- 1.08)	0.63
ACUTPANC	genus.Sellimonas.id.14369.summary.txt.gz	Weighted median	9	-0.0608842	0.0686804	0.375356	-0.195498	0.0737293	0.940932	0.822425	1.07652	0.94 (0.82- 1.08)	0.38
ACUTPANC	genus.Sellimonas.id.14369.summary.txt.gz	MR Egger	9	-0.0746167	0.301249	0.811482	-0.665064	0.515831	0.928099	0.514241	1.67503	0.93 (0.51- 1.68)	0.81
ACUTPANC	genus.Sellimonas.id.14369.summary.txt.gz	Simple mode	9	-0.0724614	0.107009	0.517407	-0.282198	0.137276	0.930102	0.754124	1.14714	0.93 (0.75- 1.15)	0.52
ACUTPANC	genus.Sellimonas.id.14369.summary.txt.gz	Weighted mode	9	-0.0752112	0.0949916	0.451332	-0.261395	0.110972	0.927548	0.769977	1.11736	0.93 (0.77- 1.12)	0.45
ACUTPANC	genus.Senegalimassilia.id.11160.summary.txt.gz	Inverse variance weighted (fixed effects)	5	0.0583618	0.110847	0.598534	-0.158897	0.275621	1.0601	0.853084	1.31735	1.06 (0.85- 1.32)	0.6
ACUTPANC	genus.Senegalimassilia.id.11160.summary.txt.gz	Weighted median	5	0.0500687	0.148482	0.735963	-0.240955	0.341093	1.05134	0.785877	1.40648	1.05 (0.79- 1.41)	0.74
ACUTPANC	genus.Senegalimassilia.id.11160.summary.txt.gz	MR Egger	5	-0.187989	0.425617	0.688614	-1.0222	0.64622	0.828623	0.359803	1.90831	0.83 (0.36- 1.91)	0.69
ACUTPANC	genus.Senegalimassilia.id.11160.summary.txt.gz	Simple mode	5	0.14981	0.214635	0.523639	-0.270875	0.570495	1.16161	0.762711	1.76914	1.16 (0.76- 1.77)	0.52
ACUTPANC	genus.Senegalimassilia.id.11160.summary.txt.gz	Weighted mode	5	0.203096	0.230427	0.427885	-0.248541	0.654733	1.22519	0.779938	1.92463	1.23 (0.78- 1.92)	0.43
ACUTPANC	genus.Slackia.id.825.summary.txt.gz	Inverse variance weighted (fixed effects)	6	-0.16845	0.0917372	0.0663251	-0.348255	0.0113552	0.844974	0.705919	1.01142	0.84 (0.71- 1.01)	0.07
ACUTPANC	genus.Slackia.id.825.summary.txt.gz	Weighted median	6	-0.193605	0.116742	0.0972363	-0.422419	0.0352091	0.823983	0.655459	1.03584	0.82 (0.66- 1.04)	0.1
ACUTPANC	genus.Slackia.id.825.summary.txt.gz	MR Egger	6	0.186794	0.597839	0.77031	-0.98497	1.35856	1.20538	0.37345	3.89058	1.21 (0.37- 3.89)	0.77
ACUTPANC	genus.Slackia.id.825.summary.txt.gz	Simple mode	6	-0.249929	0.166311	0.193213	-0.575899	0.0760411	0.778856	0.562199	1.07901	0.78 (0.56- 1.08)	0.19
ACUTPANC	genus.Slackia.id.825.summary.txt.gz	Weighted mode	6	-0.249929	0.157309	0.172978	-0.558254	0.0583966	0.778856	0.572207	1.06014	0.78 (0.57- 1.06)	0.17
ACUTPANC	genus.Streptococcus.id.1853.summary.txt.gz	Inverse variance weighted (fixed effects)	14	0.00228394	0.0940246	0.980621	-0.182004	0.186572	1.00229	0.833598	1.20511	1.00 (0.83- 1.21)	0.98
ACUTPANC	genus.Streptococcus.id.1853.summary.txt.gz	Weighted median	14	-0.128212	0.129039	0.320421	-0.381128	0.124704	0.879667	0.683091	1.13281	0.88 (0.68- 1.13)	0.32
ACUTPANC	genus.Streptococcus.id.1853.summary.txt.gz	MR Egger	14	-0.570645	0.349169	0.12814	-1.25502	0.113727	0.565161	0.285071	1.12045	0.57 (0.29- 1.12)	0.13
ACUTPANC	genus.Streptococcus.id.1853.summary.txt.gz	Simple mode	14	-0.13207	0.203975	0.528591	-0.531861	0.267722	0.87628	0.587511	1.30698	0.88 (0.59- 1.31)	0.53
ACUTPANC	genus.Streptococcus.id.1853.summary.txt.gz	Weighted mode	14	-0.111743	0.171559	0.526176	-0.447998	0.224512	0.894274	0.638906	1.25171	0.89 (0.64- 1.25)	0.53
ACUTPANC	genus.Subdoligranulum.id.2070.summary.txt.gz	Inverse variance weighted (fixed effects)	11	0.0441351	0.0992377	0.656507	-0.150371	0.238641	1.04512	0.860389	1.26952	1.05 (0.86- 1.27)	0.66
ACUTPANC	genus.Subdoligranulum.id.2070.summary.txt.gz	Weighted median	11	0.0508911	0.131785	0.699373	-0.207408	0.30919	1.05221	0.812688	1.36232	1.05 (0.81- 1.36)	0.7
ACUTPANC	genus.Subdoligranulum.id.2070.summary.txt.gz	MR Egger	11	-0.0835937	0.255495	0.751011	-0.584363	0.417176	0.919805	0.557461	1.51767	0.92 (0.56- 1.52)	0.75
ACUTPANC	genus.Subdoligranulum.id.2070.summary.txt.gz	Simple mode	11	0.0973033	0.211185	0.654836	-0.316619	0.511226	1.10219	0.728608	1.66733	1.10 (0.73- 1.67)	0.65
ACUTPANC	genus.Subdoligranulum.id.2070.summary.txt.gz	Weighted mode	11	-0.108136	0.192374	0.586416	-0.48519	0.268917	0.897505	0.61558	1.30855	0.90 (0.62- 1.31)	0.59
ACUTPANC	genus.Sutterella.id.2896.summary.txt.gz	Inverse variance weighted (fixed effects)	12	0.0045512	0.0903297	0.959816	-0.172495	0.181597	1.00456	0.841562	1.19913	1.00 (0.84- 1.20)	0.96
ACUTPANC	genus.Sutterella.id.2896.summary.txt.gz	Weighted median	12	-0.0245981	0.126488	0.845808	-0.272515	0.223319	0.975702	0.761462	1.25022	0.98 (0.76- 1.25)	0.85
ACUTPANC	genus.Sutterella.id.2896.summary.txt.gz	MR Egger	12	0.398774	0.392813	0.333954	-0.37114	1.16869	1.49	0.689948	3.21777	1.49 (0.69- 3.22)	0.33
ACUTPANC	genus.Sutterella.id.2896.summary.txt.gz	Simple mode	12	-0.158838	0.220927	0.487157	-0.591856	0.274179	0.853134	0.5533	1.31545	0.85 (0.55- 1.32)	0.49
ACUTPANC	genus.Sutterella.id.2896.summary.txt.gz	Weighted mode	12	0.00696919	0.202359	0.973144	-0.389655	0.403593	1.00699	0.677291	1.49719	1.01 (0.68- 1.50)	0.97
ACUTPANC	genus.Terrisporobacter.id.11348.summary.txt.gz	Inverse variance weighted (fixed effects)	5	0.0136719	0.104415	0.895824	-0.190981	0.218325	1.01377	0.826148	1.24399	1.01 (0.83- 1.24)	0.9
ACUTPANC	genus.Terrisporobacter.id.11348.summary.txt.gz	Weighted median	5	0.0181474	0.139102	0.896202	-0.254492	0.290787	1.01831	0.77531	1.33748	1.02 (0.78- 1.34)	0.9
ACUTPANC	genus.Terrisporobacter.id.11348.summary.txt.gz	MR Egger	5	0.321834	0.346489	0.421484	-0.357285	1.00095	1.37966	0.699573	2.72087	1.38 (0.70- 2.72)	0.42
ACUTPANC	genus.Terrisporobacter.id.11348.summary.txt.gz	Simple mode	5	0.206106	0.205921	0.373516	-0.1975	0.609712	1.22888	0.82078	1.8399	1.23 (0.82- 1.84)	0.37
ACUTPANC	genus.Terrisporobacter.id.11348.summary.txt.gz	Weighted mode	5	0.150742	0.20274	0.498463	-0.246628	0.548112	1.1627	0.781432	1.72998	1.16 (0.78- 1.73)	0.5
ACUTPANC	genus.Turicibacter.id.2162.summary.txt.gz	Inverse variance weighted (fixed effects)	9	0.0760549	0.0849883	0.370848	-0.0905222	0.242632	1.07902	0.913454	1.2746	1.08 (0.91- 1.27)	0.37
ACUTPANC	genus.Turicibacter.id.2162.summary.txt.gz	Weighted median	9	0.0593492	0.11509	0.606079	-0.166226	0.284925	1.06115	0.846854	1.32966	1.06 (0.85- 1.33)	0.61
ACUTPANC	genus.Turicibacter.id.2162.summary.txt.gz	MR Egger	9	0.397405	0.398651	0.352029	-0.38395	1.17876	1.48796	0.681166	3.25034	1.49 (0.68- 3.25)	0.35
ACUTPANC	genus.Turicibacter.id.2162.summary.txt.gz	Simple mode	9	0.0506488	0.194178	0.800807	-0.329941	0.431238	1.05195	0.718966	1.53916	1.05 (0.72- 1.54)	0.8
ACUTPANC	genus.Turicibacter.id.2162.summary.txt.gz	Weighted mode	9	0.00724575	0.178047	0.968536	-0.341726	0.356218	1.00727	0.710543	1.42792	1.01 (0.71- 1.43)	0.97
ACUTPANC	genus.Tyzzerella3.id.11335.summary.txt.gz	Inverse variance weighted (fixed effects)	12	0.0468227	0.0582513	0.42151	-0.0673499	0.160995	1.04794	0.934868	1.17468	1.05 (0.93- 1.17)	0.42
ACUTPANC	genus.Tyzzerella3.id.11335.summary.txt.gz	Weighted median	12	-0.00396263	0.0795244	0.960259	-0.15983	0.151905	0.996045	0.852288	1.16405	1.00 (0.85- 1.16)	0.96
ACUTPANC	genus.Tyzzerella3.id.11335.summary.txt.gz	MR Egger	12	-0.103673	0.323535	0.755231	-0.737802	0.530456	0.90152	0.478164	1.69971	0.90 (0.48- 1.70)	0.76
ACUTPANC	genus.Tyzzerella3.id.11335.summary.txt.gz	Simple mode	12	-0.0819562	0.142708	0.577324	-0.361663	0.197751	0.921312	0.696517	1.21866	0.92 (0.70- 1.22)	0.58
ACUTPANC	genus.Tyzzerella3.id.11335.summary.txt.gz	Weighted mode	12	-0.0734503	0.128141	0.578041	-0.324607	0.177707	0.929182	0.722811	1.19447	0.93 (0.72- 1.19)	0.58
ACUTPANC	genus.unknowngenus.id.1000000073.summary.txt.gz	Inverse variance weighted (fixed effects)	15	-0.0532886	0.0698249	0.445359	-0.190145	0.0835683	0.948106	0.826839	1.08716	0.95 (0.83- 1.09)	0.45
ACUTPANC	genus.unknowngenus.id.1000000073.summary.txt.gz	Weighted median	15	-0.118769	0.100745	0.238436	-0.316229	0.0786914	0.888013	0.728892	1.08187	0.89 (0.73- 1.08)	0.24
ACUTPANC	genus.unknowngenus.id.1000000073.summary.txt.gz	MR Egger	15	-0.0380093	0.241006	0.877108	-0.510382	0.434363	0.962704	0.600266	1.54398	0.96 (0.60- 1.54)	0.88
ACUTPANC	genus.unknowngenus.id.1000000073.summary.txt.gz	Simple mode	15	0.173888	0.196108	0.390221	-0.210484	0.55826	1.18992	0.810192	1.74763	1.19 (0.81- 1.75)	0.39
ACUTPANC	genus.unknowngenus.id.1000000073.summary.txt.gz	Weighted mode	15	-0.185142	0.177114	0.313586	-0.532286	0.162002	0.830986	0.587261	1.17586	0.83 (0.59- 1.18)	0.31
ACUTPANC	genus.unknowngenus.id.1000001215.summary.txt.gz	Inverse variance weighted (fixed effects)	9	-0.0149267	0.0705371	0.832407	-0.153179	0.123326	0.985184	0.857976	1.13125	0.99 (0.86- 1.13)	0.83
ACUTPANC	genus.unknowngenus.id.1000001215.summary.txt.gz	Weighted median	9	-0.000326954	0.0910566	0.997135	-0.178798	0.178144	0.999673	0.836275	1.195	1.00 (0.84- 1.19)	1
ACUTPANC	genus.unknowngenus.id.1000001215.summary.txt.gz	MR Egger	9	-0.00860806	0.210865	0.968577	-0.421903	0.404687	0.991429	0.655798	1.49883	0.99 (0.66- 1.50)	0.97
ACUTPANC	genus.unknowngenus.id.1000001215.summary.txt.gz	Simple mode	9	0.0218834	0.124988	0.865364	-0.223093	0.266859	1.02212	0.800041	1.30586	1.02 (0.80- 1.31)	0.87
ACUTPANC	genus.unknowngenus.id.1000001215.summary.txt.gz	Weighted mode	9	0.0122897	0.112737	0.915877	-0.208674	0.233253	1.01237	0.81166	1.2627	1.01 (0.81- 1.26)	0.92
ACUTPANC	genus.unknowngenus.id.1000005472.summary.txt.gz	Inverse variance weighted (fixed effects)	13	0.0969373	0.0741281	0.190975	-0.0483538	0.242228	1.10179	0.952797	1.27409	1.10 (0.95- 1.27)	0.19
ACUTPANC	genus.unknowngenus.id.1000005472.summary.txt.gz	Weighted median	13	0.105404	0.101361	0.298397	-0.093265	0.304072	1.11116	0.910952	1.35537	1.11 (0.91- 1.36)	0.3
ACUTPANC	genus.unknowngenus.id.1000005472.summary.txt.gz	MR Egger	13	0.207527	0.210076	0.344451	-0.204223	0.619276	1.23063	0.815281	1.85758	1.23 (0.82- 1.86)	0.34
ACUTPANC	genus.unknowngenus.id.1000005472.summary.txt.gz	Simple mode	13	0.208557	0.168354	0.239105	-0.121417	0.538531	1.2319	0.885664	1.71349	1.23 (0.89- 1.71)	0.24
ACUTPANC	genus.unknowngenus.id.1000005472.summary.txt.gz	Weighted mode	13	0.170566	0.165039	0.321754	-0.15291	0.494042	1.18598	0.858207	1.63893	1.19 (0.86- 1.64)	0.32
ACUTPANC	genus.unknowngenus.id.1000005479.summary.txt.gz	Inverse variance weighted (fixed effects)	8	-0.0208567	0.0811487	0.797165	-0.179908	0.138195	0.979359	0.835347	1.1482	0.98 (0.84- 1.15)	0.8
ACUTPANC	genus.unknowngenus.id.1000005479.summary.txt.gz	Weighted median	8	-0.0135168	0.10269	0.895279	-0.21479	0.187756	0.986574	0.806711	1.20654	0.99 (0.81- 1.21)	0.9
ACUTPANC	genus.unknowngenus.id.1000005479.summary.txt.gz	MR Egger	8	-0.0995945	0.323338	0.768481	-0.733338	0.534149	0.905204	0.480303	1.706	0.91 (0.48- 1.71)	0.77
ACUTPANC	genus.unknowngenus.id.1000005479.summary.txt.gz	Simple mode	8	0.0790953	0.163159	0.642638	-0.240697	0.398887	1.08231	0.78608	1.49017	1.08 (0.79- 1.49)	0.64
ACUTPANC	genus.unknowngenus.id.1000005479.summary.txt.gz	Weighted mode	8	-0.0518191	0.141504	0.725031	-0.329166	0.225528	0.949501	0.719523	1.25298	0.95 (0.72- 1.25)	0.73
ACUTPANC	genus.unknowngenus.id.1000006162.summary.txt.gz	Inverse variance weighted (fixed effects)	13	-0.0385258	0.053213	0.46907	-0.142823	0.0657716	0.962207	0.866907	1.06798	0.96 (0.87- 1.07)	0.47
ACUTPANC	genus.unknowngenus.id.1000006162.summary.txt.gz	Weighted median	13	0.0451377	0.0786171	0.565869	-0.108952	0.199227	1.04617	0.896774	1.22046	1.05 (0.90- 1.22)	0.57
ACUTPANC	genus.unknowngenus.id.1000006162.summary.txt.gz	MR Egger	13	-0.202701	0.256287	0.445711	-0.705023	0.29962	0.816522	0.494097	1.34935	0.82 (0.49- 1.35)	0.45
ACUTPANC	genus.unknowngenus.id.1000006162.summary.txt.gz	Simple mode	13	0.0693843	0.130699	0.605195	-0.186786	0.325555	1.07185	0.829621	1.3848	1.07 (0.83- 1.38)	0.61
ACUTPANC	genus.unknowngenus.id.1000006162.summary.txt.gz	Weighted mode	13	0.0617746	0.139482	0.665725	-0.211609	0.335158	1.06372	0.809281	1.39816	1.06 (0.81- 1.40)	0.67
ACUTPANC	genus.unknowngenus.id.1868.summary.txt.gz	Inverse variance weighted (fixed effects)	9	-0.150262	0.0900898	0.0953327	-0.326838	0.0263139	0.860482	0.7212	1.02666	0.86 (0.72- 1.03)	0.1
ACUTPANC	genus.unknowngenus.id.1868.summary.txt.gz	Weighted median	9	-0.165409	0.117083	0.157728	-0.394892	0.0640733	0.847547	0.673753	1.06617	0.85 (0.67- 1.07)	0.16
ACUTPANC	genus.unknowngenus.id.1868.summary.txt.gz	MR Egger	9	-0.0520152	0.282902	0.859334	-0.606502	0.502472	0.949314	0.545255	1.6528	0.95 (0.55- 1.65)	0.86
ACUTPANC	genus.unknowngenus.id.1868.summary.txt.gz	Simple mode	9	-0.132776	0.178613	0.478519	-0.482858	0.217307	0.875662	0.617018	1.24273	0.88 (0.62- 1.24)	0.48
ACUTPANC	genus.unknowngenus.id.1868.summary.txt.gz	Weighted mode	9	-0.132776	0.17382	0.466874	-0.473462	0.207911	0.875662	0.622842	1.2311	0.88 (0.62- 1.23)	0.47
ACUTPANC	genus.unknowngenus.id.2001.summary.txt.gz	Inverse variance weighted (fixed effects)	8	-0.125064	0.0862413	0.147013	-0.294097	0.0439689	0.88244	0.745204	1.04495	0.88 (0.75- 1.04)	0.15
ACUTPANC	genus.unknowngenus.id.2001.summary.txt.gz	Weighted median	8	-0.104545	0.127306	0.411529	-0.354065	0.144975	0.900735	0.701829	1.15601	0.90 (0.70- 1.16)	0.41
ACUTPANC	genus.unknowngenus.id.2001.summary.txt.gz	MR Egger	8	-0.386996	0.241478	0.16014	-0.860293	0.0863007	0.679094	0.423038	1.09013	0.68 (0.42- 1.09)	0.16
ACUTPANC	genus.unknowngenus.id.2001.summary.txt.gz	Simple mode	8	-0.00406196	0.191206	0.983644	-0.378826	0.370702	0.995946	0.684665	1.44875	1.00 (0.68- 1.45)	0.98
ACUTPANC	genus.unknowngenus.id.2001.summary.txt.gz	Weighted mode	8	-0.0964041	0.128495	0.477555	-0.348254	0.155446	0.908097	0.70592	1.16818	0.91 (0.71- 1.17)	0.48
ACUTPANC	genus.unknowngenus.id.2041.summary.txt.gz	Inverse variance weighted (fixed effects)	12	-0.00322849	0.0708338	0.963646	-0.142063	0.135606	0.996777	0.867567	1.14523	1.00 (0.87- 1.15)	0.96
ACUTPANC	genus.unknowngenus.id.2041.summary.txt.gz	Weighted median	12	-0.0388769	0.103348	0.706787	-0.241439	0.163685	0.961869	0.785497	1.17784	0.96 (0.79- 1.18)	0.71
ACUTPANC	genus.unknowngenus.id.2041.summary.txt.gz	MR Egger	12	0.460725	0.237923	0.0815599	-0.00560462	0.927055	1.58522	0.994411	2.52706	1.59 (0.99- 2.53)	0.08
ACUTPANC	genus.unknowngenus.id.2041.summary.txt.gz	Simple mode	12	-0.053575	0.170365	0.759046	-0.38749	0.28034	0.947835	0.678759	1.32358	0.95 (0.68- 1.32)	0.76
ACUTPANC	genus.unknowngenus.id.2041.summary.txt.gz	Weighted mode	12	-0.0353381	0.169936	0.839069	-0.368412	0.297736	0.965279	0.691832	1.34681	0.97 (0.69- 1.35)	0.84
ACUTPANC	genus.unknowngenus.id.2071.summary.txt.gz	Inverse variance weighted (fixed effects)	16	-0.0860826	0.0763756	0.259702	-0.235779	0.0636135	0.917518	0.789956	1.06568	0.92 (0.79- 1.07)	0.26
ACUTPANC	genus.unknowngenus.id.2071.summary.txt.gz	Weighted median	16	-0.0252351	0.114926	0.826201	-0.25049	0.20002	0.975081	0.778419	1.22143	0.98 (0.78- 1.22)	0.83
ACUTPANC	genus.unknowngenus.id.2071.summary.txt.gz	MR Egger	16	0.17466	0.421639	0.684975	-0.651752	1.00107	1.19084	0.521132	2.7212	1.19 (0.52- 2.72)	0.68
ACUTPANC	genus.unknowngenus.id.2071.summary.txt.gz	Simple mode	16	0.0592847	0.2302	0.800265	-0.391907	0.510476	1.06108	0.675767	1.66608	1.06 (0.68- 1.67)	0.8
ACUTPANC	genus.unknowngenus.id.2071.summary.txt.gz	Weighted mode	16	0.0505457	0.218747	0.820383	-0.378198	0.479289	1.05184	0.685095	1.61493	1.05 (0.69- 1.61)	0.82
ACUTPANC	genus.unknowngenus.id.2755.summary.txt.gz	Inverse variance weighted (fixed effects)	13	-0.0124756	0.0654908	0.848922	-0.140838	0.115886	0.987602	0.86863	1.12287	0.99 (0.87- 1.12)	0.85
ACUTPANC	genus.unknowngenus.id.2755.summary.txt.gz	Weighted median	13	-0.0647423	0.0921851	0.482488	-0.245425	0.115941	0.937309	0.782372	1.12293	0.94 (0.78- 1.12)	0.48
ACUTPANC	genus.unknowngenus.id.2755.summary.txt.gz	MR Egger	13	-0.475696	0.247511	0.0808894	-0.960818	0.00942642	0.621453	0.38258	1.00947	0.62 (0.38- 1.01)	0.08
ACUTPANC	genus.unknowngenus.id.2755.summary.txt.gz	Simple mode	13	-0.0855969	0.15603	0.593345	-0.391415	0.220221	0.917964	0.676099	1.24635	0.92 (0.68- 1.25)	0.59
ACUTPANC	genus.unknowngenus.id.2755.summary.txt.gz	Weighted mode	13	-0.0800096	0.153322	0.611277	-0.38052	0.220501	0.923107	0.683506	1.2467	0.92 (0.68- 1.25)	0.61
ACUTPANC	genus.unknowngenus.id.826.summary.txt.gz	Inverse variance weighted (fixed effects)	14	0.13066	0.078427	0.0957106	-0.0230564	0.284377	1.13958	0.977207	1.32893	1.14 (0.98- 1.33)	0.1
ACUTPANC	genus.unknowngenus.id.826.summary.txt.gz	Weighted median	14	0.11263	0.111781	0.313647	-0.10646	0.33172	1.11922	0.899011	1.39336	1.12 (0.90- 1.39)	0.31
ACUTPANC	genus.unknowngenus.id.826.summary.txt.gz	MR Egger	14	0.163205	0.242888	0.514355	-0.312856	0.639266	1.17728	0.731355	1.89509	1.18 (0.73- 1.90)	0.51
ACUTPANC	genus.unknowngenus.id.826.summary.txt.gz	Simple mode	14	0.0732966	0.182339	0.694229	-0.284087	0.43068	1.07605	0.752701	1.5383	1.08 (0.75- 1.54)	0.69
ACUTPANC	genus.unknowngenus.id.826.summary.txt.gz	Weighted mode	14	0.0514926	0.152333	0.74074	-0.24708	0.350065	1.05284	0.781078	1.41916	1.05 (0.78- 1.42)	0.74
ACUTPANC	genus.unknowngenus.id.959.summary.txt.gz	Inverse variance weighted (fixed effects)	12	0.0224609	0.0548042	0.681924	-0.0849553	0.129877	1.02272	0.918553	1.13869	1.02 (0.92- 1.14)	0.68
ACUTPANC	genus.unknowngenus.id.959.summary.txt.gz	Weighted median	12	0.0589527	0.0751136	0.432544	-0.0882701	0.206175	1.06073	0.915514	1.22897	1.06 (0.92- 1.23)	0.43
ACUTPANC	genus.unknowngenus.id.959.summary.txt.gz	MR Egger	12	-0.0825818	0.285708	0.778452	-0.64257	0.477407	0.920736	0.525939	1.61189	0.92 (0.53- 1.61)	0.78
ACUTPANC	genus.unknowngenus.id.959.summary.txt.gz	Simple mode	12	0.0568025	0.120739	0.647219	-0.179846	0.293451	1.05845	0.835399	1.34105	1.06 (0.84- 1.34)	0.65
ACUTPANC	genus.unknowngenus.id.959.summary.txt.gz	Weighted mode	12	0.060903	0.123099	0.63051	-0.18037	0.302176	1.0628	0.834961	1.3528	1.06 (0.83- 1.35)	0.63
ACUTPANC	genus.Veillonella.id.2198.summary.txt.gz	Inverse variance weighted (fixed effects)	12	0.0224609	0.0548042	0.681924	-0.0849553	0.129877	1.02272	0.918553	1.13869	1.02 (0.92- 1.14)	0.68
ACUTPANC	genus.Veillonella.id.2198.summary.txt.gz	Weighted median	12	0.0589527	0.0751136	0.432544	-0.0882701	0.206175	1.06073	0.915514	1.22897	1.06 (0.92- 1.23)	0.43
ACUTPANC	genus.Veillonella.id.2198.summary.txt.gz	MR Egger	12	-0.0825818	0.285708	0.778452	-0.64257	0.477407	0.920736	0.525939	1.61189	0.92 (0.53- 1.61)	0.78
ACUTPANC	genus.Veillonella.id.2198.summary.txt.gz	Simple mode	12	0.0568025	0.120739	0.647219	-0.179846	0.293451	1.05845	0.835399	1.34105	1.06 (0.84- 1.34)	0.65
ACUTPANC	genus.Veillonella.id.2198.summary.txt.gz	Weighted mode	12	0.060903	0.123099	0.63051	-0.18037	0.302176	1.0628	0.834961	1.3528	1.06 (0.83- 1.35)	0.63
ACUTPANC	genus.Victivallis.id.2256.summary.txt.gz	Inverse variance weighted (fixed effects)	12	0.0224609	0.0548042	0.681924	-0.0849553	0.129877	1.02272	0.918553	1.13869	1.02 (0.92- 1.14)	0.68
ACUTPANC	genus.Victivallis.id.2256.summary.txt.gz	Weighted median	12	0.0589527	0.0751136	0.432544	-0.0882701	0.206175	1.06073	0.915514	1.22897	1.06 (0.92- 1.23)	0.43
ACUTPANC	genus.Victivallis.id.2256.summary.txt.gz	MR Egger	12	-0.0825818	0.285708	0.778452	-0.64257	0.477407	0.920736	0.525939	1.61189	0.92 (0.53- 1.61)	0.78
ACUTPANC	genus.Victivallis.id.2256.summary.txt.gz	Simple mode	12	0.0568025	0.120739	0.647219	-0.179846	0.293451	1.05845	0.835399	1.34105	1.06 (0.84- 1.34)	0.65
ACUTPANC	genus.Victivallis.id.2256.summary.txt.gz	Weighted mode	12	0.060903	0.123099	0.63051	-0.18037	0.302176	1.0628	0.834961	1.3528	1.06 (0.83- 1.35)	0.63
ACUTPANC	order.Actinomycetales.id.420.summary.txt.gz	Inverse variance weighted (fixed effects)	4	-0.0436913	0.110122	0.691548	-0.259529	0.172147	0.957249	0.771414	1.18785	0.96 (0.77- 1.19)	0.69
ACUTPANC	order.Actinomycetales.id.420.summary.txt.gz	Weighted median	4	-0.0531185	0.137228	0.698697	-0.322086	0.215849	0.948268	0.724636	1.24092	0.95 (0.72- 1.24)	0.7
ACUTPANC	order.Actinomycetales.id.420.summary.txt.gz	MR Egger	4	0.0352403	0.266675	0.906963	-0.487443	0.557923	1.03587	0.614195	1.74704	1.04 (0.61- 1.75)	0.91
ACUTPANC	order.Actinomycetales.id.420.summary.txt.gz	Simple mode	4	-0.0331607	0.193149	0.874613	-0.411732	0.345411	0.967383	0.662501	1.41257	0.97 (0.66- 1.41)	0.87
ACUTPANC	order.Actinomycetales.id.420.summary.txt.gz	Weighted mode	4	-0.0694608	0.154921	0.684296	-0.373107	0.234185	0.932897	0.688592	1.26388	0.93 (0.69- 1.26)	0.68
ACUTPANC	order.Bacillales.id.1674.summary.txt.gz	Inverse variance weighted (fixed effects)	4	-0.0436913	0.110122	0.691548	-0.259529	0.172147	0.957249	0.771414	1.18785	0.96 (0.77- 1.19)	0.69
ACUTPANC	order.Bacillales.id.1674.summary.txt.gz	Weighted median	4	-0.0531185	0.137228	0.698697	-0.322086	0.215849	0.948268	0.724636	1.24092	0.95 (0.72- 1.24)	0.7
ACUTPANC	order.Bacillales.id.1674.summary.txt.gz	MR Egger	4	0.0352403	0.266675	0.906963	-0.487443	0.557923	1.03587	0.614195	1.74704	1.04 (0.61- 1.75)	0.91
ACUTPANC	order.Bacillales.id.1674.summary.txt.gz	Simple mode	4	-0.0331607	0.193149	0.874613	-0.411732	0.345411	0.967383	0.662501	1.41257	0.97 (0.66- 1.41)	0.87
ACUTPANC	order.Bacillales.id.1674.summary.txt.gz	Weighted mode	4	-0.0694608	0.154921	0.684296	-0.373107	0.234185	0.932897	0.688592	1.26388	0.93 (0.69- 1.26)	0.68
ACUTPANC	order.Bacteroidales.id.913.summary.txt.gz	Inverse variance weighted (fixed effects)	12	0.256248	0.105978	0.0156083	0.0485323	0.463964	1.29207	1.04973	1.59037	1.29 (1.05- 1.59)	0.016
ACUTPANC	order.Bacteroidales.id.913.summary.txt.gz	Weighted median	12	0.179745	0.146914	0.221154	-0.108207	0.467697	1.19691	0.897441	1.59631	1.20 (0.90- 1.60)	0.22
ACUTPANC	order.Bacteroidales.id.913.summary.txt.gz	MR Egger	12	-0.152005	0.248022	0.553645	-0.638129	0.334119	0.858984	0.52828	1.39671	0.86 (0.53- 1.40)	0.55
ACUTPANC	order.Bacteroidales.id.913.summary.txt.gz	Simple mode	12	0.183632	0.22029	0.422244	-0.248137	0.6154	1.20157	0.780253	1.8504	1.20 (0.78- 1.85)	0.42
ACUTPANC	order.Bacteroidales.id.913.summary.txt.gz	Weighted mode	12	0.147749	0.204547	0.485167	-0.253162	0.548661	1.15922	0.776342	1.73093	1.16 (0.78- 1.73)	0.49
ACUTPANC	order.Bifidobacteriales.id.432.summary.txt.gz	Inverse variance weighted (fixed effects)	20	0.00720151	0.0648212	0.911539	-0.119848	0.134251	1.00723	0.887055	1.14368	1.01 (0.89- 1.14)	0.91
ACUTPANC	order.Bifidobacteriales.id.432.summary.txt.gz	Weighted median	20	-0.00347371	0.0920126	0.969885	-0.183818	0.176871	0.996532	0.832087	1.19348	1.00 (0.83- 1.19)	0.97
ACUTPANC	order.Bifidobacteriales.id.432.summary.txt.gz	MR Egger	20	0.337363	0.220666	0.143687	-0.0951426	0.76987	1.40125	0.909243	2.15948	1.40 (0.91- 2.16)	0.14
ACUTPANC	order.Bifidobacteriales.id.432.summary.txt.gz	Simple mode	20	0.13168	0.162476	0.427714	-0.186774	0.450133	1.14074	0.829631	1.56852	1.14 (0.83- 1.57)	0.43
ACUTPANC	order.Bifidobacteriales.id.432.summary.txt.gz	Weighted mode	20	0.0306786	0.117005	0.79599	-0.198651	0.260008	1.03115	0.819836	1.29694	1.03 (0.82- 1.30)	0.8
ACUTPANC	order.Burkholderiales.id.2874.summary.txt.gz	Inverse variance weighted (fixed effects)	10	-0.0593005	0.108979	0.586341	-0.2729	0.154299	0.942424	0.761169	1.16684	0.94 (0.76- 1.17)	0.59
ACUTPANC	order.Burkholderiales.id.2874.summary.txt.gz	Weighted median	10	-0.098569	0.151534	0.515385	-0.395575	0.198437	0.906133	0.673293	1.2195	0.91 (0.67- 1.22)	0.52
ACUTPANC	order.Burkholderiales.id.2874.summary.txt.gz	MR Egger	10	-0.0304004	0.429775	0.945345	-0.87276	0.811959	0.970057	0.417797	2.25232	0.97 (0.42- 2.25)	0.95
ACUTPANC	order.Burkholderiales.id.2874.summary.txt.gz	Simple mode	10	-0.315868	0.283986	0.29485	-0.87248	0.240744	0.729156	0.417914	1.2722	0.73 (0.42- 1.27)	0.29
ACUTPANC	order.Burkholderiales.id.2874.summary.txt.gz	Weighted mode	10	-0.300022	0.320047	0.37301	-0.927314	0.327271	0.740802	0.395615	1.38718	0.74 (0.40- 1.39)	0.37
ACUTPANC	order.Clostridiales.id.1863.summary.txt.gz	Inverse variance weighted (fixed effects)	11	-0.0523583	0.108054	0.627991	-0.264144	0.159428	0.948989	0.767863	1.17284	0.95 (0.77- 1.17)	0.63
ACUTPANC	order.Clostridiales.id.1863.summary.txt.gz	Weighted median	11	-0.238878	0.150481	0.112414	-0.53382	0.0560641	0.787511	0.586361	1.05767	0.79 (0.59- 1.06)	0.11
ACUTPANC	order.Clostridiales.id.1863.summary.txt.gz	MR Egger	11	-0.393363	0.513708	0.463443	-1.40023	0.613505	0.674784	0.24654	1.84689	0.67 (0.25- 1.85)	0.46
ACUTPANC	order.Clostridiales.id.1863.summary.txt.gz	Simple mode	11	-0.283313	0.269364	0.317651	-0.811267	0.244642	0.753284	0.444295	1.27716	0.75 (0.44- 1.28)	0.32
ACUTPANC	order.Clostridiales.id.1863.summary.txt.gz	Weighted mode	11	-0.307093	0.194608	0.145644	-0.688526	0.0743393	0.735582	0.502316	1.07717	0.74 (0.50- 1.08)	0.15
ACUTPANC	order.Coriobacteriales.id.810.summary.txt.gz	Inverse variance weighted (fixed effects)	18	0.0212859	0.0851171	0.802527	-0.145544	0.188115	1.02151	0.864552	1.20697	1.02 (0.86- 1.21)	0.8
ACUTPANC	order.Coriobacteriales.id.810.summary.txt.gz	Weighted median	18	0.0519834	0.114135	0.648782	-0.171721	0.275688	1.05336	0.842214	1.31744	1.05 (0.84- 1.32)	0.65
ACUTPANC	order.Coriobacteriales.id.810.summary.txt.gz	MR Egger	18	0.0724144	0.350327	0.838848	-0.614227	0.759055	1.0751	0.541059	2.13626	1.08 (0.54- 2.14)	0.84
ACUTPANC	order.Coriobacteriales.id.810.summary.txt.gz	Simple mode	18	0.0327757	0.197805	0.87035	-0.354923	0.420474	1.03332	0.701228	1.52268	1.03 (0.70- 1.52)	0.87
ACUTPANC	order.Coriobacteriales.id.810.summary.txt.gz	Weighted mode	18	0.0489133	0.184953	0.794602	-0.313594	0.411421	1.05013	0.730816	1.50896	1.05 (0.73- 1.51)	0.79
ACUTPANC	order.Desulfovibrionales.id.3156.summary.txt.gz	Inverse variance weighted (fixed effects)	18	0.0212859	0.0851171	0.802527	-0.145544	0.188115	1.02151	0.864552	1.20697	1.02 (0.86- 1.21)	0.8
ACUTPANC	order.Desulfovibrionales.id.3156.summary.txt.gz	Weighted median	18	0.0519834	0.114135	0.648782	-0.171721	0.275688	1.05336	0.842214	1.31744	1.05 (0.84- 1.32)	0.65
ACUTPANC	order.Desulfovibrionales.id.3156.summary.txt.gz	MR Egger	18	0.0724144	0.350327	0.838848	-0.614227	0.759055	1.0751	0.541059	2.13626	1.08 (0.54- 2.14)	0.84
ACUTPANC	order.Desulfovibrionales.id.3156.summary.txt.gz	Simple mode	18	0.0327757	0.197805	0.87035	-0.354923	0.420474	1.03332	0.701228	1.52268	1.03 (0.70- 1.52)	0.87
ACUTPANC	order.Desulfovibrionales.id.3156.summary.txt.gz	Weighted mode	18	0.0489133	0.184953	0.794602	-0.313594	0.411421	1.05013	0.730816	1.50896	1.05 (0.73- 1.51)	0.79
ACUTPANC	order.Enterobacteriales.id.3468.summary.txt.gz	Inverse variance weighted (fixed effects)	7	0.141066	0.12537	0.260506	-0.104659	0.38679	1.1515	0.900632	1.47225	1.15 (0.90- 1.47)	0.26
ACUTPANC	order.Enterobacteriales.id.3468.summary.txt.gz	Weighted median	7	0.0834827	0.15925	0.600124	-0.228648	0.395613	1.08707	0.795609	1.48529	1.09 (0.80- 1.49)	0.6
ACUTPANC	order.Enterobacteriales.id.3468.summary.txt.gz	MR Egger	7	0.654788	0.750094	0.422629	-0.815396	2.12497	1.92474	0.442464	8.37267	1.92 (0.44- 8.37)	0.42
ACUTPANC	order.Enterobacteriales.id.3468.summary.txt.gz	Simple mode	7	0.0422475	0.23531	0.863424	-0.418961	0.503456	1.04315	0.65773	1.65443	1.04 (0.66- 1.65)	0.86
ACUTPANC	order.Enterobacteriales.id.3468.summary.txt.gz	Weighted mode	7	0.0376526	0.212454	0.865161	-0.378757	0.454062	1.03837	0.684712	1.5747	1.04 (0.68- 1.57)	0.87
ACUTPANC	order.Erysipelotrichales.id.2148.summary.txt.gz	Inverse variance weighted (fixed effects)	7	0.141066	0.12537	0.260506	-0.104659	0.38679	1.1515	0.900632	1.47225	1.15 (0.90- 1.47)	0.26
ACUTPANC	order.Erysipelotrichales.id.2148.summary.txt.gz	Weighted median	7	0.0834827	0.15925	0.600124	-0.228648	0.395613	1.08707	0.795609	1.48529	1.09 (0.80- 1.49)	0.6
ACUTPANC	order.Erysipelotrichales.id.2148.summary.txt.gz	MR Egger	7	0.654788	0.750094	0.422629	-0.815396	2.12497	1.92474	0.442464	8.37267	1.92 (0.44- 8.37)	0.42
ACUTPANC	order.Erysipelotrichales.id.2148.summary.txt.gz	Simple mode	7	0.0422475	0.23531	0.863424	-0.418961	0.503456	1.04315	0.65773	1.65443	1.04 (0.66- 1.65)	0.86
ACUTPANC	order.Erysipelotrichales.id.2148.summary.txt.gz	Weighted mode	7	0.0376526	0.212454	0.865161	-0.378757	0.454062	1.03837	0.684712	1.5747	1.04 (0.68- 1.57)	0.87
ACUTPANC	order.Gastranaerophilales.id.1591.summary.txt.gz	Inverse variance weighted (fixed effects)	9	-0.0149267	0.0705371	0.832407	-0.153179	0.123326	0.985184	0.857976	1.13125	0.99 (0.86- 1.13)	0.83
ACUTPANC	order.Gastranaerophilales.id.1591.summary.txt.gz	Weighted median	9	-0.000326954	0.0884724	0.997051	-0.173733	0.173079	0.999673	0.840521	1.18896	1.00 (0.84- 1.19)	1
ACUTPANC	order.Gastranaerophilales.id.1591.summary.txt.gz	MR Egger	9	-0.00860806	0.210865	0.968577	-0.421903	0.404687	0.991429	0.655798	1.49883	0.99 (0.66- 1.50)	0.97
ACUTPANC	order.Gastranaerophilales.id.1591.summary.txt.gz	Simple mode	9	0.0218834	0.1296	0.870103	-0.232132	0.275899	1.02212	0.792841	1.31771	1.02 (0.79- 1.32)	0.87
ACUTPANC	order.Gastranaerophilales.id.1591.summary.txt.gz	Weighted mode	9	0.0122897	0.119236	0.920444	-0.221412	0.245992	1.01237	0.801386	1.27889	1.01 (0.80- 1.28)	0.92
ACUTPANC	order.Lactobacillales.id.1800.summary.txt.gz	Inverse variance weighted (fixed effects)	15	0.0307608	0.0898113	0.731971	-0.145269	0.206791	1.03124	0.864789	1.22973	1.03 (0.86- 1.23)	0.73
ACUTPANC	order.Lactobacillales.id.1800.summary.txt.gz	Weighted median	15	-0.0558416	0.123626	0.651485	-0.298148	0.186465	0.945689	0.742192	1.20498	0.95 (0.74- 1.20)	0.65
ACUTPANC	order.Lactobacillales.id.1800.summary.txt.gz	MR Egger	15	-0.336135	0.233246	0.173202	-0.793296	0.121026	0.714527	0.452351	1.12865	0.71 (0.45- 1.13)	0.17
ACUTPANC	order.Lactobacillales.id.1800.summary.txt.gz	Simple mode	15	-0.120186	0.201673	0.560724	-0.515466	0.275093	0.886755	0.597222	1.31665	0.89 (0.60- 1.32)	0.56
ACUTPANC	order.Lactobacillales.id.1800.summary.txt.gz	Weighted mode	15	-0.112356	0.177781	0.537578	-0.460808	0.236095	0.893726	0.630774	1.2663	0.89 (0.63- 1.27)	0.54
ACUTPANC	order.Methanobacteriales.id.120.summary.txt.gz	Inverse variance weighted (fixed effects)	9	-0.114065	0.0581347	0.0497537	-0.228009	-0.000120662	0.8922	0.796117	0.999879	0.89 (0.80- 1.00)	0.05
ACUTPANC	order.Methanobacteriales.id.120.summary.txt.gz	Weighted median	9	-0.0509355	0.0826971	0.537941	-0.213022	0.111151	0.95034	0.808139	1.11756	0.95 (0.81- 1.12)	0.54
ACUTPANC	order.Methanobacteriales.id.120.summary.txt.gz	MR Egger	9	-0.601285	0.228879	0.0340563	-1.04989	-0.152683	0.548107	0.349977	0.858402	0.55 (0.35- 0.86)	0.034
ACUTPANC	order.Methanobacteriales.id.120.summary.txt.gz	Simple mode	9	0.0279444	0.145549	0.852532	-0.257332	0.31322	1.02834	0.773112	1.36782	1.03 (0.77- 1.37)	0.85
ACUTPANC	order.Methanobacteriales.id.120.summary.txt.gz	Weighted mode	9	0.0327463	0.133979	0.813063	-0.229853	0.295346	1.03329	0.79465	1.34359	1.03 (0.79- 1.34)	0.81
ACUTPANC	order.MollicutesRF9.id.11579.summary.txt.gz	Inverse variance weighted (fixed effects)	13	0.0969373	0.0741281	0.190975	-0.0483538	0.242228	1.10179	0.952797	1.27409	1.10 (0.95- 1.27)	0.19
ACUTPANC	order.MollicutesRF9.id.11579.summary.txt.gz	Weighted median	13	0.105404	0.0964348	0.274392	-0.0836086	0.294416	1.11116	0.919791	1.34234	1.11 (0.92- 1.34)	0.27
ACUTPANC	order.MollicutesRF9.id.11579.summary.txt.gz	MR Egger	13	0.207527	0.210076	0.344451	-0.204223	0.619276	1.23063	0.815281	1.85758	1.23 (0.82- 1.86)	0.34
ACUTPANC	order.MollicutesRF9.id.11579.summary.txt.gz	Simple mode	13	0.208557	0.177609	0.263074	-0.139558	0.556671	1.2319	0.869743	1.74485	1.23 (0.87- 1.74)	0.26
ACUTPANC	order.MollicutesRF9.id.11579.summary.txt.gz	Weighted mode	13	0.170566	0.163519	0.317464	-0.149932	0.491064	1.18598	0.860767	1.63405	1.19 (0.86- 1.63)	0.32
ACUTPANC	order.NB1n.id.3953.summary.txt.gz	Inverse variance weighted (fixed effects)	13	-0.0385258	0.053213	0.46907	-0.142823	0.0657716	0.962207	0.866907	1.06798	0.96 (0.87- 1.07)	0.47
ACUTPANC	order.NB1n.id.3953.summary.txt.gz	Weighted median	13	0.0451377	0.0758139	0.551593	-0.103458	0.193733	1.04617	0.901714	1.21377	1.05 (0.90- 1.21)	0.55
ACUTPANC	order.NB1n.id.3953.summary.txt.gz	MR Egger	13	-0.202701	0.256287	0.445711	-0.705023	0.29962	0.816522	0.494097	1.34935	0.82 (0.49- 1.35)	0.45
ACUTPANC	order.NB1n.id.3953.summary.txt.gz	Simple mode	13	0.0693843	0.132472	0.60998	-0.190262	0.32903	1.07185	0.826743	1.38962	1.07 (0.83- 1.39)	0.61
ACUTPANC	order.NB1n.id.3953.summary.txt.gz	Weighted mode	13	0.0617746	0.128532	0.639432	-0.190148	0.313697	1.06372	0.826837	1.36848	1.06 (0.83- 1.37)	0.64
ACUTPANC	order.Pasteurellales.id.3688.summary.txt.gz	Inverse variance weighted (fixed effects)	13	0.10337	0.0636572	0.104408	-0.0213985	0.228138	1.1089	0.978829	1.25626	1.11 (0.98- 1.26)	0.1
ACUTPANC	order.Pasteurellales.id.3688.summary.txt.gz	Weighted median	13	0.101837	0.0904698	0.260314	-0.0754835	0.279158	1.1072	0.927295	1.32202	1.11 (0.93- 1.32)	0.26
ACUTPANC	order.Pasteurellales.id.3688.summary.txt.gz	MR Egger	13	0.269761	0.155316	0.110295	-0.0346583	0.57418	1.30965	0.965935	1.77567	1.31 (0.97- 1.78)	0.11
ACUTPANC	order.Pasteurellales.id.3688.summary.txt.gz	Simple mode	13	0.198613	0.145001	0.195857	-0.0855899	0.482815	1.21971	0.917971	1.62063	1.22 (0.92- 1.62)	0.2
ACUTPANC	order.Pasteurellales.id.3688.summary.txt.gz	Weighted mode	13	0.16752	0.122318	0.195916	-0.0722246	0.407264	1.18237	0.930322	1.5027	1.18 (0.93- 1.50)	0.2
ACUTPANC	order.Rhodospirillales.id.2667.summary.txt.gz	Inverse variance weighted (fixed effects)	13	0.026235	0.0671558	0.696049	-0.10539	0.15786	1.02658	0.899973	1.171	1.03 (0.90- 1.17)	0.7
ACUTPANC	order.Rhodospirillales.id.2667.summary.txt.gz	Weighted median	13	-0.04865	0.0984542	0.621208	-0.24162	0.14432	0.952514	0.785354	1.15525	0.95 (0.79- 1.16)	0.62
ACUTPANC	order.Rhodospirillales.id.2667.summary.txt.gz	MR Egger	13	-0.428794	0.290912	0.168525	-0.998981	0.141394	0.651294	0.368254	1.15188	0.65 (0.37- 1.15)	0.17
ACUTPANC	order.Rhodospirillales.id.2667.summary.txt.gz	Simple mode	13	-0.0581323	0.164559	0.730021	-0.380668	0.264403	0.943525	0.683405	1.30265	0.94 (0.68- 1.30)	0.73
ACUTPANC	order.Rhodospirillales.id.2667.summary.txt.gz	Weighted mode	13	-0.0519117	0.177646	0.775109	-0.400097	0.296274	0.949413	0.670255	1.34484	0.95 (0.67- 1.34)	0.78
ACUTPANC	order.Selenomonadales.id.2165.summary.txt.gz	Inverse variance weighted (fixed effects)	12	-0.0459346	0.104559	0.660433	-0.250871	0.159002	0.955104	0.778123	1.17234	0.96 (0.78- 1.17)	0.66
ACUTPANC	order.Selenomonadales.id.2165.summary.txt.gz	Weighted median	12	-0.130812	0.142238	0.357746	-0.409599	0.147975	0.877383	0.663917	1.15948	0.88 (0.66- 1.16)	0.36
ACUTPANC	order.Selenomonadales.id.2165.summary.txt.gz	MR Egger	12	0.282183	0.435124	0.531264	-0.570661	1.13503	1.32602	0.565152	3.11126	1.33 (0.57- 3.11)	0.53
ACUTPANC	order.Selenomonadales.id.2165.summary.txt.gz	Simple mode	12	-0.159674	0.223297	0.489463	-0.597336	0.277989	0.852422	0.550276	1.32047	0.85 (0.55- 1.32)	0.49
ACUTPANC	order.Selenomonadales.id.2165.summary.txt.gz	Weighted mode	12	-0.138964	0.216246	0.533637	-0.562805	0.284878	0.87026	0.569609	1.3296	0.87 (0.57- 1.33)	0.53
ACUTPANC	order.Verrucomicrobiales.id.4030.summary.txt.gz	Inverse variance weighted (fixed effects)	12	0.0474894	0.0837752	0.570805	-0.11671	0.211689	1.04864	0.889843	1.23576	1.05 (0.89- 1.24)	0.57
ACUTPANC	order.Verrucomicrobiales.id.4030.summary.txt.gz	Weighted median	12	-0.0146369	0.118622	0.901798	-0.247137	0.217863	0.98547	0.781034	1.24342	0.99 (0.78- 1.24)	0.9
ACUTPANC	order.Verrucomicrobiales.id.4030.summary.txt.gz	MR Egger	12	0.04184	0.366761	0.911432	-0.677011	0.760691	1.04273	0.508134	2.13975	1.04 (0.51- 2.14)	0.91
ACUTPANC	order.Verrucomicrobiales.id.4030.summary.txt.gz	Simple mode	12	-0.00536792	0.209263	0.979995	-0.415523	0.404787	0.994646	0.659995	1.49898	0.99 (0.66- 1.50)	0.98
ACUTPANC	order.Verrucomicrobiales.id.4030.summary.txt.gz	Weighted mode	12	-0.0424838	0.184465	0.822079	-0.404035	0.319067	0.958406	0.667621	1.37584	0.96 (0.67- 1.38)	0.82
ACUTPANC	order.Victivallales.id.2254.summary.txt.gz	Inverse variance weighted (fixed effects)	8	0.0141971	0.0667099	0.831469	-0.116554	0.144949	1.0143	0.889982	1.15598	1.01 (0.89- 1.16)	0.83
ACUTPANC	order.Victivallales.id.2254.summary.txt.gz	Weighted median	8	0.124583	0.0860281	0.14757	-0.0440319	0.293198	1.13268	0.956923	1.34071	1.13 (0.96- 1.34)	0.15
ACUTPANC	order.Victivallales.id.2254.summary.txt.gz	MR Egger	8	0.348058	0.256089	0.22297	-0.153877	0.849993	1.41631	0.857378	2.33963	1.42 (0.86- 2.34)	0.22
ACUTPANC	order.Victivallales.id.2254.summary.txt.gz	Simple mode	8	0.14616	0.125715	0.283079	-0.100242	0.392563	1.15738	0.904619	1.48077	1.16 (0.90- 1.48)	0.28
ACUTPANC	order.Victivallales.id.2254.summary.txt.gz	Weighted mode	8	0.142802	0.124645	0.289584	-0.101502	0.387107	1.1535	0.903479	1.47271	1.15 (0.90- 1.47)	0.29
ACUTPANC	phylum.Actinobacteria.id.400.summary.txt.gz	Inverse variance weighted (fixed effects)	18	-0.0429353	0.08072	0.594793	-0.201147	0.115276	0.957973	0.817793	1.12218	0.96 (0.82- 1.12)	0.59
ACUTPANC	phylum.Actinobacteria.id.400.summary.txt.gz	Weighted median	18	-0.0104902	0.115467	0.927612	-0.236806	0.215825	0.989565	0.789144	1.24089	0.99 (0.79- 1.24)	0.93
ACUTPANC	phylum.Actinobacteria.id.400.summary.txt.gz	MR Egger	18	0.261827	0.318515	0.423145	-0.362463	0.886117	1.2993	0.69596	2.42569	1.30 (0.70- 2.43)	0.42
ACUTPANC	phylum.Actinobacteria.id.400.summary.txt.gz	Simple mode	18	-0.0582193	0.18628	0.758434	-0.423327	0.306889	0.943443	0.654864	1.35919	0.94 (0.65- 1.36)	0.76
ACUTPANC	phylum.Actinobacteria.id.400.summary.txt.gz	Weighted mode	18	-0.0226298	0.157083	0.887145	-0.330512	0.285253	0.977624	0.718556	1.3301	0.98 (0.72- 1.33)	0.89
ACUTPANC	phylum.Bacteroidetes.id.905.summary.txt.gz	Inverse variance weighted (fixed effects)	10	0.0621898	0.112853	0.581587	-0.159002	0.283382	1.06416	0.852994	1.32761	1.06 (0.85- 1.33)	0.58
ACUTPANC	phylum.Bacteroidetes.id.905.summary.txt.gz	Weighted median	10	0.128444	0.143224	0.369823	-0.152275	0.409162	1.13706	0.858752	1.50556	1.14 (0.86- 1.51)	0.37
ACUTPANC	phylum.Bacteroidetes.id.905.summary.txt.gz	MR Egger	10	0.132339	0.249638	0.610421	-0.356952	0.62163	1.1415	0.699806	1.86196	1.14 (0.70- 1.86)	0.61
ACUTPANC	phylum.Bacteroidetes.id.905.summary.txt.gz	Simple mode	10	0.165058	0.203893	0.439085	-0.234572	0.564689	1.17946	0.790909	1.7589	1.18 (0.79- 1.76)	0.44
ACUTPANC	phylum.Bacteroidetes.id.905.summary.txt.gz	Weighted mode	10	0.133435	0.217429	0.554609	-0.292726	0.559596	1.14275	0.746227	1.74997	1.14 (0.75- 1.75)	0.55
ACUTPANC	phylum.Cyanobacteria.id.1500.summary.txt.gz	Inverse variance weighted (fixed effects)	8	-0.036912	0.0803195	0.645829	-0.194338	0.120514	0.963761	0.823379	1.12808	0.96 (0.82- 1.13)	0.65
ACUTPANC	phylum.Cyanobacteria.id.1500.summary.txt.gz	Weighted median	8	-0.0237474	0.105241	0.821475	-0.23002	0.182525	0.976532	0.794518	1.20024	0.98 (0.79- 1.20)	0.82
ACUTPANC	phylum.Cyanobacteria.id.1500.summary.txt.gz	MR Egger	8	0.215221	0.325606	0.533166	-0.422968	0.853409	1.24014	0.6551	2.34764	1.24 (0.66- 2.35)	0.53
ACUTPANC	phylum.Cyanobacteria.id.1500.summary.txt.gz	Simple mode	8	-0.188706	0.147814	0.242446	-0.478421	0.101009	0.82803	0.619761	1.10629	0.83 (0.62- 1.11)	0.24
ACUTPANC	phylum.Cyanobacteria.id.1500.summary.txt.gz	Weighted mode	8	-0.0694384	0.140588	0.636486	-0.34499	0.206114	0.932918	0.708227	1.22889	0.93 (0.71- 1.23)	0.64
ACUTPANC	phylum.Euryarchaeota.id.55.summary.txt.gz	Inverse variance weighted (fixed effects)	11	0.011269	0.0509504	0.824955	-0.0885938	0.111132	1.01133	0.915217	1.11754	1.01 (0.92- 1.12)	0.82
ACUTPANC	phylum.Euryarchaeota.id.55.summary.txt.gz	Weighted median	11	0.0180318	0.0703158	0.797611	-0.119787	0.155851	1.0182	0.887109	1.16865	1.02 (0.89- 1.17)	0.8
ACUTPANC	phylum.Euryarchaeota.id.55.summary.txt.gz	MR Egger	11	-0.32209	0.252689	0.234356	-0.81736	0.17318	0.724633	0.441596	1.18908	0.72 (0.44- 1.19)	0.23
ACUTPANC	phylum.Euryarchaeota.id.55.summary.txt.gz	Simple mode	11	0.000192189	0.109897	0.998639	-0.215207	0.215591	1.00019	0.806375	1.24059	1.00 (0.81- 1.24)	1
ACUTPANC	phylum.Euryarchaeota.id.55.summary.txt.gz	Weighted mode	11	-0.0136869	0.111228	0.904503	-0.231693	0.20432	0.986406	0.793189	1.22669	0.99 (0.79- 1.23)	0.9
ACUTPANC	phylum.Firmicutes.id.1672.summary.txt.gz	Inverse variance weighted (fixed effects)	14	-0.171256	0.0903802	0.0581131	-0.348402	0.00588882	0.842606	0.705815	1.00591	0.84 (0.71- 1.01)	0.06
ACUTPANC	phylum.Firmicutes.id.1672.summary.txt.gz	Weighted median	14	-0.152677	0.122365	0.212134	-0.392512	0.0871583	0.858407	0.675358	1.09107	0.86 (0.68- 1.09)	0.21
ACUTPANC	phylum.Firmicutes.id.1672.summary.txt.gz	MR Egger	14	-0.220104	0.235885	0.369165	-0.682439	0.242231	0.802436	0.505383	1.27409	0.80 (0.51- 1.27)	0.37
ACUTPANC	phylum.Firmicutes.id.1672.summary.txt.gz	Simple mode	14	-0.195257	0.200627	0.348199	-0.588485	0.197972	0.822623	0.555168	1.21893	0.82 (0.56- 1.22)	0.35
ACUTPANC	phylum.Firmicutes.id.1672.summary.txt.gz	Weighted mode	14	-0.186059	0.163898	0.276782	-0.507298	0.13518	0.830224	0.60212	1.14474	0.83 (0.60- 1.14)	0.28
ACUTPANC	phylum.Lentisphaerae.id.2238.summary.txt.gz	Inverse variance weighted (fixed effects)	9	0.0315323	0.0624418	0.613568	-0.0908536	0.153918	1.03203	0.913151	1.1664	1.03 (0.91- 1.17)	0.61
ACUTPANC	phylum.Lentisphaerae.id.2238.summary.txt.gz	Weighted median	9	0.123788	0.0820349	0.131306	-0.0370002	0.284577	1.13178	0.963676	1.3292	1.13 (0.96- 1.33)	0.13
ACUTPANC	phylum.Lentisphaerae.id.2238.summary.txt.gz	MR Egger	9	0.381123	0.24543	0.164396	-0.0999203	0.862167	1.46393	0.90491	2.36829	1.46 (0.90- 2.37)	0.16
ACUTPANC	phylum.Lentisphaerae.id.2238.summary.txt.gz	Simple mode	9	0.14963	0.116486	0.2349	-0.078682	0.377942	1.1614	0.924334	1.45928	1.16 (0.92- 1.46)	0.23
ACUTPANC	phylum.Lentisphaerae.id.2238.summary.txt.gz	Weighted mode	9	0.147971	0.105403	0.197969	-0.0586193	0.354562	1.15948	0.943066	1.42556	1.16 (0.94- 1.43)	0.2
ACUTPANC	phylum.Proteobacteria.id.2375.summary.txt.gz	Inverse variance weighted (fixed effects)	12	0.078075	0.100076	0.435298	-0.118074	0.274224	1.0812	0.888631	1.31551	1.08 (0.89- 1.32)	0.44
ACUTPANC	phylum.Proteobacteria.id.2375.summary.txt.gz	Weighted median	12	0.14859	0.133353	0.26517	-0.112783	0.409962	1.1602	0.893344	1.50676	1.16 (0.89- 1.51)	0.27
ACUTPANC	phylum.Proteobacteria.id.2375.summary.txt.gz	MR Egger	12	0.0488364	0.27857	0.864334	-0.49716	0.594833	1.05005	0.608256	1.81273	1.05 (0.61- 1.81)	0.86
ACUTPANC	phylum.Proteobacteria.id.2375.summary.txt.gz	Simple mode	12	0.166004	0.199811	0.42375	-0.225625	0.557632	1.18058	0.798017	1.74653	1.18 (0.80- 1.75)	0.42
ACUTPANC	phylum.Proteobacteria.id.2375.summary.txt.gz	Weighted mode	12	0.133897	0.186947	0.488777	-0.23252	0.500314	1.14328	0.792534	1.64924	1.14 (0.79- 1.65)	0.49
ACUTPANC	phylum.Tenericutes.id.3919.summary.txt.gz	Inverse variance weighted (fixed effects)	12	0.141733	0.0828063	0.0869671	-0.0205676	0.304033	1.15227	0.979642	1.35531	1.15 (0.98- 1.36)	0.09
ACUTPANC	phylum.Tenericutes.id.3919.summary.txt.gz	Weighted median	12	0.121377	0.115436	0.293041	-0.104876	0.347631	1.12905	0.900436	1.41571	1.13 (0.90- 1.42)	0.29
ACUTPANC	phylum.Tenericutes.id.3919.summary.txt.gz	MR Egger	12	0.161292	0.293744	0.594992	-0.414447	0.737031	1.17503	0.660706	2.08972	1.18 (0.66- 2.09)	0.59
ACUTPANC	phylum.Tenericutes.id.3919.summary.txt.gz	Simple mode	12	0.0732665	0.177096	0.687037	-0.273841	0.420374	1.07602	0.760453	1.52253	1.08 (0.76- 1.52)	0.69
ACUTPANC	phylum.Tenericutes.id.3919.summary.txt.gz	Weighted mode	12	0.084197	0.173996	0.637946	-0.256836	0.42523	1.08784	0.773495	1.52994	1.09 (0.77- 1.53)	0.64
ACUTPANC	phylum.Verrucomicrobia.id.3982.summary.txt.gz	Inverse variance weighted (fixed effects)	12	0.141733	0.0828063	0.0869671	-0.0205676	0.304033	1.15227	0.979642	1.35531	1.15 (0.98- 1.36)	0.09
ACUTPANC	phylum.Verrucomicrobia.id.3982.summary.txt.gz	Weighted median	12	0.121377	0.115436	0.293041	-0.104876	0.347631	1.12905	0.900436	1.41571	1.13 (0.90- 1.42)	0.29
ACUTPANC	phylum.Verrucomicrobia.id.3982.summary.txt.gz	MR Egger	12	0.161292	0.293744	0.594992	-0.414447	0.737031	1.17503	0.660706	2.08972	1.18 (0.66- 2.09)	0.59
ACUTPANC	phylum.Verrucomicrobia.id.3982.summary.txt.gz	Simple mode	12	0.0732665	0.177096	0.687037	-0.273841	0.420374	1.07602	0.760453	1.52253	1.08 (0.76- 1.52)	0.69
ACUTPANC	phylum.Verrucomicrobia.id.3982.summary.txt.gz	Weighted mode	12	0.084197	0.173996	0.637946	-0.256836	0.42523	1.08784	0.773495	1.52994	1.09 (0.77- 1.53)	0.64
class.Actinobacteria.id.419.summary.txt.gz	ACUTPANC	Weighted median	17	-0.0034377	0.0406504	0.932605	-0.0831126	0.0762372	0.996568	0.920248	1.07922	1.00 (0.92-1.08)	0.93
class.Actinobacteria.id.419.summary.txt.gz	ACUTPANC	MR Egger	17	-0.0678459	0.0892384	0.458873	-0.242753	0.107061	0.934404	0.784465	1.113	0.93 (0.78-1.11)	0.46
class.Actinobacteria.id.419.summary.txt.gz	ACUTPANC	Simple mode	17	-0.0627964	0.0658088	0.354165	-0.191782	0.0661888	0.939135	0.825487	1.06843	0.94 (0.83-1.07)	0.35
class.Actinobacteria.id.419.summary.txt.gz	ACUTPANC	Weighted mode	17	-0.0458955	0.0600795	0.456038	-0.163651	0.0718603	0.955142	0.849038	1.07451	0.96 (0.85-1.07)	0.46
class.Actinobacteria.id.419.summary.txt.gz	ACUTPANC	Inverse variance weighted (fixed effects)	17	-0.00439691	0.0290016	0.879495	-0.0612401	0.0524462	0.995613	0.940597	1.05385	1.00 (0.94-1.05)	0.88
class.Alphaproteobacteria.id.2379.summary.txt.gz	ACUTPANC	Weighted median	17	0.0259644	0.0514076	0.61351	-0.0747946	0.126723	1.0263	0.927934	1.1351	1.03 (0.93-1.14)	0.61
class.Alphaproteobacteria.id.2379.summary.txt.gz	ACUTPANC	MR Egger	17	-0.0833293	0.106335	0.445446	-0.291746	0.125088	0.920048	0.746958	1.13325	0.92 (0.75-1.13)	0.45
class.Alphaproteobacteria.id.2379.summary.txt.gz	ACUTPANC	Simple mode	17	0.027687	0.0868022	0.753878	-0.142445	0.197819	1.02807	0.867235	1.21874	1.03 (0.87-1.22)	0.75
class.Alphaproteobacteria.id.2379.summary.txt.gz	ACUTPANC	Weighted mode	17	0.0125296	0.0722366	0.864472	-0.129054	0.154113	1.01261	0.878926	1.16662	1.01 (0.88-1.17)	0.86
class.Alphaproteobacteria.id.2379.summary.txt.gz	ACUTPANC	Inverse variance weighted (fixed effects)	17	0.0510936	0.0376231	0.174451	-0.0226476	0.124835	1.05242	0.977607	1.13296	1.05 (0.98-1.13)	0.17
class.Bacilli.id.1673.summary.txt.gz	ACUTPANC	Weighted median	17	0.0489098	0.0394907	0.215526	-0.0284921	0.126312	1.05013	0.97191	1.13464	1.05 (0.97-1.13)	0.22
class.Bacilli.id.1673.summary.txt.gz	ACUTPANC	MR Egger	17	-0.0352822	0.0843555	0.681686	-0.200619	0.130055	0.965333	0.818224	1.13889	0.97 (0.82-1.14)	0.68
class.Bacilli.id.1673.summary.txt.gz	ACUTPANC	Simple mode	17	0.0609252	0.0653321	0.364914	-0.0671256	0.188976	1.06282	0.935078	1.20801	1.06 (0.94-1.21)	0.36
class.Bacilli.id.1673.summary.txt.gz	ACUTPANC	Weighted mode	17	0.0591253	0.0580423	0.323522	-0.0546376	0.172888	1.06091	0.946828	1.18873	1.06 (0.95-1.19)	0.32
class.Bacilli.id.1673.summary.txt.gz	ACUTPANC	Inverse variance weighted (fixed effects)	17	0.0327811	0.0281033	0.243432	-0.0223013	0.0878634	1.03332	0.977946	1.09184	1.03 (0.98-1.09)	0.24
class.Bacteroidia.id.912.summary.txt.gz	ACUTPANC	Weighted median	17	0.00853521	0.036961	0.817373	-0.0639084	0.0809788	1.00857	0.938091	1.08435	1.01 (0.94-1.08)	0.82
class.Bacteroidia.id.912.summary.txt.gz	ACUTPANC	MR Egger	17	0.0385755	0.0776755	0.626653	-0.113668	0.190819	1.03933	0.892554	1.21024	1.04 (0.89-1.21)	0.63
class.Bacteroidia.id.912.summary.txt.gz	ACUTPANC	Simple mode	17	0.0107535	0.0671703	0.874811	-0.1209	0.142407	1.01081	0.886122	1.15305	1.01 (0.89-1.15)	0.87
class.Bacteroidia.id.912.summary.txt.gz	ACUTPANC	Weighted mode	17	0.0178302	0.0621119	0.777747	-0.103909	0.13957	1.01799	0.901307	1.14978	1.02 (0.90-1.15)	0.78
class.Bacteroidia.id.912.summary.txt.gz	ACUTPANC	Inverse variance weighted (fixed effects)	17	0.00604308	0.0273655	0.825226	-0.0475932	0.0596794	1.00606	0.953522	1.0615	1.01 (0.95-1.06)	0.83
class.Betaproteobacteria.id.2867.summary.txt.gz	ACUTPANC	Weighted median	17	0.0204953	0.0404872	0.612704	-0.0588596	0.0998502	1.02071	0.942839	1.10501	1.02 (0.94-1.11)	0.61
class.Betaproteobacteria.id.2867.summary.txt.gz	ACUTPANC	MR Egger	17	-0.078157	0.0803454	0.346098	-0.235634	0.07932	0.924819	0.79007	1.08255	0.92 (0.79-1.08)	0.35
class.Betaproteobacteria.id.2867.summary.txt.gz	ACUTPANC	Simple mode	17	0.019264	0.0726341	0.794227	-0.123099	0.161627	1.01945	0.884176	1.17542	1.02 (0.88-1.18)	0.79
class.Betaproteobacteria.id.2867.summary.txt.gz	ACUTPANC	Weighted mode	17	0.0376569	0.065234	0.571798	-0.0902017	0.165516	1.03837	0.913747	1.18	1.04 (0.91-1.18)	0.57
class.Betaproteobacteria.id.2867.summary.txt.gz	ACUTPANC	Inverse variance weighted (fixed effects)	17	0.010029	0.0282936	0.722993	-0.0454264	0.0654844	1.01008	0.95559	1.06768	1.01 (0.96-1.07)	0.72
class.Clostridia.id.1859.summary.txt.gz	ACUTPANC	Weighted median	17	-0.0716595	0.0444897	0.107246	-0.158859	0.0155404	0.930848	0.853116	1.01566	0.93 (0.85-1.02)	0.11
class.Clostridia.id.1859.summary.txt.gz	ACUTPANC	MR Egger	17	0.125552	0.098309	0.220978	-0.0671339	0.318237	1.13377	0.93507	1.3747	1.13 (0.94-1.37)	0.22
class.Clostridia.id.1859.summary.txt.gz	ACUTPANC	Simple mode	17	-0.122941	0.0950328	0.214144	-0.309205	0.0633233	0.884316	0.73403	1.06537	0.88 (0.73-1.07)	0.21
class.Clostridia.id.1859.summary.txt.gz	ACUTPANC	Weighted mode	17	-0.129857	0.107935	0.246436	-0.341409	0.081695	0.878221	0.710768	1.08512	0.88 (0.71-1.09)	0.25
class.Clostridia.id.1859.summary.txt.gz	ACUTPANC	Inverse variance weighted (fixed effects)	17	-0.0214776	0.0273622	0.43249	-0.0751075	0.0321523	0.978751	0.927644	1.03267	0.98 (0.93-1.03)	0.43
class.Coriobacteriia.id.809.summary.txt.gz	ACUTPANC	Weighted median	17	0.0242253	0.0388239	0.53264	-0.0518694	0.10032	1.02452	0.949453	1.10552	1.02 (0.95-1.11)	0.53
class.Coriobacteriia.id.809.summary.txt.gz	ACUTPANC	MR Egger	17	-0.0169095	0.0789311	0.833252	-0.171614	0.137795	0.983233	0.842304	1.14774	0.98 (0.84-1.15)	0.83
class.Coriobacteriia.id.809.summary.txt.gz	ACUTPANC	Simple mode	17	0.0159904	0.063995	0.805868	-0.10944	0.141421	1.01612	0.896336	1.15191	1.02 (0.90-1.15)	0.81
class.Coriobacteriia.id.809.summary.txt.gz	ACUTPANC	Weighted mode	17	0.0189823	0.0537771	0.728709	-0.0864207	0.124385	1.01916	0.917208	1.13245	1.02 (0.92-1.13)	0.73
class.Coriobacteriia.id.809.summary.txt.gz	ACUTPANC	Inverse variance weighted (fixed effects)	17	0.0240194	0.0278147	0.387835	-0.0304974	0.0785362	1.02431	0.969963	1.0817	1.02 (0.97-1.08)	0.39
class.Deltaproteobacteria.id.3087.summary.txt.gz	ACUTPANC	Weighted median	17	0.0158231	0.041412	0.702395	-0.0653445	0.0969906	1.01595	0.936745	1.10185	1.02 (0.94-1.10)	0.7
class.Deltaproteobacteria.id.3087.summary.txt.gz	ACUTPANC	MR Egger	17	0.0163374	0.085364	0.850791	-0.150976	0.183651	1.01647	0.859868	1.2016	1.02 (0.86-1.20)	0.85
class.Deltaproteobacteria.id.3087.summary.txt.gz	ACUTPANC	Simple mode	17	0.00273059	0.0699981	0.969365	-0.134466	0.139927	1.00273	0.874183	1.15019	1.00 (0.87-1.15)	0.97
class.Deltaproteobacteria.id.3087.summary.txt.gz	ACUTPANC	Weighted mode	17	0.00886135	0.0600658	0.884559	-0.108868	0.12659	1.0089	0.896849	1.13495	1.01 (0.90-1.13)	0.88
class.Deltaproteobacteria.id.3087.summary.txt.gz	ACUTPANC	Inverse variance weighted (fixed effects)	17	0.0120098	0.0300568	0.689472	-0.0469015	0.0709212	1.01208	0.954181	1.0735	1.01 (0.95-1.07)	0.69
class.Erysipelotrichia.id.2147.summary.txt.gz	ACUTPANC	Weighted median	17	-0.0101953	0.0378516	0.787661	-0.0843844	0.0639938	0.989856	0.919078	1.06609	0.99 (0.92-1.07)	0.79
class.Erysipelotrichia.id.2147.summary.txt.gz	ACUTPANC	MR Egger	17	0.0588288	0.0779112	0.461896	-0.0938771	0.211535	1.06059	0.910395	1.23557	1.06 (0.91-1.24)	0.46
class.Erysipelotrichia.id.2147.summary.txt.gz	ACUTPANC	Simple mode	17	-0.00534823	0.0640816	0.934521	-0.130948	0.120252	0.994666	0.877263	1.12778	0.99 (0.88-1.13)	0.93
class.Erysipelotrichia.id.2147.summary.txt.gz	ACUTPANC	Weighted mode	17	-0.0078237	0.0597221	0.897407	-0.124879	0.109232	0.992207	0.882604	1.11542	0.99 (0.88-1.12)	0.9
class.Erysipelotrichia.id.2147.summary.txt.gz	ACUTPANC	Inverse variance weighted (fixed effects)	17	0.00142796	0.0274472	0.958508	-0.0523686	0.0552245	1.00143	0.948979	1.05678	1.00 (0.95-1.06)	0.96
class.Gammaproteobacteria.id.3303.summary.txt.gz	ACUTPANC	Weighted median	17	-0.00343289	0.0388173	0.929529	-0.0795147	0.072649	0.996573	0.923564	1.07535	1.00 (0.92-1.08)	0.93
class.Gammaproteobacteria.id.3303.summary.txt.gz	ACUTPANC	MR Egger	17	-0.0340536	0.0831735	0.688012	-0.197074	0.128966	0.96652	0.82113	1.13765	0.97 (0.82-1.14)	0.69
class.Gammaproteobacteria.id.3303.summary.txt.gz	ACUTPANC	Simple mode	17	0.00654676	0.0669508	0.923318	-0.124677	0.13777	1.00657	0.882782	1.14771	1.01 (0.88-1.15)	0.92
class.Gammaproteobacteria.id.3303.summary.txt.gz	ACUTPANC	Weighted mode	17	0.00330765	0.0618087	0.957985	-0.117837	0.124453	1.00331	0.888841	1.13253	1.00 (0.89-1.13)	0.96
class.Gammaproteobacteria.id.3303.summary.txt.gz	ACUTPANC	Inverse variance weighted (fixed effects)	17	0.0110396	0.0292946	0.706287	-0.0463779	0.068457	1.0111	0.954681	1.07085	1.01 (0.95-1.07)	0.71
class.Lentisphaeria.id.2250.summary.txt.gz	ACUTPANC	Weighted median	17	-0.00343289	0.0388173	0.929529	-0.0795147	0.072649	0.996573	0.923564	1.07535	1.00 (0.92-1.08)	0.93
class.Lentisphaeria.id.2250.summary.txt.gz	ACUTPANC	MR Egger	17	-0.0340536	0.0831735	0.688012	-0.197074	0.128966	0.96652	0.82113	1.13765	0.97 (0.82-1.14)	0.69
class.Lentisphaeria.id.2250.summary.txt.gz	ACUTPANC	Simple mode	17	0.00654676	0.0669508	0.923318	-0.124677	0.13777	1.00657	0.882782	1.14771	1.01 (0.88-1.15)	0.92
class.Lentisphaeria.id.2250.summary.txt.gz	ACUTPANC	Weighted mode	17	0.00330765	0.0618087	0.957985	-0.117837	0.124453	1.00331	0.888841	1.13253	1.00 (0.89-1.13)	0.96
class.Lentisphaeria.id.2250.summary.txt.gz	ACUTPANC	Inverse variance weighted (fixed effects)	17	0.0110396	0.0292946	0.706287	-0.0463779	0.068457	1.0111	0.954681	1.07085	1.01 (0.95-1.07)	0.71
class.Melainabacteria.id.1589.summary.txt.gz	ACUTPANC	Weighted median	17	0.0768901	0.0659256	0.243486	-0.052324	0.206104	1.07992	0.949021	1.22888	1.08 (0.95-1.23)	0.24
class.Melainabacteria.id.1589.summary.txt.gz	ACUTPANC	MR Egger	17	0.0129422	0.136726	0.925839	-0.255041	0.280925	1.01303	0.774885	1.32435	1.01 (0.77-1.32)	0.93
class.Melainabacteria.id.1589.summary.txt.gz	ACUTPANC	Simple mode	17	-0.0232363	0.118078	0.846471	-0.254669	0.208196	0.977032	0.775173	1.23146	0.98 (0.78-1.23)	0.85
class.Melainabacteria.id.1589.summary.txt.gz	ACUTPANC	Weighted mode	17	0.0656733	0.098479	0.514354	-0.127346	0.258692	1.06788	0.880429	1.29524	1.07 (0.88-1.30)	0.51
class.Melainabacteria.id.1589.summary.txt.gz	ACUTPANC	Inverse variance weighted (fixed effects)	17	0.0777776	0.048162	0.106329	-0.0166199	0.172175	1.08088	0.983517	1.18789	1.08 (0.98-1.19)	0.11
class.Methanobacteria.id.119.summary.txt.gz	ACUTPANC	Weighted median	17	-0.0761129	0.0790392	0.335559	-0.23103	0.0788039	0.926712	0.793716	1.08199	0.93 (0.79-1.08)	0.34
class.Methanobacteria.id.119.summary.txt.gz	ACUTPANC	MR Egger	17	0.0982017	0.170606	0.573417	-0.236186	0.432589	1.10319	0.789634	1.54124	1.10 (0.79-1.54)	0.57
class.Methanobacteria.id.119.summary.txt.gz	ACUTPANC	Simple mode	17	-0.135881	0.139086	0.343133	-0.40849	0.136728	0.872947	0.664653	1.14652	0.87 (0.66-1.15)	0.34
class.Methanobacteria.id.119.summary.txt.gz	ACUTPANC	Weighted mode	17	-0.132842	0.125895	0.307017	-0.379595	0.113912	0.875604	0.684138	1.12065	0.88 (0.68-1.12)	0.31
class.Methanobacteria.id.119.summary.txt.gz	ACUTPANC	Inverse variance weighted (fixed effects)	17	-0.0467299	0.0607449	0.441726	-0.16579	0.07233	0.954345	0.847224	1.07501	0.95 (0.85-1.08)	0.44
class.Mollicutes.id.3920.summary.txt.gz	ACUTPANC	Weighted median	17	0.0131675	0.0482489	0.784925	-0.0814003	0.107735	1.01325	0.921825	1.11375	1.01 (0.92-1.11)	0.78
class.Mollicutes.id.3920.summary.txt.gz	ACUTPANC	MR Egger	17	-0.107491	0.106566	0.329126	-0.316361	0.101379	0.898085	0.728797	1.1067	0.90 (0.73-1.11)	0.33
class.Mollicutes.id.3920.summary.txt.gz	ACUTPANC	Simple mode	17	0.0264245	0.0810108	0.748512	-0.132357	0.185206	1.02678	0.876028	1.20347	1.03 (0.88-1.20)	0.75
class.Mollicutes.id.3920.summary.txt.gz	ACUTPANC	Weighted mode	17	0.0180568	0.07422	0.810874	-0.127414	0.163528	1.01822	0.880369	1.17766	1.02 (0.88-1.18)	0.81
class.Mollicutes.id.3920.summary.txt.gz	ACUTPANC	Inverse variance weighted (fixed effects)	17	-0.0247399	0.0346427	0.475138	-0.0926396	0.0431599	0.975564	0.911522	1.0441	0.98 (0.91-1.04)	0.48
class.Negativicutes.id.2164.summary.txt.gz	ACUTPANC	Weighted median	17	-0.0330785	0.0368014	0.368739	-0.105209	0.0390523	0.967463	0.900136	1.03982	0.97 (0.90-1.04)	0.37
class.Negativicutes.id.2164.summary.txt.gz	ACUTPANC	MR Egger	17	-0.102159	0.0780283	0.21015	-0.255094	0.0507765	0.902886	0.774843	1.05209	0.90 (0.77-1.05)	0.21
class.Negativicutes.id.2164.summary.txt.gz	ACUTPANC	Simple mode	17	-0.0621546	0.0597195	0.313452	-0.179205	0.0548956	0.939738	0.835935	1.05643	0.94 (0.84-1.06)	0.31
class.Negativicutes.id.2164.summary.txt.gz	ACUTPANC	Weighted mode	17	-0.0432655	0.0593304	0.476401	-0.159553	0.073022	0.957657	0.852525	1.07575	0.96 (0.85-1.08)	0.48
class.Negativicutes.id.2164.summary.txt.gz	ACUTPANC	Inverse variance weighted (fixed effects)	17	-0.0164111	0.0274879	0.550487	-0.0702873	0.0374652	0.983723	0.932126	1.03818	0.98 (0.93-1.04)	0.55
class.Verrucomicrobiae.id.4029.summary.txt.gz	ACUTPANC	Weighted median	17	0.0146697	0.0468742	0.754312	-0.0772037	0.106543	1.01478	0.925701	1.11243	1.01 (0.93-1.11)	0.75
class.Verrucomicrobiae.id.4029.summary.txt.gz	ACUTPANC	MR Egger	17	0.00844917	0.0956045	0.930747	-0.178936	0.195834	1.00848	0.83616	1.21633	1.01 (0.84-1.22)	0.93
class.Verrucomicrobiae.id.4029.summary.txt.gz	ACUTPANC	Simple mode	17	0.00725252	0.0854022	0.933377	-0.160136	0.174641	1.00728	0.852028	1.19082	1.01 (0.85-1.19)	0.93
class.Verrucomicrobiae.id.4029.summary.txt.gz	ACUTPANC	Weighted mode	17	-0.00882524	0.0740408	0.906605	-0.153945	0.136295	0.991214	0.857319	1.14602	0.99 (0.86-1.15)	0.91
class.Verrucomicrobiae.id.4029.summary.txt.gz	ACUTPANC	Inverse variance weighted (fixed effects)	17	0.0202743	0.0338164	0.548812	-0.0460059	0.0865545	1.02048	0.955036	1.09041	1.02 (0.96-1.09)	0.55
family.Acidaminococcaceae.id.2166.summary.txt.gz	ACUTPANC	Weighted median	17	-0.0106146	0.050088	0.83217	-0.108787	0.0875578	0.989442	0.896921	1.09151	0.99 (0.90-1.09)	0.83
family.Acidaminococcaceae.id.2166.summary.txt.gz	ACUTPANC	MR Egger	17	0.167745	0.119426	0.180511	-0.0663304	0.401821	1.18264	0.935822	1.49454	1.18 (0.94-1.49)	0.18
family.Acidaminococcaceae.id.2166.summary.txt.gz	ACUTPANC	Simple mode	17	-0.0590459	0.0928155	0.533665	-0.240964	0.122873	0.942663	0.78587	1.13074	0.94 (0.79-1.13)	0.53
family.Acidaminococcaceae.id.2166.summary.txt.gz	ACUTPANC	Weighted mode	17	-0.0176723	0.0879724	0.843321	-0.190098	0.154754	0.982483	0.826878	1.16737	0.98 (0.83-1.17)	0.84
family.Acidaminococcaceae.id.2166.summary.txt.gz	ACUTPANC	Inverse variance weighted (fixed effects)	17	-0.019985	0.0331462	0.546551	-0.0849515	0.0449815	0.980213	0.918557	1.04601	0.98 (0.92-1.05)	0.55
family.Actinomycetaceae.id.421.summary.txt.gz	ACUTPANC	Weighted median	17	0.0335168	0.0587178	0.568128	-0.0815702	0.148604	1.03408	0.921668	1.16021	1.03 (0.92-1.16)	0.57
family.Actinomycetaceae.id.421.summary.txt.gz	ACUTPANC	MR Egger	17	-0.0888832	0.133292	0.515008	-0.350136	0.17237	0.914952	0.704592	1.18812	0.91 (0.70-1.19)	0.52
family.Actinomycetaceae.id.421.summary.txt.gz	ACUTPANC	Simple mode	17	0.107979	0.0983122	0.288315	-0.0847129	0.300671	1.11402	0.918776	1.35076	1.11 (0.92-1.35)	0.29
family.Actinomycetaceae.id.421.summary.txt.gz	ACUTPANC	Weighted mode	17	-0.00341554	0.0859279	0.968785	-0.171834	0.165003	0.99659	0.842119	1.1794	1.00 (0.84-1.18)	0.97
family.Actinomycetaceae.id.421.summary.txt.gz	ACUTPANC	Inverse variance weighted (fixed effects)	17	0.0348721	0.041796	0.404088	-0.047048	0.116792	1.03549	0.954042	1.12389	1.04 (0.95-1.12)	0.4
family.Alcaligenaceae.id.2875.summary.txt.gz	ACUTPANC	Weighted median	17	0.042548	0.040771	0.296677	-0.0373631	0.122459	1.04347	0.963326	1.13027	1.04 (0.96-1.13)	0.3
family.Alcaligenaceae.id.2875.summary.txt.gz	ACUTPANC	MR Egger	17	-0.125836	0.0823906	0.147493	-0.287322	0.0356494	0.881759	0.75027	1.03629	0.88 (0.75-1.04)	0.15
family.Alcaligenaceae.id.2875.summary.txt.gz	ACUTPANC	Simple mode	17	0.0575173	0.0722887	0.437875	-0.0841686	0.199203	1.0592	0.919276	1.22043	1.06 (0.92-1.22)	0.44
family.Alcaligenaceae.id.2875.summary.txt.gz	ACUTPANC	Weighted mode	17	0.0575173	0.0685299	0.413664	-0.0768012	0.191836	1.0592	0.926074	1.21147	1.06 (0.93-1.21)	0.41
family.Alcaligenaceae.id.2875.summary.txt.gz	ACUTPANC	Inverse variance weighted (fixed effects)	17	0.0175674	0.0285807	0.538778	-0.0384507	0.0735856	1.01772	0.962279	1.07636	1.02 (0.96-1.08)	0.54
family.Bacteroidaceae.id.917.summary.txt.gz	ACUTPANC	Inverse variance weighted (fixed effects)	17	0.0597529	0.0273906	0.0291458	0.00606728	0.113438	1.06157	1.00609	1.12012	1.06 (1.01-1.12)	0.029
family.Bacteroidaceae.id.917.summary.txt.gz	ACUTPANC	Weighted median	17	0.0720043	0.0398306	0.070643	-0.00606358	0.150072	1.07466	0.993955	1.16192	1.07 (0.99-1.16)	0.07
family.Bacteroidaceae.id.917.summary.txt.gz	ACUTPANC	MR Egger	17	0.0744912	0.0891093	0.4163	-0.100163	0.249145	1.07734	0.90469	1.28293	1.08 (0.90-1.28)	0.42
family.Bacteroidaceae.id.917.summary.txt.gz	ACUTPANC	Simple mode	17	0.0272517	0.0708054	0.705393	-0.111527	0.16603	1.02763	0.894467	1.18061	1.03 (0.89-1.18)	0.71
family.Bacteroidaceae.id.917.summary.txt.gz	ACUTPANC	Weighted mode	17	0.0717162	0.0551545	0.211925	-0.0363867	0.179819	1.07435	0.964267	1.197	1.07 (0.96-1.20)	0.21
family.BacteroidalesS24.7group.id.11173.summary.txt.gz	ACUTPANC	Weighted median	17	-0.0777806	0.0590325	0.187641	-0.193484	0.0379231	0.925167	0.824083	1.03865	0.93 (0.82-1.04)	0.19
family.BacteroidalesS24.7group.id.11173.summary.txt.gz	ACUTPANC	MR Egger	17	0.146444	0.122773	0.251473	-0.094191	0.38708	1.15771	0.910109	1.47267	1.16 (0.91-1.47)	0.25
family.BacteroidalesS24.7group.id.11173.summary.txt.gz	ACUTPANC	Simple mode	17	-0.113502	0.116608	0.344857	-0.342053	0.115049	0.892702	0.710311	1.12193	0.89 (0.71-1.12)	0.34
family.BacteroidalesS24.7group.id.11173.summary.txt.gz	ACUTPANC	Weighted mode	17	-0.103677	0.110004	0.359962	-0.319285	0.111932	0.901517	0.726668	1.11844	0.90 (0.73-1.12)	0.36
family.BacteroidalesS24.7group.id.11173.summary.txt.gz	ACUTPANC	Inverse variance weighted (fixed effects)	17	-0.0167004	0.0415536	0.687757	-0.0981456	0.0647447	0.983438	0.906517	1.06689	0.98 (0.91-1.07)	0.69
family.Bifidobacteriaceae.id.433.summary.txt.gz	ACUTPANC	Weighted median	17	-0.0310722	0.0449064	0.488979	-0.119089	0.0569443	0.969406	0.887729	1.0586	0.97 (0.89-1.06)	0.49
family.Bifidobacteriaceae.id.433.summary.txt.gz	ACUTPANC	MR Egger	17	-0.0351048	0.100183	0.730904	-0.231463	0.161253	0.965504	0.793372	1.17498	0.97 (0.79-1.17)	0.73
family.Bifidobacteriaceae.id.433.summary.txt.gz	ACUTPANC	Simple mode	17	-0.0878276	0.079996	0.288496	-0.24462	0.0689646	0.915919	0.783002	1.0714	0.92 (0.78-1.07)	0.29
family.Bifidobacteriaceae.id.433.summary.txt.gz	ACUTPANC	Weighted mode	17	-0.0722392	0.0732405	0.338654	-0.215791	0.0713122	0.930308	0.805904	1.07392	0.93 (0.81-1.07)	0.34
family.Bifidobacteriaceae.id.433.summary.txt.gz	ACUTPANC	Inverse variance weighted (fixed effects)	17	-0.00872776	0.0303649	0.773783	-0.0682429	0.0507873	0.99131	0.934034	1.0521	0.99 (0.93-1.05)	0.77
family.Christensenellaceae.id.1866.summary.txt.gz	ACUTPANC	Weighted median	17	0.0184205	0.0448495	0.681279	-0.0694845	0.106326	1.01859	0.932875	1.11218	1.02 (0.93-1.11)	0.68
family.Christensenellaceae.id.1866.summary.txt.gz	ACUTPANC	MR Egger	17	0.17235	0.0964918	0.0942991	-0.0167743	0.361474	1.18809	0.983366	1.43544	1.19 (0.98-1.44)	0.09
family.Christensenellaceae.id.1866.summary.txt.gz	ACUTPANC	Simple mode	17	0.00658038	0.0986773	0.947658	-0.186827	0.199988	1.0066	0.829587	1.22139	1.01 (0.83-1.22)	0.95
family.Christensenellaceae.id.1866.summary.txt.gz	ACUTPANC	Weighted mode	17	-0.0454491	0.0984757	0.650634	-0.238462	0.147563	0.955568	0.787839	1.15901	0.96 (0.79-1.16)	0.65
family.Christensenellaceae.id.1866.summary.txt.gz	ACUTPANC	Inverse variance weighted (fixed effects)	17	0.0227336	0.0285041	0.425128	-0.0331345	0.0786017	1.02299	0.967408	1.08177	1.02 (0.97-1.08)	0.43
family.Clostridiaceae1.id.1869.summary.txt.gz	ACUTPANC	Weighted median	17	-0.0196639	0.0423914	0.642744	-0.102751	0.0634231	0.980528	0.902352	1.06548	0.98 (0.90-1.07)	0.64
family.Clostridiaceae1.id.1869.summary.txt.gz	ACUTPANC	MR Egger	17	-0.122265	0.0880567	0.185267	-0.294856	0.0503263	0.884914	0.744639	1.05161	0.88 (0.74-1.05)	0.19
family.Clostridiaceae1.id.1869.summary.txt.gz	ACUTPANC	Simple mode	17	0.0245067	0.0829292	0.771402	-0.138034	0.187048	1.02481	0.871069	1.20568	1.02 (0.87-1.21)	0.77
family.Clostridiaceae1.id.1869.summary.txt.gz	ACUTPANC	Weighted mode	17	0.0229846	0.0728875	0.756577	-0.119875	0.165844	1.02325	0.887031	1.18039	1.02 (0.89-1.18)	0.76
family.Clostridiaceae1.id.1869.summary.txt.gz	ACUTPANC	Inverse variance weighted (fixed effects)	17	-0.0452758	0.0310437	0.144715	-0.106121	0.0155698	0.955734	0.899315	1.01569	0.96 (0.90-1.02)	0.14
family.ClostridialesvadinBB60group.id.11286.summary.txt.gz	ACUTPANC	Weighted median	17	-0.05359	0.0496935	0.28085	-0.150989	0.0438092	0.947821	0.859857	1.04478	0.95 (0.86-1.04)	0.28
family.ClostridialesvadinBB60group.id.11286.summary.txt.gz	ACUTPANC	MR Egger	17	-0.0800659	0.101901	0.444265	-0.279792	0.11966	0.923056	0.755941	1.12711	0.92 (0.76-1.13)	0.44
family.ClostridialesvadinBB60group.id.11286.summary.txt.gz	ACUTPANC	Simple mode	17	-0.101577	0.0852362	0.250751	-0.26864	0.0654858	0.903411	0.764418	1.06768	0.90 (0.76-1.07)	0.25
family.ClostridialesvadinBB60group.id.11286.summary.txt.gz	ACUTPANC	Weighted mode	17	-0.0717809	0.0684227	0.309731	-0.205889	0.0623277	0.930735	0.813923	1.06431	0.93 (0.81-1.06)	0.31
family.ClostridialesvadinBB60group.id.11286.summary.txt.gz	ACUTPANC	Inverse variance weighted (fixed effects)	17	-0.0127223	0.0360001	0.723792	-0.0832824	0.0578379	0.987358	0.920091	1.05954	0.99 (0.92-1.06)	0.72
family.Coriobacteriaceae.id.811.summary.txt.gz	ACUTPANC	Weighted median	17	0.0242253	0.0385846	0.530102	-0.0514005	0.0998512	1.02452	0.949898	1.10501	1.02 (0.95-1.11)	0.53
family.Coriobacteriaceae.id.811.summary.txt.gz	ACUTPANC	MR Egger	17	-0.0169095	0.0789311	0.833252	-0.171614	0.137795	0.983233	0.842304	1.14774	0.98 (0.84-1.15)	0.83
family.Coriobacteriaceae.id.811.summary.txt.gz	ACUTPANC	Simple mode	17	0.0159904	0.0626687	0.801852	-0.10684	0.138821	1.01612	0.898669	1.14892	1.02 (0.90-1.15)	0.8
family.Coriobacteriaceae.id.811.summary.txt.gz	ACUTPANC	Weighted mode	17	0.0189823	0.0536732	0.728207	-0.0862172	0.124182	1.01916	0.917395	1.13222	1.02 (0.92-1.13)	0.73
family.Coriobacteriaceae.id.811.summary.txt.gz	ACUTPANC	Inverse variance weighted (fixed effects)	17	0.0240194	0.0278147	0.387835	-0.0304974	0.0785362	1.02431	0.969963	1.0817	1.02 (0.97-1.08)	0.39
family.Defluviitaleaceae.id.1924.summary.txt.gz	ACUTPANC	Weighted median	17	0.020495	0.0583959	0.725614	-0.0939611	0.134951	1.02071	0.910318	1.14448	1.02 (0.91-1.14)	0.73
family.Defluviitaleaceae.id.1924.summary.txt.gz	ACUTPANC	MR Egger	17	0.20039	0.114685	0.101019	-0.0243923	0.425172	1.22188	0.975903	1.52985	1.22 (0.98-1.53)	0.1
family.Defluviitaleaceae.id.1924.summary.txt.gz	ACUTPANC	Simple mode	17	-0.0239995	0.0954902	0.804759	-0.21116	0.163161	0.976286	0.809644	1.17723	0.98 (0.81-1.18)	0.8
family.Defluviitaleaceae.id.1924.summary.txt.gz	ACUTPANC	Weighted mode	17	0.0237892	0.0873004	0.788724	-0.14732	0.194898	1.02407	0.863018	1.21519	1.02 (0.86-1.22)	0.79
family.Defluviitaleaceae.id.1924.summary.txt.gz	ACUTPANC	Inverse variance weighted (fixed effects)	17	0.00939149	0.0406395	0.817243	-0.0702619	0.0890449	1.00944	0.93215	1.09313	1.01 (0.93-1.09)	0.82
family.Desulfovibrionaceae.id.3169.summary.txt.gz	ACUTPANC	Weighted median	17	0.0258326	0.0421143	0.539617	-0.0567114	0.108377	1.02617	0.944867	1.11447	1.03 (0.94-1.11)	0.54
family.Desulfovibrionaceae.id.3169.summary.txt.gz	ACUTPANC	MR Egger	17	0.00968402	0.0854335	0.911255	-0.157766	0.177134	1.00973	0.85405	1.19379	1.01 (0.85-1.19)	0.91
family.Desulfovibrionaceae.id.3169.summary.txt.gz	ACUTPANC	Simple mode	17	0.0162798	0.0684992	0.815158	-0.117979	0.150538	1.01641	0.888715	1.16246	1.02 (0.89-1.16)	0.82
family.Desulfovibrionaceae.id.3169.summary.txt.gz	ACUTPANC	Weighted mode	17	0.0178057	0.0622982	0.778688	-0.104299	0.13991	1.01797	0.900956	1.15017	1.02 (0.90-1.15)	0.78
family.Desulfovibrionaceae.id.3169.summary.txt.gz	ACUTPANC	Inverse variance weighted (fixed effects)	17	0.0115763	0.030082	0.700367	-0.0473844	0.070537	1.01164	0.953721	1.07308	1.01 (0.95-1.07)	0.7
family.Enterobacteriaceae.id.3469.summary.txt.gz	ACUTPANC	Weighted median	17	0.0105659	0.040851	0.795909	-0.0695021	0.090634	1.01062	0.932858	1.09487	1.01 (0.93-1.09)	0.8
family.Enterobacteriaceae.id.3469.summary.txt.gz	ACUTPANC	MR Egger	17	0.0173634	0.0904193	0.850292	-0.159858	0.194585	1.01752	0.852265	1.21481	1.02 (0.85-1.21)	0.85
family.Enterobacteriaceae.id.3469.summary.txt.gz	ACUTPANC	Simple mode	17	-0.00368093	0.0693624	0.958335	-0.139631	0.132269	0.996326	0.869679	1.14142	1.00 (0.87-1.14)	0.96
family.Enterobacteriaceae.id.3469.summary.txt.gz	ACUTPANC	Weighted mode	17	-0.0211074	0.0668933	0.756431	-0.152218	0.110004	0.979114	0.858801	1.11628	0.98 (0.86-1.12)	0.76
family.Enterobacteriaceae.id.3469.summary.txt.gz	ACUTPANC	Inverse variance weighted (fixed effects)	17	0.0189744	0.03183	0.551099	-0.0434125	0.0813612	1.01916	0.957516	1.08476	1.02 (0.96-1.08)	0.55
family.Erysipelotrichaceae.id.2149.summary.txt.gz	ACUTPANC	Weighted median	17	-0.0101953	0.0376311	0.786446	-0.0839522	0.0635616	0.989856	0.919475	1.06563	0.99 (0.92-1.07)	0.79
family.Erysipelotrichaceae.id.2149.summary.txt.gz	ACUTPANC	MR Egger	17	0.0588288	0.0779112	0.461896	-0.0938771	0.211535	1.06059	0.910395	1.23557	1.06 (0.91-1.24)	0.46
family.Erysipelotrichaceae.id.2149.summary.txt.gz	ACUTPANC	Simple mode	17	-0.00534823	0.0640532	0.934492	-0.130893	0.120196	0.994666	0.877312	1.12772	0.99 (0.88-1.13)	0.93
family.Erysipelotrichaceae.id.2149.summary.txt.gz	ACUTPANC	Weighted mode	17	-0.0078237	0.0597901	0.897523	-0.125012	0.109365	0.992207	0.882486	1.11557	0.99 (0.88-1.12)	0.9
family.Erysipelotrichaceae.id.2149.summary.txt.gz	ACUTPANC	Inverse variance weighted (fixed effects)	17	0.00142796	0.0274472	0.958508	-0.0523686	0.0552245	1.00143	0.948979	1.05678	1.00 (0.95-1.06)	0.96
family.FamilyXI.id.1936.summary.txt.gz	ACUTPANC	Inverse variance weighted (fixed effects)	14	-0.113315	0.0715471	0.113242	-0.253548	0.026917	0.892869	0.776043	1.02728	0.89 (0.78-1.03)	0.11
family.FamilyXI.id.1936.summary.txt.gz	ACUTPANC	Weighted median	14	-0.138183	0.0943802	0.143162	-0.323169	0.0468017	0.870939	0.723852	1.04791	0.87 (0.72-1.05)	0.14
family.FamilyXI.id.1936.summary.txt.gz	ACUTPANC	MR Egger	14	-0.0473273	0.206526	0.822604	-0.452118	0.357464	0.953775	0.636279	1.4297	0.95 (0.64-1.43)	0.82
family.FamilyXI.id.1936.summary.txt.gz	ACUTPANC	Simple mode	14	-0.171999	0.147798	0.265443	-0.461684	0.117685	0.84198	0.630221	1.12489	0.84 (0.63-1.12)	0.27
family.FamilyXI.id.1936.summary.txt.gz	ACUTPANC	Weighted mode	14	-0.188093	0.142014	0.208161	-0.466441	0.0902547	0.828537	0.62723	1.09445	0.83 (0.63-1.09)	0.21
family.FamilyXIII.id.1957.summary.txt.gz	ACUTPANC	Weighted median	17	0.0103398	0.0444406	0.816021	-0.0767637	0.0974433	1.01039	0.926109	1.10235	1.01 (0.93-1.10)	0.82
family.FamilyXIII.id.1957.summary.txt.gz	ACUTPANC	MR Egger	17	-0.0178764	0.096793	0.855949	-0.207591	0.171838	0.982282	0.81254	1.18749	0.98 (0.81-1.19)	0.86
family.FamilyXIII.id.1957.summary.txt.gz	ACUTPANC	Simple mode	17	0.0721536	0.0997114	0.479743	-0.123281	0.267588	1.07482	0.884015	1.30681	1.07 (0.88-1.31)	0.48
family.FamilyXIII.id.1957.summary.txt.gz	ACUTPANC	Weighted mode	17	0.0804173	0.101202	0.438463	-0.117939	0.278774	1.08374	0.88875	1.32151	1.08 (0.89-1.32)	0.44
family.FamilyXIII.id.1957.summary.txt.gz	ACUTPANC	Inverse variance weighted (fixed effects)	17	-0.0288587	0.0285868	0.31273	-0.0848889	0.0271715	0.971554	0.918614	1.02754	0.97 (0.92-1.03)	0.31
family.Lachnospiraceae.id.1987.summary.txt.gz	ACUTPANC	Weighted median	17	0.0283633	0.0377744	0.452737	-0.0456746	0.102401	1.02877	0.955353	1.10783	1.03 (0.96-1.11)	0.45
family.Lachnospiraceae.id.1987.summary.txt.gz	ACUTPANC	MR Egger	17	0.0910523	0.0776708	0.259366	-0.0611826	0.243287	1.09533	0.940651	1.27543	1.10 (0.94-1.28)	0.26
family.Lachnospiraceae.id.1987.summary.txt.gz	ACUTPANC	Simple mode	17	0.0414444	0.0609498	0.50624	-0.0780172	0.160906	1.04232	0.924949	1.17457	1.04 (0.92-1.17)	0.51
family.Lachnospiraceae.id.1987.summary.txt.gz	ACUTPANC	Weighted mode	17	0.040145	0.0633427	0.535184	-0.0840067	0.164297	1.04096	0.919425	1.17856	1.04 (0.92-1.18)	0.54
family.Lachnospiraceae.id.1987.summary.txt.gz	ACUTPANC	Inverse variance weighted (fixed effects)	17	0.0277068	0.0273623	0.311255	-0.0259233	0.0813369	1.02809	0.97441	1.08474	1.03 (0.97-1.08)	0.31
family.Lactobacillaceae.id.1836.summary.txt.gz	ACUTPANC	Weighted median	17	0.0165474	0.0615179	0.787942	-0.104028	0.137122	1.01669	0.9012	1.14697	1.02 (0.90-1.15)	0.79
family.Lactobacillaceae.id.1836.summary.txt.gz	ACUTPANC	MR Egger	17	-0.00912739	0.125608	0.943032	-0.255319	0.237065	0.990914	0.774669	1.26752	0.99 (0.77-1.27)	0.94
family.Lactobacillaceae.id.1836.summary.txt.gz	ACUTPANC	Simple mode	17	0.0263694	0.118721	0.827037	-0.206324	0.259063	1.02672	0.813569	1.29572	1.03 (0.81-1.30)	0.83
family.Lactobacillaceae.id.1836.summary.txt.gz	ACUTPANC	Weighted mode	17	0.0747591	0.108759	0.501684	-0.138408	0.287927	1.07762	0.870743	1.33366	1.08 (0.87-1.33)	0.5
family.Lactobacillaceae.id.1836.summary.txt.gz	ACUTPANC	Inverse variance weighted (fixed effects)	17	-0.0178881	0.0442325	0.685911	-0.104584	0.0688076	0.982271	0.900699	1.07123	0.98 (0.90-1.07)	0.69
family.Methanobacteriaceae.id.121.summary.txt.gz	ACUTPANC	Weighted median	17	-0.0761129	0.0822086	0.354523	-0.237242	0.0850159	0.926712	0.788801	1.08873	0.93 (0.79-1.09)	0.35
family.Methanobacteriaceae.id.121.summary.txt.gz	ACUTPANC	MR Egger	17	0.0982017	0.170606	0.573417	-0.236186	0.432589	1.10319	0.789634	1.54124	1.10 (0.79-1.54)	0.57
family.Methanobacteriaceae.id.121.summary.txt.gz	ACUTPANC	Simple mode	17	-0.135881	0.130461	0.313108	-0.391585	0.119824	0.872947	0.675984	1.1273	0.87 (0.68-1.13)	0.31
family.Methanobacteriaceae.id.121.summary.txt.gz	ACUTPANC	Weighted mode	17	-0.132842	0.126919	0.310809	-0.381602	0.115919	0.875604	0.682767	1.12291	0.88 (0.68-1.12)	0.31
family.Methanobacteriaceae.id.121.summary.txt.gz	ACUTPANC	Inverse variance weighted (fixed effects)	17	-0.0467299	0.0607449	0.441726	-0.16579	0.07233	0.954345	0.847224	1.07501	0.95 (0.85-1.08)	0.44
family.Oxalobacteraceae.id.2966.summary.txt.gz	ACUTPANC	Weighted median	17	-0.0761129	0.0822086	0.354523	-0.237242	0.0850159	0.926712	0.788801	1.08873	0.93 (0.79-1.09)	0.35
family.Oxalobacteraceae.id.2966.summary.txt.gz	ACUTPANC	MR Egger	17	0.0982017	0.170606	0.573417	-0.236186	0.432589	1.10319	0.789634	1.54124	1.10 (0.79-1.54)	0.57
family.Oxalobacteraceae.id.2966.summary.txt.gz	ACUTPANC	Simple mode	17	-0.135881	0.130461	0.313108	-0.391585	0.119824	0.872947	0.675984	1.1273	0.87 (0.68-1.13)	0.31
family.Oxalobacteraceae.id.2966.summary.txt.gz	ACUTPANC	Weighted mode	17	-0.132842	0.126919	0.310809	-0.381602	0.115919	0.875604	0.682767	1.12291	0.88 (0.68-1.12)	0.31
family.Oxalobacteraceae.id.2966.summary.txt.gz	ACUTPANC	Inverse variance weighted (fixed effects)	17	-0.0467299	0.0607449	0.441726	-0.16579	0.07233	0.954345	0.847224	1.07501	0.95 (0.85-1.08)	0.44
family.Pasteurellaceae.id.3689.summary.txt.gz	ACUTPANC	Weighted median	17	0.0484726	0.0507701	0.339706	-0.0510368	0.147982	1.04967	0.950244	1.15949	1.05 (0.95-1.16)	0.34
family.Pasteurellaceae.id.3689.summary.txt.gz	ACUTPANC	MR Egger	17	-0.062182	0.108878	0.57638	-0.275584	0.15122	0.939712	0.759129	1.16325	0.94 (0.76-1.16)	0.58
family.Pasteurellaceae.id.3689.summary.txt.gz	ACUTPANC	Simple mode	17	0.0829037	0.0990804	0.415066	-0.111294	0.277101	1.08644	0.894676	1.3193	1.09 (0.89-1.32)	0.42
family.Pasteurellaceae.id.3689.summary.txt.gz	ACUTPANC	Weighted mode	17	0.0743557	0.0840347	0.389356	-0.0903522	0.239064	1.07719	0.913609	1.27006	1.08 (0.91-1.27)	0.39
family.Pasteurellaceae.id.3689.summary.txt.gz	ACUTPANC	Inverse variance weighted (fixed effects)	17	0.0211817	0.0382786	0.58002	-0.0538444	0.0962077	1.02141	0.94758	1.10099	1.02 (0.95-1.10)	0.58
family.Peptococcaceae.id.2024.summary.txt.gz	ACUTPANC	Weighted median	17	-0.0315713	0.0484852	0.514947	-0.126602	0.0634596	0.968922	0.881084	1.06552	0.97 (0.88-1.07)	0.51
family.Peptococcaceae.id.2024.summary.txt.gz	ACUTPANC	MR Egger	17	0.0711184	0.10072	0.49095	-0.126294	0.268531	1.07371	0.881356	1.30804	1.07 (0.88-1.31)	0.49
family.Peptococcaceae.id.2024.summary.txt.gz	ACUTPANC	Simple mode	17	-0.0454671	0.0920565	0.628085	-0.225898	0.134964	0.955551	0.7978	1.1445	0.96 (0.80-1.14)	0.63
family.Peptococcaceae.id.2024.summary.txt.gz	ACUTPANC	Weighted mode	17	-0.0591163	0.0947825	0.541612	-0.24489	0.126657	0.942597	0.782791	1.13503	0.94 (0.78-1.14)	0.54
family.Peptococcaceae.id.2024.summary.txt.gz	ACUTPANC	Inverse variance weighted (fixed effects)	17	-0.0407679	0.035619	0.252394	-0.110581	0.0290453	0.960052	0.895314	1.02947	0.96 (0.90-1.03)	0.25
family.Peptostreptococcaceae.id.2042.summary.txt.gz	ACUTPANC	Weighted median	17	0.0264653	0.0435342	0.543241	-0.0588618	0.111792	1.02682	0.942837	1.11828	1.03 (0.94-1.12)	0.54
family.Peptostreptococcaceae.id.2042.summary.txt.gz	ACUTPANC	MR Egger	17	-0.0202242	0.082904	0.810577	-0.182716	0.142268	0.979979	0.833005	1.15289	0.98 (0.83-1.15)	0.81
family.Peptostreptococcaceae.id.2042.summary.txt.gz	ACUTPANC	Simple mode	17	0.0806812	0.0760814	0.304682	-0.0684382	0.229801	1.08403	0.933851	1.25835	1.08 (0.93-1.26)	0.3
family.Peptostreptococcaceae.id.2042.summary.txt.gz	ACUTPANC	Weighted mode	17	0.0551913	0.0734812	0.463501	-0.0888318	0.199214	1.05674	0.914999	1.22044	1.06 (0.91-1.22)	0.46
family.Peptostreptococcaceae.id.2042.summary.txt.gz	ACUTPANC	Inverse variance weighted (fixed effects)	17	0.00568498	0.029235	0.845817	-0.0516156	0.0629856	1.0057	0.949694	1.06501	1.01 (0.95-1.07)	0.85
family.Porphyromonadaceae.id.943.summary.txt.gz	ACUTPANC	Weighted median	17	0.0426217	0.0388392	0.272471	-0.0335031	0.118747	1.04354	0.967052	1.12608	1.04 (0.97-1.13)	0.27
family.Porphyromonadaceae.id.943.summary.txt.gz	ACUTPANC	MR Egger	17	0.0486967	0.082814	0.565264	-0.113619	0.211012	1.0499	0.892598	1.23493	1.05 (0.89-1.23)	0.57
family.Porphyromonadaceae.id.943.summary.txt.gz	ACUTPANC	Simple mode	17	0.0898326	0.0766247	0.258209	-0.0603518	0.240017	1.09399	0.941433	1.27127	1.09 (0.94-1.27)	0.26
family.Porphyromonadaceae.id.943.summary.txt.gz	ACUTPANC	Weighted mode	17	0.091382	0.0658687	0.184361	-0.0377207	0.220485	1.09569	0.962982	1.24668	1.10 (0.96-1.25)	0.18
family.Porphyromonadaceae.id.943.summary.txt.gz	ACUTPANC	Inverse variance weighted (fixed effects)	17	0.016454	0.0275995	0.551062	-0.0376411	0.070549	1.01659	0.963059	1.0731	1.02 (0.96-1.07)	0.55
family.Prevotellaceae.id.960.summary.txt.gz	ACUTPANC	Weighted median	17	-0.0323322	0.0430932	0.453082	-0.116795	0.0521305	0.968185	0.889768	1.05351	0.97 (0.89-1.05)	0.45
family.Prevotellaceae.id.960.summary.txt.gz	ACUTPANC	MR Egger	17	-0.144726	0.089909	0.128304	-0.320948	0.0314957	0.865259	0.725461	1.032	0.87 (0.73-1.03)	0.13
family.Prevotellaceae.id.960.summary.txt.gz	ACUTPANC	Simple mode	17	0.00422611	0.0830398	0.960041	-0.158532	0.166984	1.00424	0.853396	1.18174	1.00 (0.85-1.18)	0.96
family.Prevotellaceae.id.960.summary.txt.gz	ACUTPANC	Weighted mode	17	-0.0574711	0.0718658	0.435597	-0.198328	0.0833859	0.944149	0.820101	1.08696	0.94 (0.82-1.09)	0.44
family.Prevotellaceae.id.960.summary.txt.gz	ACUTPANC	Inverse variance weighted (fixed effects)	17	-0.0252105	0.0304619	0.407892	-0.0849157	0.0344948	0.975105	0.91859	1.0351	0.98 (0.92-1.04)	0.41
family.Rhodospirillaceae.id.2717.summary.txt.gz	ACUTPANC	Inverse variance weighted (fixed effects)	17	0.0749187	0.0398547	0.0601359	-0.00319652	0.153034	1.0778	0.996809	1.16536	1.08 (1.00-1.17)	0.06
family.Rhodospirillaceae.id.2717.summary.txt.gz	ACUTPANC	Weighted median	17	0.0525366	0.0565446	0.352828	-0.0582907	0.163364	1.05394	0.943376	1.17747	1.05 (0.94-1.18)	0.35
family.Rhodospirillaceae.id.2717.summary.txt.gz	ACUTPANC	MR Egger	17	-0.0564101	0.112341	0.622863	-0.276598	0.163777	0.945151	0.75836	1.17795	0.95 (0.76-1.18)	0.62
family.Rhodospirillaceae.id.2717.summary.txt.gz	ACUTPANC	Simple mode	17	0.136053	0.0965745	0.178035	-0.0532331	0.325339	1.14574	0.948159	1.3845	1.15 (0.95-1.38)	0.18
family.Rhodospirillaceae.id.2717.summary.txt.gz	ACUTPANC	Weighted mode	17	0.0342407	0.08453	0.690789	-0.131438	0.19992	1.03483	0.876833	1.2213	1.03 (0.88-1.22)	0.69
family.Rikenellaceae.id.967.summary.txt.gz	ACUTPANC	Inverse variance weighted (fixed effects)	17	0.0438734	0.0278543	0.115232	-0.010721	0.0984678	1.04485	0.989336	1.10348	1.04 (0.99-1.10)	0.12
family.Rikenellaceae.id.967.summary.txt.gz	ACUTPANC	Weighted median	17	0.0469664	0.0361186	0.193485	-0.0238261	0.117759	1.04809	0.976456	1.12497	1.05 (0.98-1.12)	0.19
family.Rikenellaceae.id.967.summary.txt.gz	ACUTPANC	MR Egger	17	0.0112565	0.0790262	0.888628	-0.143635	0.166148	1.01132	0.866204	1.18075	1.01 (0.87-1.18)	0.89
family.Rikenellaceae.id.967.summary.txt.gz	ACUTPANC	Simple mode	17	0.0446797	0.0591376	0.460914	-0.0712299	0.160589	1.04569	0.931248	1.1742	1.05 (0.93-1.17)	0.46
family.Rikenellaceae.id.967.summary.txt.gz	ACUTPANC	Weighted mode	17	0.0392906	0.0514051	0.455794	-0.0614634	0.140045	1.04007	0.940387	1.15033	1.04 (0.94-1.15)	0.46
family.Ruminococcaceae.id.2050.summary.txt.gz	ACUTPANC	Inverse variance weighted (fixed effects)	17	-0.034389	0.027365	0.208871	-0.0880244	0.0192465	0.966196	0.915738	1.01943	0.97 (0.92-1.02)	0.21
family.Ruminococcaceae.id.2050.summary.txt.gz	ACUTPANC	Weighted median	17	-0.0401791	0.0404704	0.320806	-0.119501	0.0391429	0.960617	0.887363	1.03992	0.96 (0.89-1.04)	0.32
family.Ruminococcaceae.id.2050.summary.txt.gz	ACUTPANC	MR Egger	17	0.127652	0.0839708	0.149257	-0.0369302	0.292235	1.13616	0.963743	1.33942	1.14 (0.96-1.34)	0.15
family.Ruminococcaceae.id.2050.summary.txt.gz	ACUTPANC	Simple mode	17	-0.130553	0.093272	0.180693	-0.313366	0.0522604	0.87761	0.730982	1.05365	0.88 (0.73-1.05)	0.18
family.Ruminococcaceae.id.2050.summary.txt.gz	ACUTPANC	Weighted mode	17	-0.142784	0.120808	0.254508	-0.379568	0.0939988	0.866941	0.684157	1.09856	0.87 (0.68-1.10)	0.25
family.Streptococcaceae.id.1850.summary.txt.gz	ACUTPANC	Weighted median	17	0.0557059	0.0387993	0.151074	-0.0203406	0.131752	1.05729	0.979865	1.14083	1.06 (0.98-1.14)	0.15
family.Streptococcaceae.id.1850.summary.txt.gz	ACUTPANC	MR Egger	17	0.00338215	0.0813205	0.967374	-0.156006	0.16277	1.00339	0.855554	1.17677	1.00 (0.86-1.18)	0.97
family.Streptococcaceae.id.1850.summary.txt.gz	ACUTPANC	Simple mode	17	0.0808031	0.0651734	0.23292	-0.0469369	0.208543	1.08416	0.954148	1.23188	1.08 (0.95-1.23)	0.23
family.Streptococcaceae.id.1850.summary.txt.gz	ACUTPANC	Weighted mode	17	0.0661598	0.0544616	0.242067	-0.0405848	0.172904	1.0684	0.960228	1.18875	1.07 (0.96-1.19)	0.24
family.Streptococcaceae.id.1850.summary.txt.gz	ACUTPANC	Inverse variance weighted (fixed effects)	17	0.0235979	0.0286963	0.410887	-0.0326468	0.0798426	1.02388	0.96788	1.08312	1.02 (0.97-1.08)	0.41
family.Streptococcaceae.id.1850.summary1.txt.gz	ACUTPANC	Weighted median	17	0.0557059	0.0383534	0.14638	-0.0194668	0.130879	1.05729	0.980721	1.13983	1.06 (0.98-1.14)	0.15
family.Streptococcaceae.id.1850.summary1.txt.gz	ACUTPANC	MR Egger	17	0.00338215	0.0813205	0.967374	-0.156006	0.16277	1.00339	0.855554	1.17677	1.00 (0.86-1.18)	0.97
family.Streptococcaceae.id.1850.summary1.txt.gz	ACUTPANC	Simple mode	17	0.0808031	0.0644802	0.228157	-0.0455781	0.207184	1.08416	0.955445	1.23021	1.08 (0.96-1.23)	0.23
family.Streptococcaceae.id.1850.summary1.txt.gz	ACUTPANC	Weighted mode	17	0.0661598	0.0561823	0.256179	-0.0439575	0.176277	1.0684	0.956995	1.19277	1.07 (0.96-1.19)	0.26
family.Streptococcaceae.id.1850.summary1.txt.gz	ACUTPANC	Inverse variance weighted (fixed effects)	17	0.0235979	0.0286963	0.410887	-0.0326468	0.0798426	1.02388	0.96788	1.08312	1.02 (0.97-1.08)	0.41
family.unknownfamily.id.1000001214.summary.txt.gz	ACUTPANC	Inverse variance weighted (fixed effects)	17	0.0772373	0.0482003	0.109062	-0.0172353	0.17171	1.0803	0.982912	1.18733	1.08 (0.98-1.19)	0.11
family.unknownfamily.id.1000001214.summary.txt.gz	ACUTPANC	Weighted median	17	0.0759362	0.0660557	0.250318	-0.053533	0.205405	1.07889	0.947875	1.22802	1.08 (0.95-1.23)	0.25
family.unknownfamily.id.1000001214.summary.txt.gz	ACUTPANC	MR Egger	17	0.0219154	0.136376	0.874475	-0.245381	0.289212	1.02216	0.782406	1.33537	1.02 (0.78-1.34)	0.87
family.unknownfamily.id.1000001214.summary.txt.gz	ACUTPANC	Simple mode	17	-0.0293375	0.120675	0.811008	-0.265861	0.207186	0.971089	0.766546	1.23021	0.97 (0.77-1.23)	0.81
family.unknownfamily.id.1000001214.summary.txt.gz	ACUTPANC	Weighted mode	17	0.0731079	0.102616	0.486453	-0.12802	0.274236	1.07585	0.879836	1.31553	1.08 (0.88-1.32)	0.49
family.unknownfamily.id.1000005471.summary.txt.gz	ACUTPANC	Weighted median	17	-0.0733421	0.0522587	0.160485	-0.175769	0.0290849	0.929283	0.838812	1.02951	0.93 (0.84-1.03)	0.16
family.unknownfamily.id.1000005471.summary.txt.gz	ACUTPANC	MR Egger	17	-0.0741949	0.121328	0.550009	-0.311998	0.163608	0.928491	0.731983	1.17775	0.93 (0.73-1.18)	0.55
family.unknownfamily.id.1000005471.summary.txt.gz	ACUTPANC	Simple mode	17	-0.0763097	0.0827747	0.370276	-0.238548	0.0859288	0.926529	0.787771	1.08973	0.93 (0.79-1.09)	0.37
family.unknownfamily.id.1000005471.summary.txt.gz	ACUTPANC	Weighted mode	17	-0.0784384	0.0714865	0.288772	-0.218552	0.0616751	0.924559	0.803682	1.06362	0.92 (0.80-1.06)	0.29
family.unknownfamily.id.1000005471.summary.txt.gz	ACUTPANC	Inverse variance weighted (fixed effects)	17	-0.0391455	0.0363413	0.281408	-0.110375	0.0320835	0.961611	0.895499	1.0326	0.96 (0.90-1.03)	0.28
family.unknownfamily.id.1000006161.summary.txt.gz	ACUTPANC	Weighted median	17	-0.0398892	0.0699656	0.568592	-0.177022	0.0972434	0.960896	0.837762	1.10213	0.96 (0.84-1.10)	0.57
family.unknownfamily.id.1000006161.summary.txt.gz	ACUTPANC	MR Egger	17	-0.198187	0.145295	0.192675	-0.482965	0.0865907	0.820216	0.616951	1.09045	0.82 (0.62-1.09)	0.19
family.unknownfamily.id.1000006161.summary.txt.gz	ACUTPANC	Simple mode	17	-0.0163514	0.113524	0.887271	-0.238858	0.206155	0.983782	0.787527	1.22894	0.98 (0.79-1.23)	0.89
family.unknownfamily.id.1000006161.summary.txt.gz	ACUTPANC	Weighted mode	17	-0.0242289	0.0932212	0.79825	-0.206942	0.158485	0.976062	0.813066	1.17173	0.98 (0.81-1.17)	0.8
family.unknownfamily.id.1000006161.summary.txt.gz	ACUTPANC	Inverse variance weighted (fixed effects)	17	0.0309594	0.0514302	0.547194	-0.0698438	0.131763	1.03144	0.93254	1.14084	1.03 (0.93-1.14)	0.55
family.Veillonellaceae.id.2172.summary.txt.gz	ACUTPANC	Weighted median	17	-0.0368591	0.0431978	0.393514	-0.121527	0.0478087	0.963812	0.885567	1.04897	0.96 (0.89-1.05)	0.39
family.Veillonellaceae.id.2172.summary.txt.gz	ACUTPANC	MR Egger	17	-0.184648	0.0833394	0.0426054	-0.347993	-0.0213028	0.831397	0.706104	0.978922	0.83 (0.71-0.98)	0.043
family.Veillonellaceae.id.2172.summary.txt.gz	ACUTPANC	Simple mode	17	-0.0316702	0.0830069	0.707824	-0.194364	0.131023	0.968826	0.823358	1.13999	0.97 (0.82-1.14)	0.71
family.Veillonellaceae.id.2172.summary.txt.gz	ACUTPANC	Weighted mode	17	-0.0917856	0.0625317	0.161535	-0.214348	0.0307765	0.912301	0.807068	1.03125	0.91 (0.81-1.03)	0.16
family.Veillonellaceae.id.2172.summary.txt.gz	ACUTPANC	Inverse variance weighted (fixed effects)	17	-0.00139937	0.0293332	0.961951	-0.0588925	0.0560938	0.998602	0.942808	1.0577	1.00 (0.94-1.06)	0.96
family.Verrucomicrobiaceae.id.4036.summary.txt.gz	ACUTPANC	Weighted median	17	0.014587	0.0458354	0.750298	-0.0752503	0.104424	1.01469	0.927511	1.11007	1.01 (0.93-1.11)	0.75
family.Verrucomicrobiaceae.id.4036.summary.txt.gz	ACUTPANC	MR Egger	17	0.00857192	0.0956046	0.929744	-0.178813	0.195957	1.00861	0.836262	1.21647	1.01 (0.84-1.22)	0.93
family.Verrucomicrobiaceae.id.4036.summary.txt.gz	ACUTPANC	Simple mode	17	0.0068374	0.0797026	0.932701	-0.14938	0.163054	1.00686	0.861242	1.1771	1.01 (0.86-1.18)	0.93
family.Verrucomicrobiaceae.id.4036.summary.txt.gz	ACUTPANC	Weighted mode	17	-0.0092354	0.0752284	0.903822	-0.156683	0.138212	0.990807	0.854975	1.14822	0.99 (0.85-1.15)	0.9
family.Verrucomicrobiaceae.id.4036.summary.txt.gz	ACUTPANC	Inverse variance weighted (fixed effects)	17	0.0203917	0.0338164	0.546501	-0.0458885	0.0866719	1.0206	0.955148	1.09054	1.02 (0.96-1.09)	0.55
family.Victivallaceae.id.2255.summary.txt.gz	ACUTPANC	Weighted median	17	0.014587	0.0458354	0.750298	-0.0752503	0.104424	1.01469	0.927511	1.11007	1.01 (0.93-1.11)	0.75
family.Victivallaceae.id.2255.summary.txt.gz	ACUTPANC	MR Egger	17	0.00857192	0.0956046	0.929744	-0.178813	0.195957	1.00861	0.836262	1.21647	1.01 (0.84-1.22)	0.93
family.Victivallaceae.id.2255.summary.txt.gz	ACUTPANC	Simple mode	17	0.0068374	0.0797026	0.932701	-0.14938	0.163054	1.00686	0.861242	1.1771	1.01 (0.86-1.18)	0.93
family.Victivallaceae.id.2255.summary.txt.gz	ACUTPANC	Weighted mode	17	-0.0092354	0.0752284	0.903822	-0.156683	0.138212	0.990807	0.854975	1.14822	0.99 (0.85-1.15)	0.9
family.Victivallaceae.id.2255.summary.txt.gz	ACUTPANC	Inverse variance weighted (fixed effects)	17	0.0203917	0.0338164	0.546501	-0.0458885	0.0866719	1.0206	0.955148	1.09054	1.02 (0.96-1.09)	0.55
genus..Clostridiuminnocuumgroup.id.14397.summary.txt.gz	ACUTPANC	Weighted median	17	0.014587	0.0458354	0.750298	-0.0752503	0.104424	1.01469	0.927511	1.11007	1.01 (0.93-1.11)	0.75
genus..Clostridiuminnocuumgroup.id.14397.summary.txt.gz	ACUTPANC	MR Egger	17	0.00857192	0.0956046	0.929744	-0.178813	0.195957	1.00861	0.836262	1.21647	1.01 (0.84-1.22)	0.93
genus..Clostridiuminnocuumgroup.id.14397.summary.txt.gz	ACUTPANC	Simple mode	17	0.0068374	0.0797026	0.932701	-0.14938	0.163054	1.00686	0.861242	1.1771	1.01 (0.86-1.18)	0.93
genus..Clostridiuminnocuumgroup.id.14397.summary.txt.gz	ACUTPANC	Weighted mode	17	-0.0092354	0.0752284	0.903822	-0.156683	0.138212	0.990807	0.854975	1.14822	0.99 (0.85-1.15)	0.9
genus..Clostridiuminnocuumgroup.id.14397.summary.txt.gz	ACUTPANC	Inverse variance weighted (fixed effects)	17	0.0203917	0.0338164	0.546501	-0.0458885	0.0866719	1.0206	0.955148	1.09054	1.02 (0.96-1.09)	0.55
genus..Eubacteriumbrachygroup.id.11296.summary.txt.gz	ACUTPANC	Weighted median	17	0.108437	0.086091	0.207826	-0.060301	0.277176	1.11454	0.941481	1.3194	1.11 (0.94-1.32)	0.21
genus..Eubacteriumbrachygroup.id.11296.summary.txt.gz	ACUTPANC	MR Egger	17	0.0045075	0.184259	0.980806	-0.356639	0.365654	1.00452	0.700025	1.44146	1.00 (0.70-1.44)	0.98
genus..Eubacteriumbrachygroup.id.11296.summary.txt.gz	ACUTPANC	Simple mode	17	0.124089	0.135588	0.373676	-0.141662	0.389841	1.13212	0.867914	1.47675	1.13 (0.87-1.48)	0.37
genus..Eubacteriumbrachygroup.id.11296.summary.txt.gz	ACUTPANC	Weighted mode	17	0.127069	0.114827	0.284823	-0.097992	0.35213	1.1355	0.906656	1.42209	1.14 (0.91-1.42)	0.28
genus..Eubacteriumbrachygroup.id.11296.summary.txt.gz	ACUTPANC	Inverse variance weighted (fixed effects)	17	-0.0239749	0.0582008	0.680387	-0.138048	0.0900985	0.97631	0.871057	1.09428	0.98 (0.87-1.09)	0.68
genus..Eubacteriumcoprostanoligenesgroup.id.11375.summary.txt.gz	ACUTPANC	Weighted median	17	-0.0392933	0.0390208	0.313942	-0.115774	0.0371875	0.961469	0.890676	1.03789	0.96 (0.89-1.04)	0.31
genus..Eubacteriumcoprostanoligenesgroup.id.11375.summary.txt.gz	ACUTPANC	MR Egger	17	0.0233062	0.0849566	0.787572	-0.143209	0.189821	1.02358	0.866573	1.20903	1.02 (0.87-1.21)	0.79
genus..Eubacteriumcoprostanoligenesgroup.id.11375.summary.txt.gz	ACUTPANC	Simple mode	17	-0.0719083	0.076301	0.359986	-0.221458	0.0776417	0.930616	0.801349	1.08074	0.93 (0.80-1.08)	0.36
genus..Eubacteriumcoprostanoligenesgroup.id.11375.summary.txt.gz	ACUTPANC	Weighted mode	17	-0.0684068	0.0717191	0.354366	-0.208976	0.0721626	0.933881	0.811415	1.07483	0.93 (0.81-1.07)	0.35
genus..Eubacteriumcoprostanoligenesgroup.id.11375.summary.txt.gz	ACUTPANC	Inverse variance weighted (fixed effects)	17	-0.0076341	0.0280889	0.785789	-0.0626884	0.0474202	0.992395	0.939236	1.04856	0.99 (0.94-1.05)	0.79
genus..Eubacteriumeligensgroup.id.14372.summary.txt.gz	ACUTPANC	Inverse variance weighted (fixed effects)	17	0.0414305	0.0304894	0.174194	-0.0183287	0.10119	1.0423	0.981838	1.10649	1.04 (0.98-1.11)	0.17
genus..Eubacteriumeligensgroup.id.14372.summary.txt.gz	ACUTPANC	Weighted median	17	0.0543093	0.0471965	0.249853	-0.0381958	0.146814	1.05581	0.962524	1.15814	1.06 (0.96-1.16)	0.25
genus..Eubacteriumeligensgroup.id.14372.summary.txt.gz	ACUTPANC	MR Egger	17	0.0274602	0.101574	0.790578	-0.171625	0.226545	1.02784	0.842295	1.25426	1.03 (0.84-1.25)	0.79
genus..Eubacteriumeligensgroup.id.14372.summary.txt.gz	ACUTPANC	Simple mode	17	0.0987497	0.0753092	0.208278	-0.0488563	0.246356	1.10379	0.952318	1.27935	1.10 (0.95-1.28)	0.21
genus..Eubacteriumeligensgroup.id.14372.summary.txt.gz	ACUTPANC	Weighted mode	17	0.0813017	0.0614747	0.204588	-0.0391888	0.201792	1.0847	0.961569	1.22359	1.08 (0.96-1.22)	0.2
genus..Eubacteriumfissicatenagroup.id.14373.summary.txt.gz	ACUTPANC	Weighted median	16	0.0388524	0.0866474	0.653867	-0.130976	0.208681	1.03962	0.877238	1.23205	1.04 (0.88-1.23)	0.65
genus..Eubacteriumfissicatenagroup.id.14373.summary.txt.gz	ACUTPANC	MR Egger	16	0.323923	0.168269	0.0747885	-0.00588534	0.653731	1.38254	0.994132	1.9227	1.38 (0.99-1.92)	0.07
genus..Eubacteriumfissicatenagroup.id.14373.summary.txt.gz	ACUTPANC	Simple mode	16	-0.0225126	0.170748	0.896858	-0.35718	0.312154	0.977739	0.699647	1.36637	0.98 (0.70-1.37)	0.9
genus..Eubacteriumfissicatenagroup.id.14373.summary.txt.gz	ACUTPANC	Weighted mode	16	0.000998592	0.157194	0.995015	-0.307102	0.309099	1.001	0.735576	1.3622	1.00 (0.74-1.36)	1
genus..Eubacteriumfissicatenagroup.id.14373.summary.txt.gz	ACUTPANC	Inverse variance weighted (fixed effects)	16	0.0605753	0.0607999	0.319102	-0.0585926	0.179743	1.06245	0.943091	1.19691	1.06 (0.94-1.20)	0.32
genus..Eubacteriumhalliigroup.id.11338.summary.txt.gz	ACUTPANC	Weighted median	17	0.0245764	0.0391857	0.530543	-0.0522275	0.10138	1.02488	0.949113	1.1067	1.02 (0.95-1.11)	0.53
genus..Eubacteriumhalliigroup.id.11338.summary.txt.gz	ACUTPANC	MR Egger	17	0.112178	0.0815346	0.18907	-0.0476298	0.271986	1.11871	0.953487	1.31257	1.12 (0.95-1.31)	0.19
genus..Eubacteriumhalliigroup.id.11338.summary.txt.gz	ACUTPANC	Simple mode	17	0.0279327	0.0738196	0.710114	-0.116754	0.172619	1.02833	0.889804	1.18841	1.03 (0.89-1.19)	0.71
genus..Eubacteriumhalliigroup.id.11338.summary.txt.gz	ACUTPANC	Weighted mode	17	0.0279327	0.0714591	0.701034	-0.112127	0.167993	1.02833	0.893931	1.18293	1.03 (0.89-1.18)	0.7
genus..Eubacteriumhalliigroup.id.11338.summary.txt.gz	ACUTPANC	Inverse variance weighted (fixed effects)	17	0.00612952	0.0287741	0.83131	-0.0502678	0.0625268	1.00615	0.950975	1.06452	1.01 (0.95-1.06)	0.83
genus..Eubacteriumnodatumgroup.id.11297.summary.txt.gz	ACUTPANC	Inverse variance weighted (fixed effects)	16	-0.0843614	0.0648851	0.193545	-0.211536	0.0428135	0.919099	0.80934	1.04374	0.92 (0.81-1.04)	0.19
genus..Eubacteriumnodatumgroup.id.11297.summary.txt.gz	ACUTPANC	Weighted median	16	-0.0466775	0.0922093	0.612707	-0.227408	0.134053	0.954395	0.796596	1.14345	0.95 (0.80-1.14)	0.61
genus..Eubacteriumnodatumgroup.id.11297.summary.txt.gz	ACUTPANC	MR Egger	16	-0.306579	0.178759	0.108378	-0.656947	0.0437897	0.735961	0.518432	1.04476	0.74 (0.52-1.04)	0.11
genus..Eubacteriumnodatumgroup.id.11297.summary.txt.gz	ACUTPANC	Simple mode	16	-0.112823	0.157979	0.486093	-0.422462	0.196817	0.893309	0.655431	1.21752	0.89 (0.66-1.22)	0.49
genus..Eubacteriumnodatumgroup.id.11297.summary.txt.gz	ACUTPANC	Weighted mode	16	0.0763248	0.174773	0.668543	-0.26623	0.418879	1.07931	0.766263	1.52026	1.08 (0.77-1.52)	0.67
genus..Eubacteriumoxidoreducensgroup.id.11339.summary.txt.gz	ACUTPANC	Weighted median	17	0.0383759	0.0729245	0.59872	-0.104556	0.181308	1.03912	0.900724	1.19878	1.04 (0.90-1.20)	0.6
genus..Eubacteriumoxidoreducensgroup.id.11339.summary.txt.gz	ACUTPANC	MR Egger	17	0.231977	0.145471	0.131635	-0.0531448	0.5171	1.26109	0.948243	1.67716	1.26 (0.95-1.68)	0.13
genus..Eubacteriumoxidoreducensgroup.id.11339.summary.txt.gz	ACUTPANC	Simple mode	17	0.0213493	0.134327	0.875709	-0.241933	0.284631	1.02158	0.785109	1.32927	1.02 (0.79-1.33)	0.88
genus..Eubacteriumoxidoreducensgroup.id.11339.summary.txt.gz	ACUTPANC	Weighted mode	17	0.0213493	0.1135	0.853164	-0.201111	0.24381	1.02158	0.817821	1.2761	1.02 (0.82-1.28)	0.85
genus..Eubacteriumoxidoreducensgroup.id.11339.summary.txt.gz	ACUTPANC	Inverse variance weighted (fixed effects)	17	0.0420414	0.0512971	0.412463	-0.058501	0.142584	1.04294	0.943177	1.15325	1.04 (0.94-1.15)	0.41
genus..Eubacteriumrectalegroup.id.14374.summary.txt.gz	ACUTPANC	Weighted median	17	0.0256094	0.0388359	0.509623	-0.050509	0.101728	1.02594	0.950745	1.10708	1.03 (0.95-1.11)	0.51
genus..Eubacteriumrectalegroup.id.14374.summary.txt.gz	ACUTPANC	MR Egger	17	0.0860667	0.0797539	0.297567	-0.0702508	0.242384	1.08988	0.93216	1.27428	1.09 (0.93-1.27)	0.3
genus..Eubacteriumrectalegroup.id.14374.summary.txt.gz	ACUTPANC	Simple mode	17	0.00734268	0.0737043	0.921881	-0.137118	0.151803	1.00737	0.871868	1.16393	1.01 (0.87-1.16)	0.92
genus..Eubacteriumrectalegroup.id.14374.summary.txt.gz	ACUTPANC	Weighted mode	17	0.0250315	0.0601931	0.683041	-0.0929469	0.14301	1.02535	0.911242	1.15374	1.03 (0.91-1.15)	0.68
genus..Eubacteriumrectalegroup.id.14374.summary.txt.gz	ACUTPANC	Inverse variance weighted (fixed effects)	17	0.015204	0.0281144	0.588653	-0.0399003	0.0703082	1.01532	0.960885	1.07284	1.02 (0.96-1.07)	0.59
genus..Eubacteriumruminantiumgroup.id.11340.summary.txt.gz	ACUTPANC	Inverse variance weighted (fixed effects)	17	-0.0443577	0.0422904	0.294232	-0.127247	0.0385315	0.956612	0.880516	1.03928	0.96 (0.88-1.04)	0.29
genus..Eubacteriumruminantiumgroup.id.11340.summary.txt.gz	ACUTPANC	Weighted median	17	-0.0411552	0.0571665	0.471576	-0.153202	0.0708912	0.95968	0.857957	1.07346	0.96 (0.86-1.07)	0.47
genus..Eubacteriumruminantiumgroup.id.11340.summary.txt.gz	ACUTPANC	MR Egger	17	0.0280531	0.120296	0.818758	-0.207726	0.263832	1.02845	0.812429	1.30191	1.03 (0.81-1.30)	0.82
genus..Eubacteriumruminantiumgroup.id.11340.summary.txt.gz	ACUTPANC	Simple mode	17	-0.0279139	0.0954547	0.773715	-0.215005	0.159177	0.972472	0.806537	1.17255	0.97 (0.81-1.17)	0.77
genus..Eubacteriumruminantiumgroup.id.11340.summary.txt.gz	ACUTPANC	Weighted mode	17	-0.0258687	0.0845943	0.763702	-0.191674	0.139936	0.974463	0.825576	1.1502	0.97 (0.83-1.15)	0.76
genus..Eubacteriumventriosumgroup.id.11341.summary.txt.gz	ACUTPANC	Weighted median	17	-0.00956118	0.040072	0.811416	-0.0881023	0.0689799	0.990484	0.915667	1.07141	0.99 (0.92-1.07)	0.81
genus..Eubacteriumventriosumgroup.id.11341.summary.txt.gz	ACUTPANC	MR Egger	17	0.0719513	0.0849265	0.410188	-0.0945047	0.238407	1.0746	0.909823	1.26923	1.07 (0.91-1.27)	0.41
genus..Eubacteriumventriosumgroup.id.11341.summary.txt.gz	ACUTPANC	Simple mode	17	-0.00996374	0.0613961	0.873112	-0.1303	0.110373	0.990086	0.877832	1.11669	0.99 (0.88-1.12)	0.87
genus..Eubacteriumventriosumgroup.id.11341.summary.txt.gz	ACUTPANC	Weighted mode	17	-0.00760388	0.0532009	0.888132	-0.111878	0.0966698	0.992425	0.894154	1.1015	0.99 (0.89-1.10)	0.89
genus..Eubacteriumventriosumgroup.id.11341.summary.txt.gz	ACUTPANC	Inverse variance weighted (fixed effects)	17	-0.0137908	0.0299543	0.645233	-0.0725012	0.0449196	0.986304	0.930065	1.04594	0.99 (0.93-1.05)	0.65
genus..Eubacteriumxylanophilumgroup.id.14375.summary.txt.gz	ACUTPANC	Inverse variance weighted (fixed effects)	17	0.0421844	0.0319631	0.186907	-0.0204633	0.104832	1.04309	0.979745	1.11052	1.04 (0.98-1.11)	0.19
genus..Eubacteriumxylanophilumgroup.id.14375.summary.txt.gz	ACUTPANC	Weighted median	17	0.0409807	0.0439103	0.350674	-0.0450835	0.127045	1.04183	0.955918	1.13547	1.04 (0.96-1.14)	0.35
genus..Eubacteriumxylanophilumgroup.id.14375.summary.txt.gz	ACUTPANC	MR Egger	17	0.113847	0.090312	0.226709	-0.0631641	0.290859	1.12058	0.938789	1.33758	1.12 (0.94-1.34)	0.23
genus..Eubacteriumxylanophilumgroup.id.14375.summary.txt.gz	ACUTPANC	Simple mode	17	0.0388094	0.0753592	0.613599	-0.108895	0.186513	1.03957	0.896825	1.20504	1.04 (0.90-1.21)	0.61
genus..Eubacteriumxylanophilumgroup.id.14375.summary.txt.gz	ACUTPANC	Weighted mode	17	0.040207	0.0637894	0.537392	-0.0848202	0.165234	1.04103	0.918677	1.17967	1.04 (0.92-1.18)	0.54
genus..Ruminococcusgauvreauiigroup.id.11342.summary.txt.gz	ACUTPANC	Weighted median	17	0.0423066	0.0425072	0.319601	-0.0410076	0.125621	1.04321	0.959822	1.13385	1.04 (0.96-1.13)	0.32
genus..Ruminococcusgauvreauiigroup.id.11342.summary.txt.gz	ACUTPANC	MR Egger	17	0.100355	0.0904683	0.284777	-0.076963	0.277673	1.10556	0.925924	1.32005	1.11 (0.93-1.32)	0.28
genus..Ruminococcusgauvreauiigroup.id.11342.summary.txt.gz	ACUTPANC	Simple mode	17	0.0533708	0.072076	0.469737	-0.0878982	0.19464	1.05482	0.915854	1.21487	1.05 (0.92-1.21)	0.47
genus..Ruminococcusgauvreauiigroup.id.11342.summary.txt.gz	ACUTPANC	Weighted mode	17	0.0481216	0.0599839	0.434168	-0.0694469	0.16569	1.0493	0.93291	1.18021	1.05 (0.93-1.18)	0.43
genus..Ruminococcusgauvreauiigroup.id.11342.summary.txt.gz	ACUTPANC	Inverse variance weighted (fixed effects)	17	0.00243924	0.0319928	0.939225	-0.0602666	0.0651451	1.00244	0.941513	1.06731	1.00 (0.94-1.07)	0.94
genus..Ruminococcusgnavusgroup.id.14376.summary.txt.gz	ACUTPANC	Weighted median	17	0.0135428	0.0665716	0.838797	-0.116938	0.144023	1.01363	0.889641	1.15491	1.01 (0.89-1.15)	0.84
genus..Ruminococcusgnavusgroup.id.14376.summary.txt.gz	ACUTPANC	MR Egger	17	0.0360005	0.131568	0.788103	-0.221872	0.293873	1.03666	0.801018	1.34161	1.04 (0.80-1.34)	0.79
genus..Ruminococcusgnavusgroup.id.14376.summary.txt.gz	ACUTPANC	Simple mode	17	-0.00762436	0.12316	0.951404	-0.249018	0.233769	0.992405	0.779566	1.26335	0.99 (0.78-1.26)	0.95
genus..Ruminococcusgnavusgroup.id.14376.summary.txt.gz	ACUTPANC	Weighted mode	17	0.0406022	0.118147	0.735577	-0.190965	0.27217	1.04144	0.826161	1.31281	1.04 (0.83-1.31)	0.74
genus..Ruminococcusgnavusgroup.id.14376.summary.txt.gz	ACUTPANC	Inverse variance weighted (fixed effects)	17	0.00609055	0.0463514	0.895459	-0.0847582	0.0969393	1.00611	0.918734	1.10179	1.01 (0.92-1.10)	0.9
genus..Ruminococcustorquesgroup.id.14377.summary.txt.gz	ACUTPANC	Inverse variance weighted (fixed effects)	17	-0.0324578	0.027764	0.242379	-0.0868752	0.0219596	0.968063	0.916791	1.0222	0.97 (0.92-1.02)	0.24
genus..Ruminococcustorquesgroup.id.14377.summary.txt.gz	ACUTPANC	Weighted median	17	-0.0527884	0.0373678	0.157752	-0.126029	0.0204524	0.948581	0.881589	1.02066	0.95 (0.88-1.02)	0.16
genus..Ruminococcustorquesgroup.id.14377.summary.txt.gz	ACUTPANC	MR Egger	17	-0.0432005	0.0787706	0.591463	-0.197591	0.11119	0.957719	0.820705	1.11761	0.96 (0.82-1.12)	0.59
genus..Ruminococcustorquesgroup.id.14377.summary.txt.gz	ACUTPANC	Simple mode	17	-0.0750449	0.0620455	0.244035	-0.196654	0.0465644	0.927702	0.821475	1.04767	0.93 (0.82-1.05)	0.24
genus..Ruminococcustorquesgroup.id.14377.summary.txt.gz	ACUTPANC	Weighted mode	17	-0.062442	0.0575087	0.293664	-0.175159	0.0502752	0.939468	0.839323	1.05156	0.94 (0.84-1.05)	0.29
genus.Actinomyces.id.423.summary.txt.gz	ACUTPANC	Inverse variance weighted (fixed effects)	17	0.0413891	0.0424763	0.329856	-0.0418645	0.124643	1.04226	0.959	1.13274	1.04 (0.96-1.13)	0.33
genus.Actinomyces.id.423.summary.txt.gz	ACUTPANC	Weighted median	17	-0.0198196	0.0593949	0.738612	-0.136234	0.0965944	0.980376	0.872639	1.10141	0.98 (0.87-1.10)	0.74
genus.Actinomyces.id.423.summary.txt.gz	ACUTPANC	MR Egger	17	-0.176	0.12975	0.195023	-0.43031	0.0783108	0.838618	0.650307	1.08146	0.84 (0.65-1.08)	0.2
genus.Actinomyces.id.423.summary.txt.gz	ACUTPANC	Simple mode	17	0.00678221	0.102278	0.947951	-0.193683	0.207248	1.00681	0.823919	1.23029	1.01 (0.82-1.23)	0.95
genus.Actinomyces.id.423.summary.txt.gz	ACUTPANC	Weighted mode	17	-0.033508	0.0756552	0.663765	-0.181792	0.114776	0.967047	0.833775	1.12162	0.97 (0.83-1.12)	0.66
genus.Adlercreutzia.id.812.summary.txt.gz	ACUTPANC	Weighted median	17	-0.0723117	0.062623	0.248207	-0.195053	0.0504293	0.930241	0.822791	1.05172	0.93 (0.82-1.05)	0.25
genus.Adlercreutzia.id.812.summary.txt.gz	ACUTPANC	MR Egger	17	0.063878	0.143411	0.662378	-0.217208	0.344964	1.06596	0.804763	1.41194	1.07 (0.80-1.41)	0.66
genus.Adlercreutzia.id.812.summary.txt.gz	ACUTPANC	Simple mode	17	-0.129789	0.130976	0.336464	-0.386502	0.126923	0.87828	0.679429	1.13533	0.88 (0.68-1.14)	0.34
genus.Adlercreutzia.id.812.summary.txt.gz	ACUTPANC	Weighted mode	17	-0.1272	0.139713	0.376104	-0.401036	0.146637	0.880558	0.669626	1.15793	0.88 (0.67-1.16)	0.38
genus.Adlercreutzia.id.812.summary.txt.gz	ACUTPANC	Inverse variance weighted (fixed effects)	17	-0.0191598	0.0404505	0.635742	-0.0984428	0.0601232	0.981023	0.906247	1.06197	0.98 (0.91-1.06)	0.64
genus.Akkermansia.id.4037.summary.txt.gz	ACUTPANC	Weighted median	17	0.0135423	0.0474839	0.775493	-0.0795261	0.106611	1.01363	0.923554	1.1125	1.01 (0.92-1.11)	0.78
genus.Akkermansia.id.4037.summary.txt.gz	ACUTPANC	MR Egger	17	0.00822311	0.0956089	0.932598	-0.17917	0.195617	1.00826	0.835963	1.21606	1.01 (0.84-1.22)	0.93
genus.Akkermansia.id.4037.summary.txt.gz	ACUTPANC	Simple mode	17	0.00364672	0.0820848	0.965114	-0.15724	0.164533	1.00365	0.854499	1.17884	1.00 (0.85-1.18)	0.97
genus.Akkermansia.id.4037.summary.txt.gz	ACUTPANC	Weighted mode	17	-0.0125764	0.0730281	0.86543	-0.155712	0.130559	0.987502	0.855806	1.13946	0.99 (0.86-1.14)	0.87
genus.Akkermansia.id.4037.summary.txt.gz	ACUTPANC	Inverse variance weighted (fixed effects)	17	0.0203479	0.0338179	0.54738	-0.0459352	0.086631	1.02056	0.955104	1.09049	1.02 (0.96-1.09)	0.55
genus.Alistipes.id.968.summary.txt.gz	ACUTPANC	Inverse variance weighted (fixed effects)	17	0.0346702	0.0279399	0.214648	-0.020092	0.0894325	1.03528	0.980109	1.09355	1.04 (0.98-1.09)	0.21
genus.Alistipes.id.968.summary.txt.gz	ACUTPANC	Weighted median	17	0.0260056	0.0381342	0.49527	-0.0487374	0.100749	1.02635	0.952431	1.106	1.03 (0.95-1.11)	0.5
genus.Alistipes.id.968.summary.txt.gz	ACUTPANC	MR Egger	17	-0.0358564	0.0792647	0.657481	-0.191215	0.119502	0.964779	0.825955	1.12694	0.96 (0.83-1.13)	0.66
genus.Alistipes.id.968.summary.txt.gz	ACUTPANC	Simple mode	17	0.00677741	0.0677657	0.921577	-0.126043	0.139598	1.0068	0.881577	1.14981	1.01 (0.88-1.15)	0.92
genus.Alistipes.id.968.summary.txt.gz	ACUTPANC	Weighted mode	17	0.0107219	0.056571	0.852061	-0.100157	0.121601	1.01078	0.904695	1.1293	1.01 (0.90-1.13)	0.85
genus.Allisonella.id.2174.summary.txt.gz	ACUTPANC	Weighted median	12	-0.019244	0.116045	0.868289	-0.246692	0.208204	0.98094	0.781381	1.23146	0.98 (0.78-1.23)	0.87
genus.Allisonella.id.2174.summary.txt.gz	ACUTPANC	MR Egger	12	-0.357749	0.427982	0.422736	-1.19659	0.481095	0.699249	0.302222	1.61785	0.70 (0.30-1.62)	0.42
genus.Allisonella.id.2174.summary.txt.gz	ACUTPANC	Simple mode	12	-0.0474077	0.19311	0.810593	-0.425904	0.331089	0.953699	0.653179	1.39248	0.95 (0.65-1.39)	0.81
genus.Allisonella.id.2174.summary.txt.gz	ACUTPANC	Weighted mode	12	-0.0366827	0.208272	0.863394	-0.444897	0.371531	0.963982	0.640891	1.44995	0.96 (0.64-1.45)	0.86
genus.Allisonella.id.2174.summary.txt.gz	ACUTPANC	Inverse variance weighted (fixed effects)	12	0.0414544	0.0862774	0.630887	-0.127649	0.210558	1.04233	0.880162	1.23437	1.04 (0.88-1.23)	0.63
genus.Alloprevotella.id.961.summary.txt.gz	ACUTPANC	Inverse variance weighted (fixed effects)	9	-0.109275	0.10404	0.293575	-0.313193	0.0946443	0.896484	0.731108	1.09927	0.90 (0.73-1.10)	0.29
genus.Alloprevotella.id.961.summary.txt.gz	ACUTPANC	Weighted median	9	-0.188819	0.147353	0.20005	-0.47763	0.0999921	0.827937	0.620252	1.10516	0.83 (0.62-1.11)	0.2
genus.Alloprevotella.id.961.summary.txt.gz	ACUTPANC	MR Egger	9	-0.85187	0.718287	0.274323	-2.25971	0.555973	0.426616	0.10438	1.74364	0.43 (0.10-1.74)	0.27
genus.Alloprevotella.id.961.summary.txt.gz	ACUTPANC	Simple mode	9	-0.312618	0.230946	0.212851	-0.765273	0.140037	0.731529	0.465207	1.15032	0.73 (0.47-1.15)	0.21
genus.Alloprevotella.id.961.summary.txt.gz	ACUTPANC	Weighted mode	9	-0.305946	0.232952	0.225482	-0.762532	0.150639	0.736426	0.466484	1.16258	0.74 (0.47-1.16)	0.23
genus.Anaerofilum.id.2053.summary.txt.gz	ACUTPANC	Inverse variance weighted (fixed effects)	17	0.055258	0.0516499	0.284684	-0.0459759	0.156492	1.05681	0.955065	1.1694	1.06 (0.96-1.17)	0.28
genus.Anaerofilum.id.2053.summary.txt.gz	ACUTPANC	Weighted median	17	0.113751	0.0740038	0.124268	-0.031296	0.258799	1.12047	0.969189	1.29537	1.12 (0.97-1.30)	0.12
genus.Anaerofilum.id.2053.summary.txt.gz	ACUTPANC	MR Egger	17	0.0537697	0.152796	0.729804	-0.24571	0.353249	1.05524	0.782149	1.42369	1.06 (0.78-1.42)	0.73
genus.Anaerofilum.id.2053.summary.txt.gz	ACUTPANC	Simple mode	17	0.145415	0.114819	0.223473	-0.0796306	0.37046	1.15652	0.923457	1.4484	1.16 (0.92-1.45)	0.22
genus.Anaerofilum.id.2053.summary.txt.gz	ACUTPANC	Weighted mode	17	0.135798	0.0973021	0.181893	-0.0549139	0.32651	1.14545	0.946567	1.38612	1.15 (0.95-1.39)	0.18
genus.Anaerostipes.id.1991.summary.txt.gz	ACUTPANC	Weighted median	17	0.0199715	0.040989	0.626088	-0.0603669	0.10031	1.02017	0.941419	1.10551	1.02 (0.94-1.11)	0.63
genus.Anaerostipes.id.1991.summary.txt.gz	ACUTPANC	MR Egger	17	0.0537547	0.0807721	0.515828	-0.104559	0.212068	1.05523	0.900722	1.23623	1.06 (0.90-1.24)	0.52
genus.Anaerostipes.id.1991.summary.txt.gz	ACUTPANC	Simple mode	17	-0.0839419	0.0795966	0.307277	-0.239951	0.0720674	0.919485	0.786666	1.07473	0.92 (0.79-1.07)	0.31
genus.Anaerostipes.id.1991.summary.txt.gz	ACUTPANC	Weighted mode	17	0.0922697	0.0733812	0.226652	-0.0515574	0.236097	1.09666	0.949749	1.2663	1.10 (0.95-1.27)	0.23
genus.Anaerostipes.id.1991.summary.txt.gz	ACUTPANC	Inverse variance weighted (fixed effects)	17	0.0197605	0.0284897	0.487933	-0.0360793	0.0756002	1.01996	0.964564	1.07853	1.02 (0.96-1.08)	0.49
genus.Anaerotruncus.id.2054.summary.txt.gz	ACUTPANC	Weighted median	17	-0.0323292	0.0416517	0.437643	-0.113966	0.0493081	0.968188	0.892288	1.05054	0.97 (0.89-1.05)	0.44
genus.Anaerotruncus.id.2054.summary.txt.gz	ACUTPANC	MR Egger	17	-0.0161288	0.0945194	0.866787	-0.201387	0.169129	0.984001	0.817596	1.18427	0.98 (0.82-1.18)	0.87
genus.Anaerotruncus.id.2054.summary.txt.gz	ACUTPANC	Simple mode	17	-0.0775676	0.0768306	0.327716	-0.228156	0.0730204	0.925364	0.796	1.07575	0.93 (0.80-1.08)	0.33
genus.Anaerotruncus.id.2054.summary.txt.gz	ACUTPANC	Weighted mode	17	-0.0698256	0.0654612	0.301952	-0.19813	0.0584784	0.932556	0.820264	1.06022	0.93 (0.82-1.06)	0.3
genus.Anaerotruncus.id.2054.summary.txt.gz	ACUTPANC	Inverse variance weighted (fixed effects)	17	-0.0149719	0.0287493	0.602524	-0.0713204	0.0413767	0.98514	0.931164	1.04224	0.99 (0.93-1.04)	0.6
genus.Bacteroides.id.918.summary.txt.gz	ACUTPANC	Inverse variance weighted (fixed effects)	17	0.0597529	0.0273906	0.0291458	0.00606728	0.113438	1.06157	1.00609	1.12012	1.06 (1.01-1.12)	0.029
genus.Bacteroides.id.918.summary.txt.gz	ACUTPANC	Weighted median	17	0.0720043	0.0403302	0.0742015	-0.00704292	0.151052	1.07466	0.992982	1.16306	1.07 (0.99-1.16)	0.07
genus.Bacteroides.id.918.summary.txt.gz	ACUTPANC	MR Egger	17	0.0744912	0.0891093	0.4163	-0.100163	0.249145	1.07734	0.90469	1.28293	1.08 (0.90-1.28)	0.42
genus.Bacteroides.id.918.summary.txt.gz	ACUTPANC	Simple mode	17	0.0272517	0.0732968	0.71492	-0.11641	0.170913	1.02763	0.89011	1.18639	1.03 (0.89-1.19)	0.71
genus.Bacteroides.id.918.summary.txt.gz	ACUTPANC	Weighted mode	17	0.0717162	0.0582906	0.23636	-0.0425335	0.185966	1.07435	0.958358	1.20438	1.07 (0.96-1.20)	0.24
genus.Barnesiella.id.944.summary.txt.gz	ACUTPANC	Inverse variance weighted (fixed effects)	17	0.0288471	0.0309754	0.351703	-0.0318647	0.0895589	1.02927	0.968638	1.09369	1.03 (0.97-1.09)	0.35
genus.Barnesiella.id.944.summary.txt.gz	ACUTPANC	Weighted median	17	0.0463619	0.0432823	0.284101	-0.0384714	0.131195	1.04745	0.962259	1.14019	1.05 (0.96-1.14)	0.28
genus.Barnesiella.id.944.summary.txt.gz	ACUTPANC	MR Egger	17	0.0774131	0.0877292	0.391477	-0.094536	0.249362	1.08049	0.909795	1.28321	1.08 (0.91-1.28)	0.39
genus.Barnesiella.id.944.summary.txt.gz	ACUTPANC	Simple mode	17	0.0613642	0.0685425	0.383912	-0.072979	0.195707	1.06329	0.92962	1.21617	1.06 (0.93-1.22)	0.38
genus.Barnesiella.id.944.summary.txt.gz	ACUTPANC	Weighted mode	17	0.0613642	0.0587586	0.311849	-0.0538027	0.176531	1.06329	0.947619	1.19307	1.06 (0.95-1.19)	0.31
genus.Bifidobacterium.id.436.summary.txt.gz	ACUTPANC	Weighted median	17	-0.0188657	0.0454066	0.677788	-0.107863	0.0701313	0.981311	0.897751	1.07265	0.98 (0.90-1.07)	0.68
genus.Bifidobacterium.id.436.summary.txt.gz	ACUTPANC	MR Egger	17	-0.0285278	0.100875	0.781194	-0.226243	0.169188	0.971875	0.797524	1.18434	0.97 (0.80-1.18)	0.78
genus.Bifidobacterium.id.436.summary.txt.gz	ACUTPANC	Simple mode	17	-0.061064	0.0867606	0.491661	-0.231115	0.108987	0.940763	0.793648	1.11515	0.94 (0.79-1.12)	0.49
genus.Bifidobacterium.id.436.summary.txt.gz	ACUTPANC	Weighted mode	17	-0.0398047	0.0764388	0.60968	-0.189625	0.110015	0.960977	0.82727	1.1163	0.96 (0.83-1.12)	0.61
genus.Bifidobacterium.id.436.summary.txt.gz	ACUTPANC	Inverse variance weighted (fixed effects)	17	-0.00373238	0.0305042	0.902617	-0.0635206	0.0560558	0.996275	0.938455	1.05766	1.00 (0.94-1.06)	0.9
genus.Bilophila.id.3170.summary.txt.gz	ACUTPANC	Weighted median	17	0.015306	0.0456405	0.737354	-0.0741495	0.104761	1.01542	0.928533	1.11045	1.02 (0.93-1.11)	0.74
genus.Bilophila.id.3170.summary.txt.gz	ACUTPANC	MR Egger	17	0.115493	0.0927258	0.232042	-0.0662497	0.297236	1.12243	0.935897	1.34613	1.12 (0.94-1.35)	0.23
genus.Bilophila.id.3170.summary.txt.gz	ACUTPANC	Simple mode	17	-0.0206715	0.0888256	0.81893	-0.19477	0.153427	0.979541	0.823024	1.16582	0.98 (0.82-1.17)	0.82
genus.Bilophila.id.3170.summary.txt.gz	ACUTPANC	Weighted mode	17	0.113172	0.0912743	0.232886	-0.0657257	0.29207	1.11982	0.936388	1.3392	1.12 (0.94-1.34)	0.23
genus.Bilophila.id.3170.summary.txt.gz	ACUTPANC	Inverse variance weighted (fixed effects)	17	0.026577	0.0326264	0.415311	-0.0373709	0.0905248	1.02693	0.963319	1.09475	1.03 (0.96-1.09)	0.42
genus.Blautia.id.1992.summary.txt.gz	ACUTPANC	Weighted median	17	0.0220106	0.040432	0.586176	-0.0572361	0.101257	1.02225	0.944371	1.10656	1.02 (0.94-1.11)	0.59
genus.Blautia.id.1992.summary.txt.gz	ACUTPANC	MR Egger	17	0.0980245	0.0777976	0.226922	-0.0544588	0.250508	1.10299	0.946998	1.28468	1.10 (0.95-1.28)	0.23
genus.Blautia.id.1992.summary.txt.gz	ACUTPANC	Simple mode	17	0.00708894	0.0718908	0.922675	-0.133817	0.147995	1.00711	0.87475	1.15951	1.01 (0.87-1.16)	0.92
genus.Blautia.id.1992.summary.txt.gz	ACUTPANC	Weighted mode	17	0.0264077	0.0708287	0.714162	-0.112417	0.165232	1.02676	0.893672	1.17967	1.03 (0.89-1.18)	0.71
genus.Blautia.id.1992.summary.txt.gz	ACUTPANC	Inverse variance weighted (fixed effects)	17	0.00941556	0.0274079	0.731196	-0.0443039	0.063135	1.00946	0.956663	1.06517	1.01 (0.96-1.07)	0.73
genus.Butyricicoccus.id.2055.summary.txt.gz	ACUTPANC	Inverse variance weighted (fixed effects)	17	0.0598684	0.0282777	0.0342467	0.00444399	0.115293	1.0617	1.00445	1.1222	1.06 (1.00-1.12)	0.034
genus.Butyricicoccus.id.2055.summary.txt.gz	ACUTPANC	Weighted median	17	0.0551052	0.03946	0.16257	-0.0222365	0.132447	1.05665	0.978009	1.14162	1.06 (0.98-1.14)	0.16
genus.Butyricicoccus.id.2055.summary.txt.gz	ACUTPANC	MR Egger	17	0.036466	0.0802376	0.655994	-0.1208	0.193732	1.03714	0.886211	1.21377	1.04 (0.89-1.21)	0.66
genus.Butyricicoccus.id.2055.summary.txt.gz	ACUTPANC	Simple mode	17	0.0360623	0.0628162	0.573888	-0.0870574	0.159182	1.03672	0.916624	1.17255	1.04 (0.92-1.17)	0.57
genus.Butyricicoccus.id.2055.summary.txt.gz	ACUTPANC	Weighted mode	17	0.0421068	0.0611177	0.500726	-0.0776839	0.161898	1.04301	0.925257	1.17574	1.04 (0.93-1.18)	0.5
genus.Butyricimonas.id.945.summary.txt.gz	ACUTPANC	Weighted median	17	0.00201674	0.0472541	0.965958	-0.0906014	0.0946348	1.00202	0.913382	1.09926	1.00 (0.91-1.10)	0.97
genus.Butyricimonas.id.945.summary.txt.gz	ACUTPANC	MR Egger	17	0.139904	0.101291	0.187444	-0.0586257	0.338434	1.15016	0.94306	1.40275	1.15 (0.94-1.40)	0.19
genus.Butyricimonas.id.945.summary.txt.gz	ACUTPANC	Simple mode	17	-0.0380534	0.0775126	0.63014	-0.189978	0.113871	0.962662	0.826977	1.12061	0.96 (0.83-1.12)	0.63
genus.Butyricimonas.id.945.summary.txt.gz	ACUTPANC	Weighted mode	17	-0.0242843	0.070052	0.733363	-0.161586	0.113018	0.976008	0.850793	1.11965	0.98 (0.85-1.12)	0.73
genus.Butyricimonas.id.945.summary.txt.gz	ACUTPANC	Inverse variance weighted (fixed effects)	17	0.0119596	0.0356737	0.737437	-0.0579609	0.0818801	1.01203	0.943687	1.08533	1.01 (0.94-1.09)	0.74
genus.Butyrivibrio.id.1993.summary.txt.gz	ACUTPANC	Weighted median	17	0.00201674	0.0472541	0.965958	-0.0906014	0.0946348	1.00202	0.913382	1.09926	1.00 (0.91-1.10)	0.97
genus.Butyrivibrio.id.1993.summary.txt.gz	ACUTPANC	MR Egger	17	0.139904	0.101291	0.187444	-0.0586257	0.338434	1.15016	0.94306	1.40275	1.15 (0.94-1.40)	0.19
genus.Butyrivibrio.id.1993.summary.txt.gz	ACUTPANC	Simple mode	17	-0.0380534	0.0775126	0.63014	-0.189978	0.113871	0.962662	0.826977	1.12061	0.96 (0.83-1.12)	0.63
genus.Butyrivibrio.id.1993.summary.txt.gz	ACUTPANC	Weighted mode	17	-0.0242843	0.070052	0.733363	-0.161586	0.113018	0.976008	0.850793	1.11965	0.98 (0.85-1.12)	0.73
genus.Butyrivibrio.id.1993.summary.txt.gz	ACUTPANC	Inverse variance weighted (fixed effects)	17	0.0119596	0.0356737	0.737437	-0.0579609	0.0818801	1.01203	0.943687	1.08533	1.01 (0.94-1.09)	0.74
genus.CandidatusSoleaferrea.id.11350.summary.txt.gz	ACUTPANC	Inverse variance weighted (fixed effects)	17	-0.100203	0.0470332	0.0331329	-0.192388	-0.00801774	0.904654	0.824987	0.992014	0.90 (0.82-0.99)	0.033
genus.CandidatusSoleaferrea.id.11350.summary.txt.gz	ACUTPANC	Weighted median	17	-0.10009	0.0660264	0.129542	-0.229502	0.0293216	0.904756	0.794929	1.02976	0.90 (0.79-1.03)	0.13
genus.CandidatusSoleaferrea.id.11350.summary.txt.gz	ACUTPANC	MR Egger	17	-0.0732183	0.132226	0.58792	-0.332382	0.185945	0.929398	0.717214	1.20436	0.93 (0.72-1.20)	0.59
genus.CandidatusSoleaferrea.id.11350.summary.txt.gz	ACUTPANC	Simple mode	17	-0.0883936	0.113271	0.446564	-0.310405	0.133618	0.9154	0.73315	1.14296	0.92 (0.73-1.14)	0.45
genus.CandidatusSoleaferrea.id.11350.summary.txt.gz	ACUTPANC	Weighted mode	17	-0.112024	0.107527	0.312983	-0.322776	0.0987292	0.894023	0.724136	1.10377	0.89 (0.72-1.10)	0.31
genus.Catenibacterium.id.2153.summary.txt.gz	ACUTPANC	Weighted median	12	-0.0118906	0.108527	0.912756	-0.224604	0.200823	0.98818	0.798832	1.22241	0.99 (0.80-1.22)	0.91
genus.Catenibacterium.id.2153.summary.txt.gz	ACUTPANC	MR Egger	12	-0.0918321	0.417797	0.830448	-0.910715	0.727051	0.912258	0.402237	2.06897	0.91 (0.40-2.07)	0.83
genus.Catenibacterium.id.2153.summary.txt.gz	ACUTPANC	Simple mode	12	0.00682205	0.182529	0.970856	-0.350934	0.364579	1.00685	0.70403	1.43991	1.01 (0.70-1.44)	0.97
genus.Catenibacterium.id.2153.summary.txt.gz	ACUTPANC	Weighted mode	12	-0.00606714	0.191298	0.975267	-0.381012	0.368878	0.993951	0.68317	1.44611	0.99 (0.68-1.45)	0.98
genus.Catenibacterium.id.2153.summary.txt.gz	ACUTPANC	Inverse variance weighted (fixed effects)	12	-0.00098736	0.0855337	0.99079	-0.168633	0.166659	0.999013	0.844818	1.18135	1.00 (0.84-1.18)	0.99
genus.ChristensenellaceaeR.7group.id.11283.summary.txt.gz	ACUTPANC	Inverse variance weighted (fixed effects)	17	0.0235735	0.0289453	0.415406	-0.0331592	0.0803063	1.02385	0.967385	1.08362	1.02 (0.97-1.08)	0.42
genus.ChristensenellaceaeR.7group.id.11283.summary.txt.gz	ACUTPANC	Weighted median	17	-0.0168249	0.0435798	0.699444	-0.102241	0.0685914	0.983316	0.902812	1.071	0.98 (0.90-1.07)	0.7
genus.ChristensenellaceaeR.7group.id.11283.summary.txt.gz	ACUTPANC	MR Egger	17	0.196147	0.0884544	0.0424525	0.0227766	0.369518	1.21671	1.02304	1.44704	1.22 (1.02-1.45)	0.042
genus.ChristensenellaceaeR.7group.id.11283.summary.txt.gz	ACUTPANC	Simple mode	17	-0.0489021	0.0862472	0.578583	-0.217947	0.120142	0.952274	0.804168	1.12766	0.95 (0.80-1.13)	0.58
genus.ChristensenellaceaeR.7group.id.11283.summary.txt.gz	ACUTPANC	Weighted mode	17	-0.0506377	0.0882973	0.574286	-0.2237	0.122425	0.950623	0.799555	1.13023	0.95 (0.80-1.13)	0.57
genus.Clostridiumsensustricto1.id.1873.summary.txt.gz	ACUTPANC	Inverse variance weighted (fixed effects)	17	-0.0441858	0.0311838	0.156498	-0.105306	0.0169344	0.956776	0.900049	1.01708	0.96 (0.90-1.02)	0.16
genus.Clostridiumsensustricto1.id.1873.summary.txt.gz	ACUTPANC	Weighted median	17	-0.0286561	0.0454591	0.528452	-0.117756	0.0604438	0.971751	0.888913	1.06231	0.97 (0.89-1.06)	0.53
genus.Clostridiumsensustricto1.id.1873.summary.txt.gz	ACUTPANC	MR Egger	17	-0.117107	0.0884432	0.205297	-0.290456	0.0562419	0.88949	0.747923	1.05785	0.89 (0.75-1.06)	0.21
genus.Clostridiumsensustricto1.id.1873.summary.txt.gz	ACUTPANC	Simple mode	17	0.0145906	0.0847223	0.865427	-0.151465	0.180646	1.0147	0.859448	1.19799	1.01 (0.86-1.20)	0.87
genus.Clostridiumsensustricto1.id.1873.summary.txt.gz	ACUTPANC	Weighted mode	17	0.0113278	0.0721819	0.87726	-0.130149	0.152804	1.01139	0.877965	1.1651	1.01 (0.88-1.17)	0.88
genus.Collinsella.id.815.summary.txt.gz	ACUTPANC	Weighted median	17	0.0241641	0.0432524	0.576382	-0.0606105	0.108939	1.02446	0.94119	1.11509	1.02 (0.94-1.12)	0.58
genus.Collinsella.id.815.summary.txt.gz	ACUTPANC	MR Egger	17	-0.00116151	0.0872638	0.989556	-0.172199	0.169876	0.998839	0.841812	1.18516	1.00 (0.84-1.19)	0.99
genus.Collinsella.id.815.summary.txt.gz	ACUTPANC	Simple mode	17	0.00998504	0.0705021	0.889142	-0.128199	0.148169	1.01004	0.879678	1.15971	1.01 (0.88-1.16)	0.89
genus.Collinsella.id.815.summary.txt.gz	ACUTPANC	Weighted mode	17	0.0189025	0.058808	0.752048	-0.0963612	0.134166	1.01908	0.908136	1.14358	1.02 (0.91-1.14)	0.75
genus.Collinsella.id.815.summary.txt.gz	ACUTPANC	Inverse variance weighted (fixed effects)	17	0.0180094	0.0308022	0.558763	-0.0423629	0.0783817	1.01817	0.958522	1.08154	1.02 (0.96-1.08)	0.56
genus.Coprobacter.id.949.summary.txt.gz	ACUTPANC	Weighted median	17	0.0164619	0.0640497	0.797166	-0.109076	0.141999	1.0166	0.896663	1.15258	1.02 (0.90-1.15)	0.8
genus.Coprobacter.id.949.summary.txt.gz	ACUTPANC	MR Egger	17	0.0332532	0.13165	0.804016	-0.224782	0.291288	1.03381	0.798691	1.33815	1.03 (0.80-1.34)	0.8
genus.Coprobacter.id.949.summary.txt.gz	ACUTPANC	Simple mode	17	0.0290513	0.131127	0.827467	-0.227958	0.286061	1.02948	0.796157	1.33117	1.03 (0.80-1.33)	0.83
genus.Coprobacter.id.949.summary.txt.gz	ACUTPANC	Weighted mode	17	0.0553634	0.12673	0.668051	-0.193028	0.303755	1.05692	0.824459	1.35494	1.06 (0.82-1.35)	0.67
genus.Coprobacter.id.949.summary.txt.gz	ACUTPANC	Inverse variance weighted (fixed effects)	17	0.00167618	0.044743	0.970116	-0.08602	0.0893724	1.00168	0.917576	1.09349	1.00 (0.92-1.09)	0.97
genus.Coprococcus1.id.11301.summary.txt.gz	ACUTPANC	Weighted median	17	0.00140686	0.0402035	0.972085	-0.0773921	0.0802058	1.00141	0.925527	1.08351	1.00 (0.93-1.08)	0.97
genus.Coprococcus1.id.11301.summary.txt.gz	ACUTPANC	MR Egger	17	0.0733907	0.081121	0.379922	-0.0856064	0.232388	1.07615	0.917955	1.26161	1.08 (0.92-1.26)	0.38
genus.Coprococcus1.id.11301.summary.txt.gz	ACUTPANC	Simple mode	17	0.101095	0.076084	0.202577	-0.0480296	0.25022	1.10638	0.953106	1.28431	1.11 (0.95-1.28)	0.2
genus.Coprococcus1.id.11301.summary.txt.gz	ACUTPANC	Weighted mode	17	0.101095	0.0729005	0.184536	-0.04179	0.24398	1.10638	0.959071	1.27632	1.11 (0.96-1.28)	0.18
genus.Coprococcus1.id.11301.summary.txt.gz	ACUTPANC	Inverse variance weighted (fixed effects)	17	0.0140072	0.0286145	0.624477	-0.0420771	0.0700916	1.01411	0.958796	1.07261	1.01 (0.96-1.07)	0.62
genus.Coprococcus2.id.11302.summary.txt.gz	ACUTPANC	Inverse variance weighted (fixed effects)	17	-0.0405284	0.034565	0.240986	-0.108276	0.0272191	0.960282	0.89738	1.02759	0.96 (0.90-1.03)	0.24
genus.Coprococcus2.id.11302.summary.txt.gz	ACUTPANC	Weighted median	17	-0.0631733	0.0515792	0.220657	-0.164269	0.037922	0.938781	0.848514	1.03865	0.94 (0.85-1.04)	0.22
genus.Coprococcus2.id.11302.summary.txt.gz	ACUTPANC	MR Egger	17	-0.0108154	0.118088	0.928238	-0.242267	0.220637	0.989243	0.784846	1.24687	0.99 (0.78-1.25)	0.93
genus.Coprococcus2.id.11302.summary.txt.gz	ACUTPANC	Simple mode	17	-0.126557	0.104808	0.244781	-0.331979	0.078866	0.881124	0.717502	1.08206	0.88 (0.72-1.08)	0.24
genus.Coprococcus2.id.11302.summary.txt.gz	ACUTPANC	Weighted mode	17	-0.128913	0.101944	0.224147	-0.328724	0.0708982	0.879051	0.719842	1.07347	0.88 (0.72-1.07)	0.22
genus.Coprococcus3.id.11303.summary.txt.gz	ACUTPANC	Inverse variance weighted (fixed effects)	17	-0.0317932	0.0294244	0.279918	-0.0894651	0.0258787	0.968707	0.91442	1.02622	0.97 (0.91-1.03)	0.28
genus.Coprococcus3.id.11303.summary.txt.gz	ACUTPANC	Weighted median	17	-0.0177472	0.0422943	0.674769	-0.100644	0.0651497	0.982409	0.904255	1.06732	0.98 (0.90-1.07)	0.67
genus.Coprococcus3.id.11303.summary.txt.gz	ACUTPANC	MR Egger	17	-0.141982	0.0853209	0.116839	-0.309211	0.025247	0.867637	0.734026	1.02557	0.87 (0.73-1.03)	0.12
genus.Coprococcus3.id.11303.summary.txt.gz	ACUTPANC	Simple mode	17	-0.0442082	0.0782064	0.579727	-0.197493	0.109076	0.956755	0.820786	1.11525	0.96 (0.82-1.12)	0.58
genus.Coprococcus3.id.11303.summary.txt.gz	ACUTPANC	Weighted mode	17	-0.00913465	0.0596335	0.880172	-0.126016	0.107747	0.990907	0.8816	1.11377	0.99 (0.88-1.11)	0.88
genus.DefluviitaleaceaeUCG011.id.11287.summary.txt.gz	ACUTPANC	Weighted median	17	0.0240199	0.0562294	0.66925	-0.0861897	0.13423	1.02431	0.91742	1.14366	1.02 (0.92-1.14)	0.67
genus.DefluviitaleaceaeUCG011.id.11287.summary.txt.gz	ACUTPANC	MR Egger	17	0.208605	0.114836	0.0893211	-0.0164735	0.433683	1.23196	0.983661	1.54293	1.23 (0.98-1.54)	0.09
genus.DefluviitaleaceaeUCG011.id.11287.summary.txt.gz	ACUTPANC	Simple mode	17	0.00665853	0.102589	0.949054	-0.194416	0.207733	1.00668	0.823315	1.23088	1.01 (0.82-1.23)	0.95
genus.DefluviitaleaceaeUCG011.id.11287.summary.txt.gz	ACUTPANC	Weighted mode	17	0.0331478	0.0767194	0.671461	-0.117222	0.183518	1.0337	0.889387	1.20144	1.03 (0.89-1.20)	0.67
genus.DefluviitaleaceaeUCG011.id.11287.summary.txt.gz	ACUTPANC	Inverse variance weighted (fixed effects)	17	0.0107175	0.0406909	0.792251	-0.0690366	0.0904716	1.01078	0.933292	1.09469	1.01 (0.93-1.09)	0.79
genus.Desulfovibrio.id.3173.summary.txt.gz	ACUTPANC	Weighted median	17	0.0360363	0.0505831	0.476206	-0.0631065	0.135179	1.03669	0.938843	1.14474	1.04 (0.94-1.14)	0.48
genus.Desulfovibrio.id.3173.summary.txt.gz	ACUTPANC	MR Egger	17	0.00805284	0.113811	0.944527	-0.215017	0.231123	1.00809	0.806527	1.26001	1.01 (0.81-1.26)	0.94
genus.Desulfovibrio.id.3173.summary.txt.gz	ACUTPANC	Simple mode	17	0.066911	0.089148	0.463813	-0.107819	0.241641	1.0692	0.89779	1.27334	1.07 (0.90-1.27)	0.46
genus.Desulfovibrio.id.3173.summary.txt.gz	ACUTPANC	Weighted mode	17	0.0573254	0.0742844	0.451539	-0.088272	0.202923	1.059	0.915512	1.22498	1.06 (0.92-1.22)	0.45
genus.Desulfovibrio.id.3173.summary.txt.gz	ACUTPANC	Inverse variance weighted (fixed effects)	17	0.00551375	0.0383661	0.885726	-0.0696838	0.0807113	1.00553	0.932689	1.08406	1.01 (0.93-1.08)	0.89
genus.Dialister.id.2183.summary.txt.gz	ACUTPANC	Weighted median	17	-0.0260835	0.0449424	0.561662	-0.114171	0.0620037	0.974254	0.892106	1.06397	0.97 (0.89-1.06)	0.56
genus.Dialister.id.2183.summary.txt.gz	ACUTPANC	MR Egger	17	-0.104468	0.0960657	0.293998	-0.292757	0.083821	0.900804	0.746204	1.08743	0.90 (0.75-1.09)	0.29
genus.Dialister.id.2183.summary.txt.gz	ACUTPANC	Simple mode	17	-0.110765	0.0855321	0.213692	-0.278408	0.0568779	0.895149	0.756988	1.05853	0.90 (0.76-1.06)	0.21
genus.Dialister.id.2183.summary.txt.gz	ACUTPANC	Weighted mode	17	-0.0943267	0.0709804	0.202518	-0.233448	0.044795	0.909985	0.791798	1.04581	0.91 (0.79-1.05)	0.2
genus.Dialister.id.2183.summary.txt.gz	ACUTPANC	Inverse variance weighted (fixed effects)	17	-0.0101226	0.0338228	0.764725	-0.0764153	0.0561701	0.989928	0.926431	1.05778	0.99 (0.93-1.06)	0.76
genus.Dorea.id.1997.summary.txt.gz	ACUTPANC	Weighted median	17	0.0198319	0.0388588	0.6098	-0.0563313	0.0959952	1.02003	0.945226	1.10075	1.02 (0.95-1.10)	0.61
genus.Dorea.id.1997.summary.txt.gz	ACUTPANC	MR Egger	17	-0.0501512	0.0791842	0.536044	-0.205352	0.10505	0.951086	0.814361	1.11077	0.95 (0.81-1.11)	0.54
genus.Dorea.id.1997.summary.txt.gz	ACUTPANC	Simple mode	17	0.0555923	0.0666517	0.41652	-0.0750449	0.18623	1.05717	0.927702	1.2047	1.06 (0.93-1.20)	0.42
genus.Dorea.id.1997.summary.txt.gz	ACUTPANC	Weighted mode	17	0.0399413	0.0578663	0.499937	-0.0734766	0.153359	1.04075	0.929158	1.16574	1.04 (0.93-1.17)	0.5
genus.Dorea.id.1997.summary.txt.gz	ACUTPANC	Inverse variance weighted (fixed effects)	17	-0.000267201	0.0279083	0.992361	-0.0549674	0.054433	0.999733	0.946516	1.05594	1.00 (0.95-1.06)	0.99
genus.Eggerthella.id.819.summary.txt.gz	ACUTPANC	Weighted median	17	0.041326	0.0700799	0.555393	-0.0960307	0.178683	1.04219	0.908436	1.19564	1.04 (0.91-1.20)	0.56
genus.Eggerthella.id.819.summary.txt.gz	ACUTPANC	MR Egger	17	0.0521295	0.145265	0.724702	-0.23259	0.336849	1.05351	0.792479	1.40053	1.05 (0.79-1.40)	0.72
genus.Eggerthella.id.819.summary.txt.gz	ACUTPANC	Simple mode	17	0.0592522	0.111722	0.603149	-0.159722	0.278227	1.06104	0.85238	1.32079	1.06 (0.85-1.32)	0.6
genus.Eggerthella.id.819.summary.txt.gz	ACUTPANC	Weighted mode	17	0.0527273	0.0988332	0.601022	-0.140986	0.24644	1.05414	0.868502	1.27946	1.05 (0.87-1.28)	0.6
genus.Eggerthella.id.819.summary.txt.gz	ACUTPANC	Inverse variance weighted (fixed effects)	17	0.0271122	0.0514027	0.597884	-0.0736371	0.127861	1.02748	0.929009	1.1364	1.03 (0.93-1.14)	0.6
genus.Eisenbergiella.id.11304.summary.txt.gz	ACUTPANC	Weighted median	17	-0.00742683	0.068931	0.9142	-0.142532	0.127678	0.992601	0.86716	1.13619	0.99 (0.87-1.14)	0.91
genus.Eisenbergiella.id.11304.summary.txt.gz	ACUTPANC	MR Egger	17	-0.106011	0.138029	0.454389	-0.376548	0.164526	0.899415	0.686226	1.17883	0.90 (0.69-1.18)	0.45
genus.Eisenbergiella.id.11304.summary.txt.gz	ACUTPANC	Simple mode	17	0.127302	0.135179	0.360334	-0.137649	0.392254	1.13576	0.871404	1.48031	1.14 (0.87-1.48)	0.36
genus.Eisenbergiella.id.11304.summary.txt.gz	ACUTPANC	Weighted mode	17	0.127302	0.131035	0.345751	-0.129526	0.384131	1.13576	0.878512	1.46834	1.14 (0.88-1.47)	0.35
genus.Eisenbergiella.id.11304.summary.txt.gz	ACUTPANC	Inverse variance weighted (fixed effects)	17	-0.0298679	0.0491042	0.543018	-0.126112	0.0663763	0.970574	0.881516	1.06863	0.97 (0.88-1.07)	0.54
genus.Enterorhabdus.id.820.summary.txt.gz	ACUTPANC	Inverse variance weighted (fixed effects)	17	0.0503292	0.0422725	0.233815	-0.0325249	0.133183	1.05162	0.967998	1.14246	1.05 (0.97-1.14)	0.23
genus.Enterorhabdus.id.820.summary.txt.gz	ACUTPANC	Weighted median	17	0.0340314	0.0553079	0.538351	-0.074372	0.142435	1.03462	0.928326	1.15308	1.03 (0.93-1.15)	0.54
genus.Enterorhabdus.id.820.summary.txt.gz	ACUTPANC	MR Egger	17	-0.0486869	0.11918	0.688666	-0.282279	0.184905	0.952479	0.754063	1.2031	0.95 (0.75-1.20)	0.69
genus.Enterorhabdus.id.820.summary.txt.gz	ACUTPANC	Simple mode	17	-0.0234736	0.0996726	0.816803	-0.218832	0.171885	0.9768	0.803457	1.18754	0.98 (0.80-1.19)	0.82
genus.Enterorhabdus.id.820.summary.txt.gz	ACUTPANC	Weighted mode	17	-0.00332213	0.0861599	0.96972	-0.172196	0.165551	0.996683	0.841815	1.18004	1.00 (0.84-1.18)	0.97
genus.Erysipelatoclostridium.id.11381.summary.txt.gz	ACUTPANC	Weighted median	17	-0.0368329	0.0541511	0.496385	-0.142969	0.0693031	0.963837	0.866781	1.07176	0.96 (0.87-1.07)	0.5
genus.Erysipelatoclostridium.id.11381.summary.txt.gz	ACUTPANC	MR Egger	17	0.0418477	0.105284	0.696616	-0.164508	0.248204	1.04274	0.848311	1.28172	1.04 (0.85-1.28)	0.7
genus.Erysipelatoclostridium.id.11381.summary.txt.gz	ACUTPANC	Simple mode	17	-0.0519577	0.0985476	0.605265	-0.245111	0.141196	0.949369	0.782618	1.15165	0.95 (0.78-1.15)	0.61
genus.Erysipelatoclostridium.id.11381.summary.txt.gz	ACUTPANC	Weighted mode	17	-0.0519577	0.0923792	0.581612	-0.233021	0.129105	0.949369	0.792137	1.13781	0.95 (0.79-1.14)	0.58
genus.Erysipelatoclostridium.id.11381.summary.txt.gz	ACUTPANC	Inverse variance weighted (fixed effects)	17	0.00797951	0.0372552	0.830403	-0.0650407	0.0809997	1.00801	0.937029	1.08437	1.01 (0.94-1.08)	0.83
genus.ErysipelotrichaceaeUCG003.id.11384.summary.txt.gz	ACUTPANC	Weighted median	17	0.00784342	0.042657	0.854114	-0.0757643	0.0914512	1.00787	0.927035	1.09576	1.01 (0.93-1.10)	0.85
genus.ErysipelotrichaceaeUCG003.id.11384.summary.txt.gz	ACUTPANC	MR Egger	17	0.0185437	0.0962456	0.849801	-0.170098	0.207185	1.01872	0.843582	1.23021	1.02 (0.84-1.23)	0.85
genus.ErysipelotrichaceaeUCG003.id.11384.summary.txt.gz	ACUTPANC	Simple mode	17	0.00186103	0.0707275	0.979333	-0.136765	0.140487	1.00186	0.872175	1.15083	1.00 (0.87-1.15)	0.98
genus.ErysipelotrichaceaeUCG003.id.11384.summary.txt.gz	ACUTPANC	Weighted mode	17	0.00366828	0.0591803	0.951343	-0.112325	0.119662	1.00368	0.893754	1.12712	1.00 (0.89-1.13)	0.95
genus.ErysipelotrichaceaeUCG003.id.11384.summary.txt.gz	ACUTPANC	Inverse variance weighted (fixed effects)	17	0.0176439	0.0303299	0.560747	-0.0418027	0.0770906	1.0178	0.959059	1.08014	1.02 (0.96-1.08)	0.56
genus.Escherichia.Shigella.id.3504.summary.txt.gz	ACUTPANC	Weighted median	17	0.0122845	0.0446496	0.783215	-0.0752287	0.0997977	1.01236	0.927531	1.10495	1.01 (0.93-1.10)	0.78
genus.Escherichia.Shigella.id.3504.summary.txt.gz	ACUTPANC	MR Egger	17	0.0548476	0.0960411	0.576399	-0.133393	0.243088	1.05638	0.875121	1.27518	1.06 (0.88-1.28)	0.58
genus.Escherichia.Shigella.id.3504.summary.txt.gz	ACUTPANC	Simple mode	17	0.0540921	0.0759145	0.486392	-0.0947002	0.202885	1.05558	0.909646	1.22493	1.06 (0.91-1.22)	0.49
genus.Escherichia.Shigella.id.3504.summary.txt.gz	ACUTPANC	Weighted mode	17	0.0130106	0.065646	0.84539	-0.115655	0.141677	1.0131	0.890782	1.1522	1.01 (0.89-1.15)	0.85
genus.Escherichia.Shigella.id.3504.summary.txt.gz	ACUTPANC	Inverse variance weighted (fixed effects)	17	0.0202568	0.0338461	0.549507	-0.0460816	0.0865953	1.02046	0.954964	1.09046	1.02 (0.95-1.09)	0.55
genus.Faecalibacterium.id.2057.summary.txt.gz	ACUTPANC	Inverse variance weighted (fixed effects)	17	0.0309257	0.0275486	0.261613	-0.0230696	0.0849211	1.03141	0.977194	1.08863	1.03 (0.98-1.09)	0.26
genus.Faecalibacterium.id.2057.summary.txt.gz	ACUTPANC	Weighted median	17	0.016013	0.039251	0.6833	-0.060919	0.092945	1.01614	0.940899	1.0974	1.02 (0.94-1.10)	0.68
genus.Faecalibacterium.id.2057.summary.txt.gz	ACUTPANC	MR Egger	17	-0.00762011	0.0782872	0.923749	-0.161063	0.145823	0.992409	0.851238	1.15699	0.99 (0.85-1.16)	0.92
genus.Faecalibacterium.id.2057.summary.txt.gz	ACUTPANC	Simple mode	17	0.0183196	0.0647056	0.780714	-0.108503	0.145143	1.01849	0.897176	1.1562	1.02 (0.90-1.16)	0.78
genus.Faecalibacterium.id.2057.summary.txt.gz	ACUTPANC	Weighted mode	17	0.0108072	0.0614068	0.862508	-0.10955	0.131165	1.01087	0.896237	1.14016	1.01 (0.90-1.14)	0.86
genus.FamilyXIIIAD3011group.id.11293.summary.txt.gz	ACUTPANC	Weighted median	17	0.0626708	0.0455061	0.168451	-0.0265211	0.151863	1.06468	0.973828	1.164	1.06 (0.97-1.16)	0.17
genus.FamilyXIIIAD3011group.id.11293.summary.txt.gz	ACUTPANC	MR Egger	17	0.147031	0.11181	0.208257	-0.0721167	0.366179	1.15839	0.930422	1.44221	1.16 (0.93-1.44)	0.21
genus.FamilyXIIIAD3011group.id.11293.summary.txt.gz	ACUTPANC	Simple mode	17	0.0930011	0.0735349	0.224083	-0.0511273	0.237129	1.09746	0.950158	1.26761	1.10 (0.95-1.27)	0.22
genus.FamilyXIIIAD3011group.id.11293.summary.txt.gz	ACUTPANC	Weighted mode	17	0.0817672	0.0622273	0.207372	-0.0401983	0.203733	1.0852	0.960599	1.22597	1.09 (0.96-1.23)	0.21
genus.FamilyXIIIAD3011group.id.11293.summary.txt.gz	ACUTPANC	Inverse variance weighted (fixed effects)	17	0.011458	0.0310251	0.711894	-0.0493511	0.0722671	1.01152	0.951847	1.07494	1.01 (0.95-1.07)	0.71
genus.FamilyXIIIUCG001.id.11294.summary.txt.gz	ACUTPANC	Weighted median	17	0.0014688	0.0471413	0.975144	-0.0909282	0.0938658	1.00147	0.913083	1.09841	1.00 (0.91-1.10)	0.98
genus.FamilyXIIIUCG001.id.11294.summary.txt.gz	ACUTPANC	MR Egger	17	-0.0462747	0.0925663	0.624393	-0.227705	0.135155	0.95478	0.796359	1.14471	0.95 (0.80-1.14)	0.62
genus.FamilyXIIIUCG001.id.11294.summary.txt.gz	ACUTPANC	Simple mode	17	-0.0244884	0.0845582	0.775838	-0.190222	0.141246	0.975809	0.826775	1.15171	0.98 (0.83-1.15)	0.78
genus.FamilyXIIIUCG001.id.11294.summary.txt.gz	ACUTPANC	Weighted mode	17	0.00207094	0.0729159	0.977693	-0.140844	0.144986	1.00207	0.868625	1.15602	1.00 (0.87-1.16)	0.98
genus.FamilyXIIIUCG001.id.11294.summary.txt.gz	ACUTPANC	Inverse variance weighted (fixed effects)	17	0.00678039	0.032698	0.835726	-0.0573077	0.0708685	1.0068	0.944303	1.07344	1.01 (0.94-1.07)	0.84
genus.Flavonifractor.id.2059.summary.txt.gz	ACUTPANC	Weighted median	17	-0.0113063	0.0475786	0.812165	-0.10456	0.0819478	0.988757	0.90072	1.0854	0.99 (0.90-1.09)	0.81
genus.Flavonifractor.id.2059.summary.txt.gz	ACUTPANC	MR Egger	17	-0.0265124	0.101208	0.796915	-0.224879	0.171854	0.973836	0.798613	1.1875	0.97 (0.80-1.19)	0.8
genus.Flavonifractor.id.2059.summary.txt.gz	ACUTPANC	Simple mode	17	0.0295077	0.07985	0.716571	-0.126998	0.186014	1.02995	0.880735	1.20444	1.03 (0.88-1.20)	0.72
genus.Flavonifractor.id.2059.summary.txt.gz	ACUTPANC	Weighted mode	17	0.0117104	0.0703816	0.869939	-0.126238	0.149658	1.01178	0.881405	1.16144	1.01 (0.88-1.16)	0.87
genus.Flavonifractor.id.2059.summary.txt.gz	ACUTPANC	Inverse variance weighted (fixed effects)	17	-0.00488084	0.0356453	0.891088	-0.0747457	0.064984	0.995131	0.927979	1.06714	1.00 (0.93-1.07)	0.89
genus.Fusicatenibacter.id.11305.summary.txt.gz	ACUTPANC	Weighted median	17	-0.0113877	0.0389134	0.769796	-0.087658	0.0648826	0.988677	0.916074	1.06703	0.99 (0.92-1.07)	0.77
genus.Fusicatenibacter.id.11305.summary.txt.gz	ACUTPANC	MR Egger	17	0.0122265	0.0796919	0.880111	-0.14397	0.168423	1.0123	0.865914	1.18344	1.01 (0.87-1.18)	0.88
genus.Fusicatenibacter.id.11305.summary.txt.gz	ACUTPANC	Simple mode	17	-0.0179387	0.066548	0.790944	-0.148373	0.112495	0.982221	0.86211	1.11907	0.98 (0.86-1.12)	0.79
genus.Fusicatenibacter.id.11305.summary.txt.gz	ACUTPANC	Weighted mode	17	-0.0141028	0.0566828	0.806679	-0.125201	0.0969955	0.985996	0.882319	1.10186	0.99 (0.88-1.10)	0.81
genus.Fusicatenibacter.id.11305.summary.txt.gz	ACUTPANC	Inverse variance weighted (fixed effects)	17	-0.00633268	0.0280862	0.821611	-0.0613816	0.0487162	0.993687	0.940464	1.04992	0.99 (0.94-1.05)	0.82
genus.Gordonibacter.id.821.summary.txt.gz	ACUTPANC	Weighted median	16	-0.0606853	0.0818407	0.458387	-0.221093	0.0997225	0.941119	0.801642	1.10486	0.94 (0.80-1.10)	0.46
genus.Gordonibacter.id.821.summary.txt.gz	ACUTPANC	MR Egger	16	-0.0187657	0.16881	0.913063	-0.349633	0.312101	0.981409	0.704947	1.36629	0.98 (0.70-1.37)	0.91
genus.Gordonibacter.id.821.summary.txt.gz	ACUTPANC	Simple mode	16	-0.0600985	0.137461	0.668192	-0.329521	0.209324	0.941672	0.719268	1.23284	0.94 (0.72-1.23)	0.67
genus.Gordonibacter.id.821.summary.txt.gz	ACUTPANC	Weighted mode	16	-0.0757523	0.117284	0.52811	-0.305629	0.154124	0.927046	0.73666	1.16664	0.93 (0.74-1.17)	0.53
genus.Gordonibacter.id.821.summary.txt.gz	ACUTPANC	Inverse variance weighted (fixed effects)	16	-0.00561626	0.0612169	0.926902	-0.125601	0.114369	0.994399	0.881966	1.12117	0.99 (0.88-1.12)	0.93
genus.Haemophilus.id.3698.summary.txt.gz	ACUTPANC	Weighted median	17	0.0250189	0.0551622	0.650152	-0.0830991	0.133137	1.02533	0.92026	1.14241	1.03 (0.92-1.14)	0.65
genus.Haemophilus.id.3698.summary.txt.gz	ACUTPANC	MR Egger	17	-0.0796698	0.11059	0.482349	-0.296425	0.137086	0.923421	0.743471	1.14693	0.92 (0.74-1.15)	0.48
genus.Haemophilus.id.3698.summary.txt.gz	ACUTPANC	Simple mode	17	0.0922038	0.0906973	0.324466	-0.0855629	0.26997	1.09659	0.917995	1.30993	1.10 (0.92-1.31)	0.32
genus.Haemophilus.id.3698.summary.txt.gz	ACUTPANC	Weighted mode	17	0.0645995	0.0809719	0.436667	-0.0941054	0.223305	1.06673	0.910187	1.2502	1.07 (0.91-1.25)	0.44
genus.Haemophilus.id.3698.summary.txt.gz	ACUTPANC	Inverse variance weighted (fixed effects)	17	0.015402	0.0388816	0.692013	-0.060806	0.09161	1.01552	0.941006	1.09594	1.02 (0.94-1.10)	0.69
genus.Holdemanella.id.11393.summary.txt.gz	ACUTPANC	Inverse variance weighted (fixed effects)	17	-0.0528713	0.0421826	0.210063	-0.135549	0.0298066	0.948502	0.873236	1.03026	0.95 (0.87-1.03)	0.21
genus.Holdemanella.id.11393.summary.txt.gz	ACUTPANC	Weighted median	17	-0.0520376	0.0589342	0.377248	-0.167549	0.0634733	0.949293	0.845735	1.06553	0.95 (0.85-1.07)	0.38
genus.Holdemanella.id.11393.summary.txt.gz	ACUTPANC	MR Egger	17	-0.0932168	0.119976	0.44926	-0.328369	0.141935	0.910996	0.720097	1.1525	0.91 (0.72-1.15)	0.45
genus.Holdemanella.id.11393.summary.txt.gz	ACUTPANC	Simple mode	17	-0.169314	0.105322	0.127479	-0.375746	0.0371178	0.844244	0.686777	1.03782	0.84 (0.69-1.04)	0.13
genus.Holdemanella.id.11393.summary.txt.gz	ACUTPANC	Weighted mode	17	-0.130025	0.0975561	0.201259	-0.321235	0.0611848	0.878073	0.725253	1.0631	0.88 (0.73-1.06)	0.2
genus.Holdemania.id.2157.summary.txt.gz	ACUTPANC	Weighted median	17	0.00532232	0.0551572	0.923129	-0.102786	0.11343	1.00534	0.90232	1.12011	1.01 (0.90-1.12)	0.92
genus.Holdemania.id.2157.summary.txt.gz	ACUTPANC	MR Egger	17	0.0269222	0.109493	0.809107	-0.187683	0.241528	1.02729	0.828877	1.27319	1.03 (0.83-1.27)	0.81
genus.Holdemania.id.2157.summary.txt.gz	ACUTPANC	Simple mode	17	0.0499005	0.0858691	0.569254	-0.118403	0.218204	1.05117	0.888338	1.24384	1.05 (0.89-1.24)	0.57
genus.Holdemania.id.2157.summary.txt.gz	ACUTPANC	Weighted mode	17	0.0453057	0.0807818	0.582676	-0.113027	0.203638	1.04635	0.893127	1.22585	1.05 (0.89-1.23)	0.58
genus.Holdemania.id.2157.summary.txt.gz	ACUTPANC	Inverse variance weighted (fixed effects)	17	-0.0178992	0.0386194	0.643022	-0.0935931	0.0577948	0.98226	0.910653	1.0595	0.98 (0.91-1.06)	0.64
genus.Howardella.id.2000.summary.txt.gz	ACUTPANC	Weighted median	17	0.0640233	0.0943768	0.497531	-0.120955	0.249002	1.06612	0.886074	1.28274	1.07 (0.89-1.28)	0.5
genus.Howardella.id.2000.summary.txt.gz	ACUTPANC	MR Egger	17	0.392291	0.173729	0.0392743	0.0517828	0.732799	1.48037	1.05315	2.0809	1.48 (1.05-2.08)	0.039
genus.Howardella.id.2000.summary.txt.gz	ACUTPANC	Simple mode	17	0.0635085	0.20374	0.759284	-0.335823	0.46284	1.06557	0.71475	1.58858	1.07 (0.71-1.59)	0.76
genus.Howardella.id.2000.summary.txt.gz	ACUTPANC	Weighted mode	17	0.143396	0.163069	0.392225	-0.17622	0.463012	1.15419	0.838433	1.58885	1.15 (0.84-1.59)	0.39
genus.Howardella.id.2000.summary.txt.gz	ACUTPANC	Inverse variance weighted (fixed effects)	17	-0.021306	0.0601663	0.723251	-0.139232	0.09662	0.978919	0.870026	1.10144	0.98 (0.87-1.10)	0.72
genus.Hungatella.id.11306.summary.txt.gz	ACUTPANC	Weighted median	17	-0.0207593	0.0797369	0.794596	-0.177044	0.135525	0.979455	0.837743	1.14514	0.98 (0.84-1.15)	0.79
genus.Hungatella.id.11306.summary.txt.gz	ACUTPANC	MR Egger	17	-0.222299	0.162611	0.191745	-0.541016	0.0964183	0.800676	0.582156	1.10122	0.80 (0.58-1.10)	0.19
genus.Hungatella.id.11306.summary.txt.gz	ACUTPANC	Simple mode	17	0.000134064	0.15153	0.999305	-0.296865	0.297133	1.00013	0.743144	1.34599	1.00 (0.74-1.35)	1
genus.Hungatella.id.11306.summary.txt.gz	ACUTPANC	Weighted mode	17	0.0183535	0.146017	0.90154	-0.26784	0.304547	1.01852	0.76503	1.35601	1.02 (0.77-1.36)	0.9
genus.Hungatella.id.11306.summary.txt.gz	ACUTPANC	Inverse variance weighted (fixed effects)	17	-0.0117528	0.0571216	0.836986	-0.123711	0.100205	0.988316	0.883635	1.1054	0.99 (0.88-1.11)	0.84
genus.Intestinibacter.id.11345.summary.txt.gz	ACUTPANC	Weighted median	17	-0.00640467	0.04267	0.880687	-0.0900378	0.0772285	0.993616	0.913897	1.08029	0.99 (0.91-1.08)	0.88
genus.Intestinibacter.id.11345.summary.txt.gz	ACUTPANC	MR Egger	17	-0.0427791	0.0941379	0.656026	-0.227289	0.141731	0.958123	0.79669	1.15227	0.96 (0.80-1.15)	0.66
genus.Intestinibacter.id.11345.summary.txt.gz	ACUTPANC	Simple mode	17	0.00726669	0.0707571	0.919478	-0.131417	0.145951	1.00729	0.876852	1.15714	1.01 (0.88-1.16)	0.92
genus.Intestinibacter.id.11345.summary.txt.gz	ACUTPANC	Weighted mode	17	0.00726669	0.0638169	0.910759	-0.117814	0.132348	1.00729	0.888861	1.14151	1.01 (0.89-1.14)	0.91
genus.Intestinibacter.id.11345.summary.txt.gz	ACUTPANC	Inverse variance weighted (fixed effects)	17	0.00476408	0.0333146	0.886288	-0.0605325	0.0700606	1.00478	0.941263	1.07257	1.00 (0.94-1.07)	0.89
genus.Intestinimonas.id.2062.summary.txt.gz	ACUTPANC	Weighted median	17	-0.0178686	0.0497646	0.719549	-0.115407	0.07967	0.98229	0.891003	1.08293	0.98 (0.89-1.08)	0.72
genus.Intestinimonas.id.2062.summary.txt.gz	ACUTPANC	MR Egger	17	-0.0168109	0.114973	0.885698	-0.242158	0.208536	0.98333	0.784932	1.23187	0.98 (0.78-1.23)	0.89
genus.Intestinimonas.id.2062.summary.txt.gz	ACUTPANC	Simple mode	17	0.0478167	0.0828499	0.571871	-0.114569	0.210202	1.04898	0.89175	1.23393	1.05 (0.89-1.23)	0.57
genus.Intestinimonas.id.2062.summary.txt.gz	ACUTPANC	Weighted mode	17	-0.0308946	0.0680418	0.655889	-0.164257	0.102467	0.969578	0.848524	1.1079	0.97 (0.85-1.11)	0.66
genus.Intestinimonas.id.2062.summary.txt.gz	ACUTPANC	Inverse variance weighted (fixed effects)	17	-0.00674729	0.0336936	0.841282	-0.0727867	0.0592921	0.993275	0.929799	1.06109	0.99 (0.93-1.06)	0.84
genus.Lachnoclostridium.id.11308.summary.txt.gz	ACUTPANC	Inverse variance weighted (fixed effects)	17	0.0254881	0.0276798	0.357145	-0.0287644	0.0797406	1.02582	0.971645	1.08301	1.03 (0.97-1.08)	0.36
genus.Lachnoclostridium.id.11308.summary.txt.gz	ACUTPANC	Weighted median	17	0.0615737	0.0376899	0.102324	-0.0122985	0.135446	1.06351	0.987777	1.14505	1.06 (0.99-1.15)	0.1
genus.Lachnoclostridium.id.11308.summary.txt.gz	ACUTPANC	MR Egger	17	-0.0277735	0.0785641	0.728623	-0.181759	0.126212	0.972609	0.833802	1.13452	0.97 (0.83-1.13)	0.73
genus.Lachnoclostridium.id.11308.summary.txt.gz	ACUTPANC	Simple mode	17	0.0837637	0.0705858	0.25267	-0.0545844	0.222112	1.08737	0.946879	1.24871	1.09 (0.95-1.25)	0.25
genus.Lachnoclostridium.id.11308.summary.txt.gz	ACUTPANC	Weighted mode	17	0.069416	0.0616143	0.276517	-0.0513481	0.19018	1.07188	0.949948	1.20947	1.07 (0.95-1.21)	0.28
genus.Lachnospira.id.2004.summary.txt.gz	ACUTPANC	Inverse variance weighted (fixed effects)	17	0.0435701	0.0288532	0.131028	-0.0129822	0.100122	1.04453	0.987102	1.10531	1.04 (0.99-1.11)	0.13
genus.Lachnospira.id.2004.summary.txt.gz	ACUTPANC	Weighted median	17	0.0378152	0.0398331	0.342448	-0.0402578	0.115888	1.03854	0.960542	1.12287	1.04 (0.96-1.12)	0.34
genus.Lachnospira.id.2004.summary.txt.gz	ACUTPANC	MR Egger	17	0.0385486	0.0818994	0.644639	-0.121974	0.199071	1.0393	0.885171	1.22027	1.04 (0.89-1.22)	0.64
genus.Lachnospira.id.2004.summary.txt.gz	ACUTPANC	Simple mode	17	0.0414206	0.0592258	0.494364	-0.0746619	0.157503	1.04229	0.928057	1.17058	1.04 (0.93-1.17)	0.49
genus.Lachnospira.id.2004.summary.txt.gz	ACUTPANC	Weighted mode	17	0.0340054	0.0534062	0.533304	-0.0706707	0.138682	1.03459	0.931769	1.14876	1.03 (0.93-1.15)	0.53
genus.LachnospiraceaeFCS020group.id.11314.summary.txt.gz	ACUTPANC	Inverse variance weighted (fixed effects)	17	-0.0247821	0.0314714	0.43102	-0.086466	0.0369019	0.975522	0.917167	1.03759	0.98 (0.92-1.04)	0.43
genus.LachnospiraceaeFCS020group.id.11314.summary.txt.gz	ACUTPANC	Weighted median	17	0.0245192	0.0446562	0.58296	-0.0630069	0.112045	1.02482	0.938937	1.11856	1.02 (0.94-1.12)	0.58
genus.LachnospiraceaeFCS020group.id.11314.summary.txt.gz	ACUTPANC	MR Egger	17	-0.0118205	0.110606	0.916308	-0.228607	0.204966	0.988249	0.795641	1.22748	0.99 (0.80-1.23)	0.92
genus.LachnospiraceaeFCS020group.id.11314.summary.txt.gz	ACUTPANC	Simple mode	17	0.00258278	0.0786607	0.974213	-0.151592	0.156758	1.00259	0.859339	1.16971	1.00 (0.86-1.17)	0.97
genus.LachnospiraceaeFCS020group.id.11314.summary.txt.gz	ACUTPANC	Weighted mode	17	0.0209804	0.0569228	0.717275	-0.0905883	0.132549	1.0212	0.913394	1.14173	1.02 (0.91-1.14)	0.72
genus.LachnospiraceaeNC2004group.id.11316.summary.txt.gz	ACUTPANC	Inverse variance weighted (fixed effects)	17	0.0333702	0.0473113	0.480603	-0.0593599	0.1261	1.03393	0.942368	1.1344	1.03 (0.94-1.13)	0.48
genus.LachnospiraceaeNC2004group.id.11316.summary.txt.gz	ACUTPANC	Weighted median	17	0.048244	0.0635162	0.447521	-0.0762478	0.172736	1.04943	0.926587	1.18855	1.05 (0.93-1.19)	0.45
genus.LachnospiraceaeNC2004group.id.11316.summary.txt.gz	ACUTPANC	MR Egger	17	0.150057	0.134256	0.281279	-0.113084	0.413199	1.1619	0.893075	1.51165	1.16 (0.89-1.51)	0.28
genus.LachnospiraceaeNC2004group.id.11316.summary.txt.gz	ACUTPANC	Simple mode	17	0.0270249	0.104107	0.798493	-0.177025	0.231075	1.02739	0.837759	1.25995	1.03 (0.84-1.26)	0.8
genus.LachnospiraceaeNC2004group.id.11316.summary.txt.gz	ACUTPANC	Weighted mode	17	0.0519502	0.0926571	0.582788	-0.129658	0.233558	1.05332	0.878396	1.26309	1.05 (0.88-1.26)	0.58
genus.LachnospiraceaeND3007group.id.11317.summary.txt.gz	ACUTPANC	Inverse variance weighted (fixed effects)	17	0.0203031	0.0299312	0.497565	-0.038362	0.0789682	1.02051	0.962365	1.08217	1.02 (0.96-1.08)	0.5
genus.LachnospiraceaeND3007group.id.11317.summary.txt.gz	ACUTPANC	Weighted median	17	0.0277342	0.0418539	0.507559	-0.0542995	0.109768	1.02812	0.947148	1.11602	1.03 (0.95-1.12)	0.51
genus.LachnospiraceaeND3007group.id.11317.summary.txt.gz	ACUTPANC	MR Egger	17	0.0928812	0.084891	0.29116	-0.0735051	0.259268	1.09733	0.929131	1.29598	1.10 (0.93-1.30)	0.29
genus.LachnospiraceaeND3007group.id.11317.summary.txt.gz	ACUTPANC	Simple mode	17	0.0383053	0.0757052	0.61977	-0.110077	0.186687	1.03905	0.895765	1.20525	1.04 (0.90-1.21)	0.62
genus.LachnospiraceaeND3007group.id.11317.summary.txt.gz	ACUTPANC	Weighted mode	17	0.0435896	0.0706637	0.546006	-0.0949113	0.182091	1.04455	0.909454	1.19972	1.04 (0.91-1.20)	0.55
genus.LachnospiraceaeNK4A136group.id.11319.summary.txt.gz	ACUTPANC	Inverse variance weighted (fixed effects)	17	0.0242581	0.0282145	0.389913	-0.0310422	0.0795584	1.02455	0.969435	1.08281	1.02 (0.97-1.08)	0.39
genus.LachnospiraceaeNK4A136group.id.11319.summary.txt.gz	ACUTPANC	Weighted median	17	0.0239443	0.0393115	0.542464	-0.0531062	0.100995	1.02423	0.948279	1.10627	1.02 (0.95-1.11)	0.54
genus.LachnospiraceaeNK4A136group.id.11319.summary.txt.gz	ACUTPANC	MR Egger	17	0.0902472	0.0806838	0.280934	-0.067893	0.248387	1.09444	0.93436	1.28196	1.09 (0.93-1.28)	0.28
genus.LachnospiraceaeNK4A136group.id.11319.summary.txt.gz	ACUTPANC	Simple mode	17	-0.0510343	0.0736338	0.498196	-0.195357	0.093288	0.950246	0.822541	1.09778	0.95 (0.82-1.10)	0.5
genus.LachnospiraceaeNK4A136group.id.11319.summary.txt.gz	ACUTPANC	Weighted mode	17	-0.0167098	0.0574066	0.774731	-0.129227	0.0958072	0.983429	0.878775	1.10055	0.98 (0.88-1.10)	0.77
genus.LachnospiraceaeUCG001.id.11321.summary.txt.gz	ACUTPANC	Inverse variance weighted (fixed effects)	17	-0.0670665	0.0365339	0.0663972	-0.138673	0.00453996	0.935133	0.870513	1.00455	0.94 (0.87-1.00)	0.07
genus.LachnospiraceaeUCG001.id.11321.summary.txt.gz	ACUTPANC	Weighted median	17	-0.0873575	0.0530156	0.0994	-0.191268	0.0165531	0.916349	0.825911	1.01669	0.92 (0.83-1.02)	0.1
genus.LachnospiraceaeUCG001.id.11321.summary.txt.gz	ACUTPANC	MR Egger	17	-0.125358	0.103248	0.243463	-0.327724	0.0770083	0.882181	0.720562	1.08005	0.88 (0.72-1.08)	0.24
genus.LachnospiraceaeUCG001.id.11321.summary.txt.gz	ACUTPANC	Simple mode	17	-0.113389	0.0927705	0.239313	-0.295219	0.0684412	0.892803	0.744368	1.07084	0.89 (0.74-1.07)	0.24
genus.LachnospiraceaeUCG001.id.11321.summary.txt.gz	ACUTPANC	Weighted mode	17	-0.0975045	0.0788757	0.234233	-0.252101	0.0570918	0.907098	0.777166	1.05875	0.91 (0.78-1.06)	0.23
genus.LachnospiraceaeUCG004.id.11324.summary.txt.gz	ACUTPANC	Inverse variance weighted (fixed effects)	17	0.0263858	0.0308612	0.39256	-0.0341021	0.0868738	1.02674	0.966473	1.09076	1.03 (0.97-1.09)	0.39
genus.LachnospiraceaeUCG004.id.11324.summary.txt.gz	ACUTPANC	Weighted median	17	0.0408862	0.0447127	0.360497	-0.0467508	0.128523	1.04173	0.954325	1.13715	1.04 (0.95-1.14)	0.36
genus.LachnospiraceaeUCG004.id.11324.summary.txt.gz	ACUTPANC	MR Egger	17	-0.130651	0.0876397	0.156748	-0.302425	0.0411227	0.877524	0.739024	1.04198	0.88 (0.74-1.04)	0.16
genus.LachnospiraceaeUCG004.id.11324.summary.txt.gz	ACUTPANC	Simple mode	17	0.0856571	0.0784287	0.290934	-0.0680633	0.239377	1.08943	0.934201	1.27046	1.09 (0.93-1.27)	0.29
genus.LachnospiraceaeUCG004.id.11324.summary.txt.gz	ACUTPANC	Weighted mode	17	0.0409008	0.0699518	0.566904	-0.0962047	0.178006	1.04175	0.908278	1.19483	1.04 (0.91-1.19)	0.57
genus.LachnospiraceaeUCG008.id.11328.summary.txt.gz	ACUTPANC	Inverse variance weighted (fixed effects)	17	-0.035864	0.044366	0.418878	-0.122821	0.0510932	0.964771	0.884422	1.05242	0.96 (0.88-1.05)	0.42
genus.LachnospiraceaeUCG008.id.11328.summary.txt.gz	ACUTPANC	Weighted median	17	-0.0522567	0.0626939	0.404551	-0.175137	0.0706233	0.949085	0.839342	1.07318	0.95 (0.84-1.07)	0.4
genus.LachnospiraceaeUCG008.id.11328.summary.txt.gz	ACUTPANC	MR Egger	17	-0.0245011	0.149343	0.871875	-0.317213	0.268211	0.975797	0.728175	1.30762	0.98 (0.73-1.31)	0.87
genus.LachnospiraceaeUCG008.id.11328.summary.txt.gz	ACUTPANC	Simple mode	17	-0.0828429	0.089321	0.367461	-0.257912	0.0922262	0.920496	0.772663	1.09661	0.92 (0.77-1.10)	0.37
genus.LachnospiraceaeUCG008.id.11328.summary.txt.gz	ACUTPANC	Weighted mode	17	-0.0886573	0.0819055	0.295104	-0.249192	0.0718774	0.915159	0.77943	1.07452	0.92 (0.78-1.07)	0.3
genus.LachnospiraceaeUCG010.id.11330.summary.txt.gz	ACUTPANC	Weighted median	17	-0.00185624	0.0448148	0.966961	-0.0896933	0.0859808	0.998145	0.914212	1.08979	1.00 (0.91-1.09)	0.97
genus.LachnospiraceaeUCG010.id.11330.summary.txt.gz	ACUTPANC	MR Egger	17	-0.0537815	0.105162	0.616506	-0.2599	0.152337	0.947639	0.771129	1.16455	0.95 (0.77-1.16)	0.62
genus.LachnospiraceaeUCG010.id.11330.summary.txt.gz	ACUTPANC	Simple mode	17	0.0172625	0.0726911	0.815301	-0.125212	0.159737	1.01741	0.88231	1.1732	1.02 (0.88-1.17)	0.82
genus.LachnospiraceaeUCG010.id.11330.summary.txt.gz	ACUTPANC	Weighted mode	17	0.0254043	0.0698128	0.720703	-0.111429	0.162237	1.02573	0.894555	1.17614	1.03 (0.89-1.18)	0.72
genus.LachnospiraceaeUCG010.id.11330.summary.txt.gz	ACUTPANC	Inverse variance weighted (fixed effects)	17	0.00886695	0.0322629	0.783444	-0.0543683	0.0721022	1.00891	0.947083	1.07477	1.01 (0.95-1.07)	0.78
genus.Lactobacillus.id.1837.summary.txt.gz	ACUTPANC	Weighted median	17	-0.0355207	0.0645457	0.582101	-0.16203	0.0909888	0.965103	0.850416	1.09526	0.97 (0.85-1.10)	0.58
genus.Lactobacillus.id.1837.summary.txt.gz	ACUTPANC	MR Egger	17	0.0316041	0.126522	0.806137	-0.216379	0.279587	1.03211	0.80543	1.32258	1.03 (0.81-1.32)	0.81
genus.Lactobacillus.id.1837.summary.txt.gz	ACUTPANC	Simple mode	17	-0.0763959	0.120434	0.534826	-0.312447	0.159655	0.926449	0.731654	1.17311	0.93 (0.73-1.17)	0.53
genus.Lactobacillus.id.1837.summary.txt.gz	ACUTPANC	Weighted mode	17	0.111937	0.115468	0.346761	-0.11438	0.338255	1.11844	0.891919	1.4025	1.12 (0.89-1.40)	0.35
genus.Lactobacillus.id.1837.summary.txt.gz	ACUTPANC	Inverse variance weighted (fixed effects)	17	-0.0175828	0.044551	0.693089	-0.104903	0.0697372	0.982571	0.900412	1.07223	0.98 (0.90-1.07)	0.69
genus.Lactococcus.id.1851.summary.txt.gz	ACUTPANC	Inverse variance weighted (fixed effects)	17	-0.0352856	0.0580881	0.543553	-0.149138	0.0785671	0.96533	0.86145	1.08174	0.97 (0.86-1.08)	0.54
genus.Lactococcus.id.1851.summary.txt.gz	ACUTPANC	Weighted median	17	-0.0207423	0.0797751	0.794856	-0.177101	0.135617	0.979471	0.837695	1.14524	0.98 (0.84-1.15)	0.79
genus.Lactococcus.id.1851.summary.txt.gz	ACUTPANC	MR Egger	17	0.0131044	0.164037	0.937383	-0.308409	0.334617	1.01319	0.734615	1.39741	1.01 (0.73-1.40)	0.94
genus.Lactococcus.id.1851.summary.txt.gz	ACUTPANC	Simple mode	17	-0.000108606	0.130131	0.999344	-0.255166	0.254949	0.999891	0.774788	1.2904	1.00 (0.77-1.29)	1
genus.Lactococcus.id.1851.summary.txt.gz	ACUTPANC	Weighted mode	17	-0.000108606	0.113932	0.999251	-0.223415	0.223198	0.999891	0.799782	1.25007	1.00 (0.80-1.25)	1
genus.Marvinbryantia.id.2005.summary.txt.gz	ACUTPANC	Inverse variance weighted (fixed effects)	17	0.0282804	0.0336871	0.401187	-0.0377463	0.0943072	1.02868	0.962957	1.0989	1.03 (0.96-1.10)	0.4
genus.Marvinbryantia.id.2005.summary.txt.gz	ACUTPANC	Weighted median	17	0.0507102	0.051495	0.324742	-0.0502199	0.15164	1.05202	0.95102	1.16374	1.05 (0.95-1.16)	0.32
genus.Marvinbryantia.id.2005.summary.txt.gz	ACUTPANC	MR Egger	17	0.0987426	0.113723	0.398923	-0.124154	0.321639	1.10378	0.883244	1.37939	1.10 (0.88-1.38)	0.4
genus.Marvinbryantia.id.2005.summary.txt.gz	ACUTPANC	Simple mode	17	-0.0569978	0.0947016	0.555696	-0.242613	0.128617	0.944596	0.784575	1.13725	0.94 (0.78-1.14)	0.56
genus.Marvinbryantia.id.2005.summary.txt.gz	ACUTPANC	Weighted mode	17	0.0619817	0.077334	0.434595	-0.0895928	0.213556	1.06394	0.914303	1.23807	1.06 (0.91-1.24)	0.43
genus.Methanobrevibacter.id.123.summary.txt.gz	ACUTPANC	Inverse variance weighted (fixed effects)	17	-0.0348449	0.0615953	0.571593	-0.155572	0.085882	0.965755	0.855926	1.08968	0.97 (0.86-1.09)	0.57
genus.Methanobrevibacter.id.123.summary.txt.gz	ACUTPANC	Weighted median	17	0.0258223	0.0806366	0.748794	-0.132225	0.18387	1.02616	0.876143	1.20186	1.03 (0.88-1.20)	0.75
genus.Methanobrevibacter.id.123.summary.txt.gz	ACUTPANC	MR Egger	17	0.0930085	0.172968	0.598658	-0.246009	0.432026	1.09747	0.781915	1.54038	1.10 (0.78-1.54)	0.6
genus.Methanobrevibacter.id.123.summary.txt.gz	ACUTPANC	Simple mode	17	0.0706155	0.127054	0.586041	-0.178409	0.31964	1.07317	0.8366	1.37663	1.07 (0.84-1.38)	0.59
genus.Methanobrevibacter.id.123.summary.txt.gz	ACUTPANC	Weighted mode	17	0.0706155	0.114793	0.547102	-0.154378	0.295609	1.07317	0.856948	1.34395	1.07 (0.86-1.34)	0.55
genus.Odoribacter.id.952.summary.txt.gz	ACUTPANC	Inverse variance weighted (fixed effects)	17	0.0686996	0.030513	0.0243546	0.00889417	0.128505	1.07111	1.00893	1.13713	1.07 (1.01-1.14)	0.024
genus.Odoribacter.id.952.summary.txt.gz	ACUTPANC	Weighted median	17	0.0849894	0.0421203	0.0436146	0.00243354	0.167545	1.08871	1.00244	1.1824	1.09 (1.00-1.18)	0.044
genus.Odoribacter.id.952.summary.txt.gz	ACUTPANC	MR Egger	17	0.127046	0.0864837	0.162488	-0.0424621	0.296554	1.13547	0.958427	1.34522	1.14 (0.96-1.35)	0.16
genus.Odoribacter.id.952.summary.txt.gz	ACUTPANC	Simple mode	17	0.0850128	0.0709128	0.248047	-0.0539763	0.224002	1.08873	0.947455	1.25107	1.09 (0.95-1.25)	0.25
genus.Odoribacter.id.952.summary.txt.gz	ACUTPANC	Weighted mode	17	0.0988244	0.0600207	0.119157	-0.0188161	0.216465	1.10387	0.98136	1.24168	1.10 (0.98-1.24)	0.12
genus.Olsenella.id.822.summary.txt.gz	ACUTPANC	Inverse variance weighted (fixed effects)	17	-0.0538991	0.0600721	0.369591	-0.17164	0.0638423	0.947528	0.842282	1.06592	0.95 (0.84-1.07)	0.37
genus.Olsenella.id.822.summary.txt.gz	ACUTPANC	Weighted median	17	-0.0538871	0.082345	0.51285	-0.215283	0.107509	0.947539	0.806313	1.1135	0.95 (0.81-1.11)	0.51
genus.Olsenella.id.822.summary.txt.gz	ACUTPANC	MR Egger	17	-0.00475002	0.16996	0.978072	-0.337871	0.328371	0.995261	0.713287	1.3887	1.00 (0.71-1.39)	0.98
genus.Olsenella.id.822.summary.txt.gz	ACUTPANC	Simple mode	17	-0.0158547	0.130975	0.905158	-0.272566	0.240857	0.98427	0.761423	1.27234	0.98 (0.76-1.27)	0.91
genus.Olsenella.id.822.summary.txt.gz	ACUTPANC	Weighted mode	17	-0.0158547	0.118812	0.895507	-0.248726	0.217017	0.98427	0.779793	1.24237	0.98 (0.78-1.24)	0.9
genus.Oscillibacter.id.2063.summary.txt.gz	ACUTPANC	Weighted median	17	0.0806162	0.0544693	0.138865	-0.0261436	0.187376	1.08395	0.974195	1.20608	1.08 (0.97-1.21)	0.14
genus.Oscillibacter.id.2063.summary.txt.gz	ACUTPANC	MR Egger	17	0.184359	0.111159	0.11797	-0.0335116	0.40223	1.20245	0.967044	1.49516	1.20 (0.97-1.50)	0.12
genus.Oscillibacter.id.2063.summary.txt.gz	ACUTPANC	Simple mode	17	0.0804072	0.0925422	0.397765	-0.100976	0.26179	1.08373	0.903955	1.29925	1.08 (0.90-1.30)	0.4
genus.Oscillibacter.id.2063.summary.txt.gz	ACUTPANC	Weighted mode	17	0.0995297	0.0763719	0.210941	-0.0501593	0.249219	1.10465	0.951078	1.28302	1.10 (0.95-1.28)	0.21
genus.Oscillibacter.id.2063.summary.txt.gz	ACUTPANC	Inverse variance weighted (fixed effects)	17	0.0137528	0.0391516	0.725385	-0.0629843	0.09049	1.01385	0.938958	1.09471	1.01 (0.94-1.09)	0.73
genus.Oscillospira.id.2064.summary.txt.gz	ACUTPANC	Inverse variance weighted (fixed effects)	17	0.0214538	0.036645	0.558245	-0.0503704	0.093278	1.02169	0.950877	1.09777	1.02 (0.95-1.10)	0.56
genus.Oscillospira.id.2064.summary.txt.gz	ACUTPANC	Weighted median	17	-0.00781508	0.0499119	0.875578	-0.105642	0.0900122	0.992215	0.899746	1.09419	0.99 (0.90-1.09)	0.88
genus.Oscillospira.id.2064.summary.txt.gz	ACUTPANC	MR Egger	17	-0.0698561	0.106684	0.522514	-0.278956	0.139244	0.932528	0.756573	1.1494	0.93 (0.76-1.15)	0.52
genus.Oscillospira.id.2064.summary.txt.gz	ACUTPANC	Simple mode	17	-0.00973792	0.0846786	0.909877	-0.175708	0.156232	0.990309	0.838863	1.1691	0.99 (0.84-1.17)	0.91
genus.Oscillospira.id.2064.summary.txt.gz	ACUTPANC	Weighted mode	17	-0.0210069	0.0732735	0.778028	-0.164623	0.122609	0.979212	0.848213	1.13044	0.98 (0.85-1.13)	0.78
genus.Oxalobacter.id.2978.summary.txt.gz	ACUTPANC	Weighted median	17	0.032538	0.0783657	0.67799	-0.121059	0.186135	1.03307	0.885982	1.20458	1.03 (0.89-1.20)	0.68
genus.Oxalobacter.id.2978.summary.txt.gz	ACUTPANC	MR Egger	17	-0.0444632	0.196435	0.823984	-0.429476	0.34055	0.956511	0.65085	1.40572	0.96 (0.65-1.41)	0.82
genus.Oxalobacter.id.2978.summary.txt.gz	ACUTPANC	Simple mode	17	-0.189402	0.131653	0.169524	-0.447441	0.0686369	0.827454	0.639262	1.07105	0.83 (0.64-1.07)	0.17
genus.Oxalobacter.id.2978.summary.txt.gz	ACUTPANC	Weighted mode	17	0.0195428	0.107816	0.858439	-0.191777	0.230863	1.01974	0.825491	1.25969	1.02 (0.83-1.26)	0.86
genus.Oxalobacter.id.2978.summary.txt.gz	ACUTPANC	Inverse variance weighted (fixed effects)	17	0.00088813	0.0540055	0.986879	-0.104963	0.106739	1.00089	0.900358	1.11264	1.00 (0.90-1.11)	0.99
genus.Parabacteroides.id.954.summary.txt.gz	ACUTPANC	Weighted median	17	0.0195133	0.0403133	0.628357	-0.0595008	0.0985274	1.0197	0.942235	1.10354	1.02 (0.94-1.10)	0.63
genus.Parabacteroides.id.954.summary.txt.gz	ACUTPANC	MR Egger	17	0.023223	0.0830373	0.78355	-0.13953	0.185976	1.02349	0.869767	1.20439	1.02 (0.87-1.20)	0.78
genus.Parabacteroides.id.954.summary.txt.gz	ACUTPANC	Simple mode	17	0.0642357	0.081291	0.440969	-0.0950946	0.223566	1.06634	0.909287	1.25053	1.07 (0.91-1.25)	0.44
genus.Parabacteroides.id.954.summary.txt.gz	ACUTPANC	Weighted mode	17	0.082322	0.0789028	0.312302	-0.0723275	0.236972	1.08581	0.930226	1.26741	1.09 (0.93-1.27)	0.31
genus.Parabacteroides.id.954.summary.txt.gz	ACUTPANC	Inverse variance weighted (fixed effects)	17	-0.00479395	0.0281798	0.864916	-0.0600264	0.0504385	0.995218	0.94174	1.05173	1.00 (0.94-1.05)	0.86
genus.Paraprevotella.id.962.summary.txt.gz	ACUTPANC	Inverse variance weighted (fixed effects)	17	0.0513184	0.0440539	0.244059	-0.0350272	0.137664	1.05266	0.965579	1.14759	1.05 (0.97-1.15)	0.24
genus.Paraprevotella.id.962.summary.txt.gz	ACUTPANC	Weighted median	17	0.0483354	0.0583656	0.407586	-0.0660611	0.162732	1.04952	0.936074	1.17672	1.05 (0.94-1.18)	0.41
genus.Paraprevotella.id.962.summary.txt.gz	ACUTPANC	MR Egger	17	-0.00951311	0.125689	0.940668	-0.255863	0.236836	0.990532	0.774248	1.26723	0.99 (0.77-1.27)	0.94
genus.Paraprevotella.id.962.summary.txt.gz	ACUTPANC	Simple mode	17	0.126101	0.108844	0.26364	-0.0872328	0.339435	1.1344	0.916464	1.40415	1.13 (0.92-1.40)	0.26
genus.Paraprevotella.id.962.summary.txt.gz	ACUTPANC	Weighted mode	17	0.142451	0.117142	0.2416	-0.0871467	0.372049	1.1531	0.916543	1.4507	1.15 (0.92-1.45)	0.24
genus.Parasutterella.id.2892.summary.txt.gz	ACUTPANC	Inverse variance weighted (fixed effects)	17	0.0414168	0.0346265	0.231657	-0.0264511	0.109285	1.04229	0.973896	1.11548	1.04 (0.97-1.12)	0.23
genus.Parasutterella.id.2892.summary.txt.gz	ACUTPANC	Weighted median	17	0.0541892	0.0480145	0.259066	-0.0399192	0.148298	1.05568	0.960867	1.15986	1.06 (0.96-1.16)	0.26
genus.Parasutterella.id.2892.summary.txt.gz	ACUTPANC	MR Egger	17	0.0115166	0.0981302	0.908132	-0.180819	0.203852	1.01158	0.834587	1.22612	1.01 (0.83-1.23)	0.91
genus.Parasutterella.id.2892.summary.txt.gz	ACUTPANC	Simple mode	17	0.0772602	0.0802327	0.349901	-0.079996	0.234516	1.08032	0.92312	1.2643	1.08 (0.92-1.26)	0.35
genus.Parasutterella.id.2892.summary.txt.gz	ACUTPANC	Weighted mode	17	0.0670206	0.0861518	0.447958	-0.101837	0.235878	1.06932	0.903177	1.26602	1.07 (0.90-1.27)	0.45
genus.Peptococcus.id.2037.summary.txt.gz	ACUTPANC	Weighted median	17	-0.0269709	0.0656901	0.681382	-0.155724	0.101782	0.97339	0.855796	1.10714	0.97 (0.86-1.11)	0.68
genus.Peptococcus.id.2037.summary.txt.gz	ACUTPANC	MR Egger	17	0.0611011	0.138631	0.665684	-0.210616	0.332819	1.06301	0.810085	1.39489	1.06 (0.81-1.39)	0.67
genus.Peptococcus.id.2037.summary.txt.gz	ACUTPANC	Simple mode	17	-0.0636753	0.121604	0.607716	-0.30202	0.174669	0.93831	0.739323	1.19085	0.94 (0.74-1.19)	0.61
genus.Peptococcus.id.2037.summary.txt.gz	ACUTPANC	Weighted mode	17	-0.0753561	0.120307	0.539911	-0.311158	0.160446	0.927413	0.732598	1.17403	0.93 (0.73-1.17)	0.54
genus.Peptococcus.id.2037.summary.txt.gz	ACUTPANC	Inverse variance weighted (fixed effects)	17	-0.00113119	0.0489738	0.981572	-0.0971198	0.0948574	0.998869	0.907447	1.0995	1.00 (0.91-1.10)	0.98
genus.Phascolarctobacterium.id.2168.summary.txt.gz	ACUTPANC	Inverse variance weighted (fixed effects)	17	-0.0183154	0.0352128	0.602969	-0.0873325	0.0507017	0.981851	0.916372	1.05201	0.98 (0.92-1.05)	0.6
genus.Phascolarctobacterium.id.2168.summary.txt.gz	ACUTPANC	Weighted median	17	0.00656659	0.0536572	0.902598	-0.0986014	0.111735	1.00659	0.906104	1.11822	1.01 (0.91-1.12)	0.9
genus.Phascolarctobacterium.id.2168.summary.txt.gz	ACUTPANC	MR Egger	17	0.261108	0.120294	0.0464259	0.025331	0.496885	1.29837	1.02565	1.64359	1.30 (1.03-1.64)	0.046
genus.Phascolarctobacterium.id.2168.summary.txt.gz	ACUTPANC	Simple mode	17	-0.0977074	0.108052	0.379269	-0.309488	0.114074	0.906914	0.733822	1.12083	0.91 (0.73-1.12)	0.38
genus.Phascolarctobacterium.id.2168.summary.txt.gz	ACUTPANC	Weighted mode	17	0.0621608	0.0833577	0.466657	-0.10122	0.225542	1.06413	0.903734	1.253	1.06 (0.90-1.25)	0.47
genus.Prevotella7.id.11182.summary.txt.gz	ACUTPANC	Inverse variance weighted (fixed effects)	16	0.0567159	0.0634798	0.371617	-0.0677044	0.181136	1.05836	0.934537	1.19858	1.06 (0.93-1.20)	0.37
genus.Prevotella7.id.11182.summary.txt.gz	ACUTPANC	Weighted median	16	0.139071	0.0896068	0.12066	-0.0365586	0.3147	1.14921	0.964102	1.36985	1.15 (0.96-1.37)	0.12
genus.Prevotella7.id.11182.summary.txt.gz	ACUTPANC	MR Egger	16	0.0959126	0.180731	0.60395	-0.258321	0.450146	1.10066	0.772347	1.56854	1.10 (0.77-1.57)	0.6
genus.Prevotella7.id.11182.summary.txt.gz	ACUTPANC	Simple mode	16	0.154356	0.165355	0.365354	-0.169739	0.478452	1.16691	0.843885	1.61357	1.17 (0.84-1.61)	0.37
genus.Prevotella7.id.11182.summary.txt.gz	ACUTPANC	Weighted mode	16	0.190195	0.151945	0.229833	-0.107616	0.488007	1.20949	0.897972	1.62907	1.21 (0.90-1.63)	0.23
genus.Prevotella9.id.11183.summary.txt.gz	ACUTPANC	Inverse variance weighted (fixed effects)	17	-0.0534626	0.0368206	0.146508	-0.125631	0.0187058	0.947941	0.88194	1.01888	0.95 (0.88-1.02)	0.15
genus.Prevotella9.id.11183.summary.txt.gz	ACUTPANC	Weighted median	17	-0.147939	0.0569836	0.00942683	-0.259627	-0.0362515	0.862483	0.771339	0.964398	0.86 (0.77-0.96)	0.0094
genus.Prevotella9.id.11183.summary.txt.gz	ACUTPANC	MR Egger	17	-0.316742	0.117738	0.0167847	-0.547509	-0.0859748	0.728519	0.578389	0.917617	0.73 (0.58-0.92)	0.017
genus.Prevotella9.id.11183.summary.txt.gz	ACUTPANC	Simple mode	17	-0.179182	0.12209	0.161589	-0.418478	0.0601144	0.835954	0.658048	1.06196	0.84 (0.66-1.06)	0.16
genus.Prevotella9.id.11183.summary.txt.gz	ACUTPANC	Weighted mode	17	-0.19415	0.0862638	0.0388244	-0.363227	-0.0250724	0.823535	0.695429	0.975239	0.82 (0.70-0.98)	0.039
genus.RikenellaceaeRC9gutgroup.id.11191.summary.txt.gz	ACUTPANC	Inverse variance weighted (fixed effects)	16	0.102256	0.0677812	0.131397	-0.0305954	0.235107	1.10767	0.969868	1.26504	1.11 (0.97-1.27)	0.13
genus.RikenellaceaeRC9gutgroup.id.11191.summary.txt.gz	ACUTPANC	Weighted median	16	0.0828493	0.0930682	0.373359	-0.0995644	0.265263	1.08638	0.905232	1.30377	1.09 (0.91-1.30)	0.37
genus.RikenellaceaeRC9gutgroup.id.11191.summary.txt.gz	ACUTPANC	MR Egger	16	0.147209	0.214403	0.50355	-0.273022	0.567439	1.1586	0.761076	1.76375	1.16 (0.76-1.76)	0.5
genus.RikenellaceaeRC9gutgroup.id.11191.summary.txt.gz	ACUTPANC	Simple mode	16	0.289536	0.159029	0.0886682	-0.0221617	0.601234	1.33581	0.978082	1.82437	1.34 (0.98-1.82)	0.09
genus.RikenellaceaeRC9gutgroup.id.11191.summary.txt.gz	ACUTPANC	Weighted mode	16	0.280148	0.172027	0.124232	-0.0570244	0.61732	1.32333	0.944571	1.85395	1.32 (0.94-1.85)	0.12
genus.Romboutsia.id.11347.summary.txt.gz	ACUTPANC	Weighted median	17	0.000610396	0.0419189	0.988382	-0.0815507	0.0827715	1.00061	0.921686	1.08629	1.00 (0.92-1.09)	0.99
genus.Romboutsia.id.11347.summary.txt.gz	ACUTPANC	MR Egger	17	-0.0268515	0.0881223	0.764776	-0.199571	0.145868	0.973506	0.819082	1.15704	0.97 (0.82-1.16)	0.76
genus.Romboutsia.id.11347.summary.txt.gz	ACUTPANC	Simple mode	17	0.0277995	0.073662	0.710841	-0.116578	0.172177	1.02819	0.889961	1.18789	1.03 (0.89-1.19)	0.71
genus.Romboutsia.id.11347.summary.txt.gz	ACUTPANC	Weighted mode	17	-0.000721709	0.0644294	0.991201	-0.127003	0.12556	0.999279	0.880731	1.13378	1.00 (0.88-1.13)	0.99
genus.Romboutsia.id.11347.summary.txt.gz	ACUTPANC	Inverse variance weighted (fixed effects)	17	-0.00937693	0.0310979	0.763011	-0.0703288	0.0515749	0.990667	0.932087	1.05293	0.99 (0.93-1.05)	0.76
genus.Roseburia.id.2012.summary.txt.gz	ACUTPANC	Inverse variance weighted (fixed effects)	17	0.0448338	0.0277228	0.105832	-0.00950293	0.0991705	1.04585	0.990542	1.10425	1.05 (0.99-1.10)	0.11
genus.Roseburia.id.2012.summary.txt.gz	ACUTPANC	Weighted median	17	0.059601	0.0392522	0.12891	-0.0173333	0.136535	1.06141	0.982816	1.1463	1.06 (0.98-1.15)	0.13
genus.Roseburia.id.2012.summary.txt.gz	ACUTPANC	MR Egger	17	0.102675	0.0786773	0.211554	-0.0515327	0.256882	1.10813	0.949773	1.29289	1.11 (0.95-1.29)	0.21
genus.Roseburia.id.2012.summary.txt.gz	ACUTPANC	Simple mode	17	0.0505064	0.059312	0.407036	-0.0657452	0.166758	1.0518	0.936369	1.18147	1.05 (0.94-1.18)	0.41
genus.Roseburia.id.2012.summary.txt.gz	ACUTPANC	Weighted mode	17	0.0562717	0.0539757	0.31266	-0.0495206	0.162064	1.05789	0.951686	1.17594	1.06 (0.95-1.18)	0.31
genus.Ruminiclostridium5.id.11355.summary.txt.gz	ACUTPANC	Inverse variance weighted (fixed effects)	17	-0.0116547	0.0280517	0.677797	-0.066636	0.0433266	0.988413	0.935536	1.04428	0.99 (0.94-1.04)	0.68
genus.Ruminiclostridium5.id.11355.summary.txt.gz	ACUTPANC	Weighted median	17	-0.00201579	0.0394363	0.959234	-0.0793109	0.0752793	0.997986	0.923753	1.07819	1.00 (0.92-1.08)	0.96
genus.Ruminiclostridium5.id.11355.summary.txt.gz	ACUTPANC	MR Egger	17	-0.0515247	0.07952	0.526814	-0.207384	0.104334	0.94978	0.812708	1.10997	0.95 (0.81-1.11)	0.53
genus.Ruminiclostridium5.id.11355.summary.txt.gz	ACUTPANC	Simple mode	17	0.0182899	0.0687283	0.793546	-0.116418	0.152997	1.01846	0.890103	1.16532	1.02 (0.89-1.17)	0.79
genus.Ruminiclostridium5.id.11355.summary.txt.gz	ACUTPANC	Weighted mode	17	0.0297805	0.0744471	0.69443	-0.116136	0.175697	1.03023	0.890354	1.19208	1.03 (0.89-1.19)	0.69
genus.Ruminiclostridium6.id.11356.summary.txt.gz	ACUTPANC	Inverse variance weighted (fixed effects)	17	-0.0116547	0.0280517	0.677797	-0.066636	0.0433266	0.988413	0.935536	1.04428	0.99 (0.94-1.04)	0.68
genus.Ruminiclostridium6.id.11356.summary.txt.gz	ACUTPANC	Weighted median	17	-0.00201579	0.0394363	0.959234	-0.0793109	0.0752793	0.997986	0.923753	1.07819	1.00 (0.92-1.08)	0.96
genus.Ruminiclostridium6.id.11356.summary.txt.gz	ACUTPANC	MR Egger	17	-0.0515247	0.07952	0.526814	-0.207384	0.104334	0.94978	0.812708	1.10997	0.95 (0.81-1.11)	0.53
genus.Ruminiclostridium6.id.11356.summary.txt.gz	ACUTPANC	Simple mode	17	0.0182899	0.0687283	0.793546	-0.116418	0.152997	1.01846	0.890103	1.16532	1.02 (0.89-1.17)	0.79
genus.Ruminiclostridium6.id.11356.summary.txt.gz	ACUTPANC	Weighted mode	17	0.0297805	0.0744471	0.69443	-0.116136	0.175697	1.03023	0.890354	1.19208	1.03 (0.89-1.19)	0.69
genus.Ruminiclostridium9.id.11357.summary.txt.gz	ACUTPANC	Weighted median	17	0.00474078	0.0386975	0.902496	-0.0711064	0.0805879	1.00475	0.931363	1.08392	1.00 (0.93-1.08)	0.9
genus.Ruminiclostridium9.id.11357.summary.txt.gz	ACUTPANC	MR Egger	17	0.0576466	0.0812012	0.488642	-0.101508	0.216801	1.05934	0.903474	1.2421	1.06 (0.90-1.24)	0.49
genus.Ruminiclostridium9.id.11357.summary.txt.gz	ACUTPANC	Simple mode	17	-0.0440814	0.0656779	0.511682	-0.17281	0.0846472	0.956876	0.841297	1.08833	0.96 (0.84-1.09)	0.51
genus.Ruminiclostridium9.id.11357.summary.txt.gz	ACUTPANC	Weighted mode	17	-0.0228364	0.0551565	0.684349	-0.130943	0.0852703	0.977422	0.877268	1.08901	0.98 (0.88-1.09)	0.68
genus.Ruminiclostridium9.id.11357.summary.txt.gz	ACUTPANC	Inverse variance weighted (fixed effects)	17	-0.00138916	0.0286243	0.961293	-0.0574928	0.0547145	0.998612	0.944129	1.05624	1.00 (0.94-1.06)	0.96
genus.RuminococcaceaeNK4A214group.id.11358.summary.txt.gz	ACUTPANC	Inverse variance weighted (fixed effects)	17	0.0161303	0.0299346	0.589991	-0.0425416	0.0748021	1.01626	0.958351	1.07767	1.02 (0.96-1.08)	0.59
genus.RuminococcaceaeNK4A214group.id.11358.summary.txt.gz	ACUTPANC	Weighted median	17	0.0228929	0.0435762	0.599338	-0.0625165	0.108302	1.02316	0.939398	1.11438	1.02 (0.94-1.11)	0.6
genus.RuminococcaceaeNK4A214group.id.11358.summary.txt.gz	ACUTPANC	MR Egger	17	-0.0219948	0.0954908	0.820944	-0.209157	0.165167	0.978245	0.811268	1.17959	0.98 (0.81-1.18)	0.82
genus.RuminococcaceaeNK4A214group.id.11358.summary.txt.gz	ACUTPANC	Simple mode	17	0.0870474	0.0777608	0.279483	-0.0653638	0.239459	1.09095	0.936727	1.27056	1.09 (0.94-1.27)	0.28
genus.RuminococcaceaeNK4A214group.id.11358.summary.txt.gz	ACUTPANC	Weighted mode	17	0.052816	0.0704109	0.464076	-0.0851894	0.190821	1.05424	0.918338	1.21024	1.05 (0.92-1.21)	0.46
genus.RuminococcaceaeUCG002.id.11360.summary.txt.gz	ACUTPANC	Inverse variance weighted (fixed effects)	17	0.0339278	0.0283192	0.230898	-0.0215778	0.0894334	1.03451	0.978653	1.09355	1.03 (0.98-1.09)	0.23
genus.RuminococcaceaeUCG002.id.11360.summary.txt.gz	ACUTPANC	Weighted median	17	0.0771541	0.04058	0.0572647	-0.00238265	0.156691	1.08021	0.99762	1.16963	1.08 (1.00-1.17)	0.06
genus.RuminococcaceaeUCG002.id.11360.summary.txt.gz	ACUTPANC	MR Egger	17	0.124872	0.0846207	0.160716	-0.0409849	0.290728	1.133	0.959844	1.3374	1.13 (0.96-1.34)	0.16
genus.RuminococcaceaeUCG002.id.11360.summary.txt.gz	ACUTPANC	Simple mode	17	0.104969	0.0656681	0.129495	-0.0237403	0.233679	1.11068	0.976539	1.26324	1.11 (0.98-1.26)	0.13
genus.RuminococcaceaeUCG002.id.11360.summary.txt.gz	ACUTPANC	Weighted mode	17	0.0957363	0.0581279	0.119056	-0.0181944	0.209667	1.10047	0.98197	1.23327	1.10 (0.98-1.23)	0.12
genus.RuminococcaceaeUCG003.id.11361.summary.txt.gz	ACUTPANC	Inverse variance weighted (fixed effects)	17	0.032391	0.0308789	0.294193	-0.0281317	0.0929136	1.03292	0.97226	1.09737	1.03 (0.97-1.10)	0.29
genus.RuminococcaceaeUCG003.id.11361.summary.txt.gz	ACUTPANC	Weighted median	17	0.0371358	0.0432656	0.390715	-0.0476648	0.121936	1.03783	0.953453	1.12968	1.04 (0.95-1.13)	0.39
genus.RuminococcaceaeUCG003.id.11361.summary.txt.gz	ACUTPANC	MR Egger	17	0.126589	0.0876542	0.16925	-0.0452133	0.298391	1.13495	0.955794	1.34769	1.13 (0.96-1.35)	0.17
genus.RuminococcaceaeUCG003.id.11361.summary.txt.gz	ACUTPANC	Simple mode	17	0.0665141	0.0726469	0.37348	-0.0758738	0.208902	1.06878	0.926933	1.23232	1.07 (0.93-1.23)	0.37
genus.RuminococcaceaeUCG003.id.11361.summary.txt.gz	ACUTPANC	Weighted mode	17	0.0528925	0.0600396	0.391381	-0.0647851	0.17057	1.05432	0.937269	1.18598	1.05 (0.94-1.19)	0.39
genus.RuminococcaceaeUCG004.id.11362.summary.txt.gz	ACUTPANC	Inverse variance weighted (fixed effects)	17	-0.0254778	0.0378758	0.501159	-0.0997142	0.0487587	0.974844	0.905096	1.04997	0.97 (0.91-1.05)	0.5
genus.RuminococcaceaeUCG004.id.11362.summary.txt.gz	ACUTPANC	Weighted median	17	0.0158321	0.0564396	0.779083	-0.0947895	0.126454	1.01596	0.909564	1.1348	1.02 (0.91-1.13)	0.78
genus.RuminococcaceaeUCG004.id.11362.summary.txt.gz	ACUTPANC	MR Egger	17	-0.109879	0.132336	0.419389	-0.369258	0.1495	0.895943	0.691247	1.16125	0.90 (0.69-1.16)	0.42
genus.RuminococcaceaeUCG004.id.11362.summary.txt.gz	ACUTPANC	Simple mode	17	0.00997135	0.0842483	0.907258	-0.155155	0.175098	1.01002	0.856282	1.19136	1.01 (0.86-1.19)	0.91
genus.RuminococcaceaeUCG004.id.11362.summary.txt.gz	ACUTPANC	Weighted mode	17	0.00997135	0.0768964	0.898442	-0.140746	0.160688	1.01002	0.86871	1.17432	1.01 (0.87-1.17)	0.9
genus.RuminococcaceaeUCG005.id.11363.summary.txt.gz	ACUTPANC	Inverse variance weighted (fixed effects)	17	0.0346773	0.0291453	0.234121	-0.0224474	0.091802	1.03529	0.977803	1.09615	1.04 (0.98-1.10)	0.23
genus.RuminococcaceaeUCG005.id.11363.summary.txt.gz	ACUTPANC	Weighted median	17	0.0589226	0.0430746	0.171338	-0.0255037	0.143349	1.06069	0.974819	1.15413	1.06 (0.97-1.15)	0.17
genus.RuminococcaceaeUCG005.id.11363.summary.txt.gz	ACUTPANC	MR Egger	17	0.173573	0.0889916	0.0700642	-0.000850687	0.347997	1.18955	0.99915	1.41623	1.19 (1.00-1.42)	0.07
genus.RuminococcaceaeUCG005.id.11363.summary.txt.gz	ACUTPANC	Simple mode	17	0.0980486	0.0843051	0.261874	-0.0671894	0.263287	1.10302	0.935018	1.3012	1.10 (0.94-1.30)	0.26
genus.RuminococcaceaeUCG005.id.11363.summary.txt.gz	ACUTPANC	Weighted mode	17	0.116551	0.0929895	0.228075	-0.0657084	0.29881	1.12361	0.936404	1.34825	1.12 (0.94-1.35)	0.23
genus.RuminococcaceaeUCG009.id.11366.summary.txt.gz	ACUTPANC	Inverse variance weighted (fixed effects)	17	0.0346773	0.0291453	0.234121	-0.0224474	0.091802	1.03529	0.977803	1.09615	1.04 (0.98-1.10)	0.23
genus.RuminococcaceaeUCG009.id.11366.summary.txt.gz	ACUTPANC	Weighted median	17	0.0589226	0.0430746	0.171338	-0.0255037	0.143349	1.06069	0.974819	1.15413	1.06 (0.97-1.15)	0.17
genus.RuminococcaceaeUCG009.id.11366.summary.txt.gz	ACUTPANC	MR Egger	17	0.173573	0.0889916	0.0700642	-0.000850687	0.347997	1.18955	0.99915	1.41623	1.19 (1.00-1.42)	0.07
genus.RuminococcaceaeUCG009.id.11366.summary.txt.gz	ACUTPANC	Simple mode	17	0.0980486	0.0843051	0.261874	-0.0671894	0.263287	1.10302	0.935018	1.3012	1.10 (0.94-1.30)	0.26
genus.RuminococcaceaeUCG009.id.11366.summary.txt.gz	ACUTPANC	Weighted mode	17	0.116551	0.0929895	0.228075	-0.0657084	0.29881	1.12361	0.936404	1.34825	1.12 (0.94-1.35)	0.23
genus.RuminococcaceaeUCG010.id.11367.summary.txt.gz	ACUTPANC	Inverse variance weighted (fixed effects)	17	-0.037878	0.0325838	0.245041	-0.101742	0.0259863	0.96283	0.903262	1.02633	0.96 (0.90-1.03)	0.25
genus.RuminococcaceaeUCG010.id.11367.summary.txt.gz	ACUTPANC	Weighted median	17	-0.00637747	0.0477598	0.893773	-0.0999866	0.0872317	0.993643	0.90485	1.09115	0.99 (0.90-1.09)	0.89
genus.RuminococcaceaeUCG010.id.11367.summary.txt.gz	ACUTPANC	MR Egger	17	0.0780909	0.113724	0.502768	-0.144808	0.300989	1.08122	0.865189	1.3512	1.08 (0.87-1.35)	0.5
genus.RuminococcaceaeUCG010.id.11367.summary.txt.gz	ACUTPANC	Simple mode	17	-0.0181607	0.0735571	0.808132	-0.162333	0.126011	0.982003	0.850158	1.13429	0.98 (0.85-1.13)	0.81
genus.RuminococcaceaeUCG010.id.11367.summary.txt.gz	ACUTPANC	Weighted mode	17	-0.0204064	0.0692797	0.772124	-0.156195	0.115382	0.9798	0.855393	1.1223	0.98 (0.86-1.12)	0.77
genus.RuminococcaceaeUCG011.id.11368.summary.txt.gz	ACUTPANC	Inverse variance weighted (fixed effects)	17	-0.037878	0.0325838	0.245041	-0.101742	0.0259863	0.96283	0.903262	1.02633	0.96 (0.90-1.03)	0.25
genus.RuminococcaceaeUCG011.id.11368.summary.txt.gz	ACUTPANC	Weighted median	17	-0.00637747	0.0477598	0.893773	-0.0999866	0.0872317	0.993643	0.90485	1.09115	0.99 (0.90-1.09)	0.89
genus.RuminococcaceaeUCG011.id.11368.summary.txt.gz	ACUTPANC	MR Egger	17	0.0780909	0.113724	0.502768	-0.144808	0.300989	1.08122	0.865189	1.3512	1.08 (0.87-1.35)	0.5
genus.RuminococcaceaeUCG011.id.11368.summary.txt.gz	ACUTPANC	Simple mode	17	-0.0181607	0.0735571	0.808132	-0.162333	0.126011	0.982003	0.850158	1.13429	0.98 (0.85-1.13)	0.81
genus.RuminococcaceaeUCG011.id.11368.summary.txt.gz	ACUTPANC	Weighted mode	17	-0.0204064	0.0692797	0.772124	-0.156195	0.115382	0.9798	0.855393	1.1223	0.98 (0.86-1.12)	0.77
genus.RuminococcaceaeUCG013.id.11370.summary.txt.gz	ACUTPANC	Weighted median	17	0.025196	0.0385565	0.513446	-0.0503747	0.100767	1.02552	0.950873	1.10602	1.03 (0.95-1.11)	0.51
genus.RuminococcaceaeUCG013.id.11370.summary.txt.gz	ACUTPANC	MR Egger	17	-0.00527148	0.0810582	0.949006	-0.164146	0.153603	0.994742	0.848618	1.16603	0.99 (0.85-1.17)	0.95
genus.RuminococcaceaeUCG013.id.11370.summary.txt.gz	ACUTPANC	Simple mode	17	0.0354656	0.0578158	0.548219	-0.0778535	0.148785	1.0361	0.9251	1.16042	1.04 (0.93-1.16)	0.55
genus.RuminococcaceaeUCG013.id.11370.summary.txt.gz	ACUTPANC	Weighted mode	17	0.0342534	0.053584	0.531708	-0.0707712	0.139278	1.03485	0.931675	1.14944	1.03 (0.93-1.15)	0.53
genus.RuminococcaceaeUCG013.id.11370.summary.txt.gz	ACUTPANC	Inverse variance weighted (fixed effects)	17	0.00631422	0.0285731	0.825104	-0.0496891	0.0623176	1.00633	0.951525	1.0643	1.01 (0.95-1.06)	0.83
genus.RuminococcaceaeUCG014.id.11371.summary.txt.gz	ACUTPANC	Inverse variance weighted (fixed effects)	17	-0.0125174	0.0308169	0.684605	-0.0729185	0.0478837	0.987561	0.929677	1.04905	0.99 (0.93-1.05)	0.68
genus.RuminococcaceaeUCG014.id.11371.summary.txt.gz	ACUTPANC	Weighted median	17	-0.00881869	0.0428378	0.836899	-0.0927808	0.0751435	0.99122	0.911393	1.07804	0.99 (0.91-1.08)	0.84
genus.RuminococcaceaeUCG014.id.11371.summary.txt.gz	ACUTPANC	MR Egger	17	0.0635374	0.0872952	0.477917	-0.107561	0.234636	1.0656	0.898022	1.26445	1.07 (0.90-1.26)	0.48
genus.RuminococcaceaeUCG014.id.11371.summary.txt.gz	ACUTPANC	Simple mode	17	-0.0125171	0.0728148	0.865669	-0.155234	0.1302	0.987561	0.856215	1.13906	0.99 (0.86-1.14)	0.87
genus.RuminococcaceaeUCG014.id.11371.summary.txt.gz	ACUTPANC	Weighted mode	17	0.000577326	0.0637962	0.992891	-0.124463	0.125618	1.00058	0.882971	1.13385	1.00 (0.88-1.13)	0.99
genus.Ruminococcus1.id.11373.summary.txt.gz	ACUTPANC	Inverse variance weighted (fixed effects)	17	-0.0125174	0.0308169	0.684605	-0.0729185	0.0478837	0.987561	0.929677	1.04905	0.99 (0.93-1.05)	0.68
genus.Ruminococcus1.id.11373.summary.txt.gz	ACUTPANC	Weighted median	17	-0.00881869	0.0428378	0.836899	-0.0927808	0.0751435	0.99122	0.911393	1.07804	0.99 (0.91-1.08)	0.84
genus.Ruminococcus1.id.11373.summary.txt.gz	ACUTPANC	MR Egger	17	0.0635374	0.0872952	0.477917	-0.107561	0.234636	1.0656	0.898022	1.26445	1.07 (0.90-1.26)	0.48
genus.Ruminococcus1.id.11373.summary.txt.gz	ACUTPANC	Simple mode	17	-0.0125171	0.0728148	0.865669	-0.155234	0.1302	0.987561	0.856215	1.13906	0.99 (0.86-1.14)	0.87
genus.Ruminococcus1.id.11373.summary.txt.gz	ACUTPANC	Weighted mode	17	0.000577326	0.0637962	0.992891	-0.124463	0.125618	1.00058	0.882971	1.13385	1.00 (0.88-1.13)	0.99
genus.Ruminococcus2.id.11374.summary.txt.gz	ACUTPANC	Inverse variance weighted (fixed effects)	17	-0.0125174	0.0308169	0.684605	-0.0729185	0.0478837	0.987561	0.929677	1.04905	0.99 (0.93-1.05)	0.68
genus.Ruminococcus2.id.11374.summary.txt.gz	ACUTPANC	Weighted median	17	-0.00881869	0.0428378	0.836899	-0.0927808	0.0751435	0.99122	0.911393	1.07804	0.99 (0.91-1.08)	0.84
genus.Ruminococcus2.id.11374.summary.txt.gz	ACUTPANC	MR Egger	17	0.0635374	0.0872952	0.477917	-0.107561	0.234636	1.0656	0.898022	1.26445	1.07 (0.90-1.26)	0.48
genus.Ruminococcus2.id.11374.summary.txt.gz	ACUTPANC	Simple mode	17	-0.0125171	0.0728148	0.865669	-0.155234	0.1302	0.987561	0.856215	1.13906	0.99 (0.86-1.14)	0.87
genus.Ruminococcus2.id.11374.summary.txt.gz	ACUTPANC	Weighted mode	17	0.000577326	0.0637962	0.992891	-0.124463	0.125618	1.00058	0.882971	1.13385	1.00 (0.88-1.13)	0.99
genus.Sellimonas.id.14369.summary.txt.gz	ACUTPANC	Inverse variance weighted (fixed effects)	15	0.0534674	0.0708925	0.450726	-0.0854819	0.192417	1.05492	0.91807	1.21218	1.05 (0.92-1.21)	0.45
genus.Sellimonas.id.14369.summary.txt.gz	ACUTPANC	Weighted median	15	0.00512843	0.104976	0.961036	-0.200625	0.210881	1.00514	0.81822	1.23477	1.01 (0.82-1.23)	0.96
genus.Sellimonas.id.14369.summary.txt.gz	ACUTPANC	MR Egger	15	-0.147329	0.226439	0.526616	-0.591148	0.296491	0.86301	0.553691	1.34513	0.86 (0.55-1.35)	0.53
genus.Sellimonas.id.14369.summary.txt.gz	ACUTPANC	Simple mode	15	-0.0972184	0.182654	0.602896	-0.455221	0.260784	0.907358	0.634308	1.29795	0.91 (0.63-1.30)	0.6
genus.Sellimonas.id.14369.summary.txt.gz	ACUTPANC	Weighted mode	15	-0.0238298	0.149113	0.875313	-0.316091	0.268432	0.976452	0.728993	1.30791	0.98 (0.73-1.31)	0.88
genus.Senegalimassilia.id.11160.summary.txt.gz	ACUTPANC	Inverse variance weighted (fixed effects)	17	0.0461324	0.0443013	0.29772	-0.0406981	0.132963	1.04721	0.960119	1.14221	1.05 (0.96-1.14)	0.3
genus.Senegalimassilia.id.11160.summary.txt.gz	ACUTPANC	Weighted median	17	0.0883379	0.0639919	0.167446	-0.0370861	0.213762	1.09236	0.963593	1.23833	1.09 (0.96-1.24)	0.17
genus.Senegalimassilia.id.11160.summary.txt.gz	ACUTPANC	MR Egger	17	0.211069	0.125456	0.113183	-0.0348254	0.456962	1.235	0.965774	1.57927	1.23 (0.97-1.58)	0.11
genus.Senegalimassilia.id.11160.summary.txt.gz	ACUTPANC	Simple mode	17	-0.0977213	0.120618	0.429726	-0.334132	0.138689	0.906902	0.715959	1.14877	0.91 (0.72-1.15)	0.43
genus.Senegalimassilia.id.11160.summary.txt.gz	ACUTPANC	Weighted mode	17	0.126424	0.0903722	0.18092	-0.0507052	0.303554	1.13476	0.950559	1.35466	1.13 (0.95-1.35)	0.18
genus.Slackia.id.825.summary.txt.gz	ACUTPANC	Inverse variance weighted (fixed effects)	17	0.0461324	0.0443013	0.29772	-0.0406981	0.132963	1.04721	0.960119	1.14221	1.05 (0.96-1.14)	0.3
genus.Slackia.id.825.summary.txt.gz	ACUTPANC	Weighted median	17	0.0883379	0.0639919	0.167446	-0.0370861	0.213762	1.09236	0.963593	1.23833	1.09 (0.96-1.24)	0.17
genus.Slackia.id.825.summary.txt.gz	ACUTPANC	MR Egger	17	0.211069	0.125456	0.113183	-0.0348254	0.456962	1.235	0.965774	1.57927	1.23 (0.97-1.58)	0.11
genus.Slackia.id.825.summary.txt.gz	ACUTPANC	Simple mode	17	-0.0977213	0.120618	0.429726	-0.334132	0.138689	0.906902	0.715959	1.14877	0.91 (0.72-1.15)	0.43
genus.Slackia.id.825.summary.txt.gz	ACUTPANC	Weighted mode	17	0.126424	0.0903722	0.18092	-0.0507052	0.303554	1.13476	0.950559	1.35466	1.13 (0.95-1.35)	0.18
genus.Streptococcus.id.1853.summary.txt.gz	ACUTPANC	Inverse variance weighted (fixed effects)	17	0.0229077	0.0288972	0.427935	-0.0337308	0.0795461	1.02317	0.966832	1.0828	1.02 (0.97-1.08)	0.43
genus.Streptococcus.id.1853.summary.txt.gz	ACUTPANC	Weighted median	17	0.0316808	0.0386744	0.41269	-0.0441209	0.107483	1.03219	0.956838	1.11347	1.03 (0.96-1.11)	0.41
genus.Streptococcus.id.1853.summary.txt.gz	ACUTPANC	MR Egger	17	-0.0365565	0.0818675	0.661592	-0.197017	0.123904	0.964104	0.821177	1.13191	0.96 (0.82-1.13)	0.66
genus.Streptococcus.id.1853.summary.txt.gz	ACUTPANC	Simple mode	17	0.0749156	0.0670958	0.280676	-0.0565923	0.206423	1.07779	0.944979	1.22927	1.08 (0.94-1.23)	0.28
genus.Streptococcus.id.1853.summary.txt.gz	ACUTPANC	Weighted mode	17	0.0423547	0.0547148	0.450159	-0.0648862	0.149596	1.04326	0.937174	1.16136	1.04 (0.94-1.16)	0.45
genus.Subdoligranulum.id.2070.summary.txt.gz	ACUTPANC	Weighted median	17	0.035762	0.0399	0.370099	-0.0424421	0.113966	1.03641	0.958446	1.12071	1.04 (0.96-1.12)	0.37
genus.Subdoligranulum.id.2070.summary.txt.gz	ACUTPANC	MR Egger	17	0.166559	0.0792568	0.052904	0.0112162	0.321903	1.18123	1.01128	1.37975	1.18 (1.01-1.38)	0.05
genus.Subdoligranulum.id.2070.summary.txt.gz	ACUTPANC	Simple mode	17	0.0756192	0.0773831	0.343012	-0.0760517	0.22729	1.07855	0.926768	1.25519	1.08 (0.93-1.26)	0.34
genus.Subdoligranulum.id.2070.summary.txt.gz	ACUTPANC	Weighted mode	17	0.0649286	0.0576959	0.277036	-0.0481554	0.178013	1.06708	0.952986	1.19484	1.07 (0.95-1.19)	0.28
genus.Subdoligranulum.id.2070.summary.txt.gz	ACUTPANC	Inverse variance weighted (fixed effects)	17	-0.000898507	0.0279296	0.974336	-0.0556404	0.0538434	0.999102	0.945879	1.05532	1.00 (0.95-1.06)	0.97
genus.Sutterella.id.2896.summary.txt.gz	ACUTPANC	Inverse variance weighted (fixed effects)	17	0.0116434	0.0322299	0.717903	-0.0515271	0.074814	1.01171	0.949778	1.07768	1.01 (0.95-1.08)	0.72
genus.Sutterella.id.2896.summary.txt.gz	ACUTPANC	Weighted median	17	0.0319692	0.0436092	0.463507	-0.0535048	0.117443	1.03249	0.947901	1.12462	1.03 (0.95-1.12)	0.46
genus.Sutterella.id.2896.summary.txt.gz	ACUTPANC	MR Egger	17	-0.123967	0.0916727	0.196324	-0.303645	0.0557116	0.883409	0.738123	1.05729	0.88 (0.74-1.06)	0.2
genus.Sutterella.id.2896.summary.txt.gz	ACUTPANC	Simple mode	17	0.0997672	0.0773339	0.215356	-0.0518073	0.251342	1.10491	0.949512	1.28575	1.10 (0.95-1.29)	0.22
genus.Sutterella.id.2896.summary.txt.gz	ACUTPANC	Weighted mode	17	0.0895186	0.0837178	0.300806	-0.0745682	0.253605	1.09365	0.928144	1.28866	1.09 (0.93-1.29)	0.3
genus.Terrisporobacter.id.11348.summary.txt.gz	ACUTPANC	Weighted median	17	0.0293076	0.0679677	0.666324	-0.103909	0.162524	1.02974	0.901307	1.17648	1.03 (0.90-1.18)	0.67
genus.Terrisporobacter.id.11348.summary.txt.gz	ACUTPANC	MR Egger	17	-0.0663657	0.14781	0.659855	-0.356073	0.223342	0.935789	0.700421	1.25025	0.94 (0.70-1.25)	0.66
genus.Terrisporobacter.id.11348.summary.txt.gz	ACUTPANC	Simple mode	17	0.0778198	0.120071	0.526103	-0.157519	0.313159	1.08093	0.85426	1.36774	1.08 (0.85-1.37)	0.53
genus.Terrisporobacter.id.11348.summary.txt.gz	ACUTPANC	Weighted mode	17	0.0514644	0.114276	0.658501	-0.172518	0.275446	1.05281	0.841544	1.31712	1.05 (0.84-1.32)	0.66
genus.Terrisporobacter.id.11348.summary.txt.gz	ACUTPANC	Inverse variance weighted (fixed effects)	17	0.00306979	0.0453851	0.946073	-0.0858851	0.0920247	1.00307	0.9177	1.09639	1.00 (0.92-1.10)	0.95
genus.Turicibacter.id.2162.summary.txt.gz	ACUTPANC	Weighted median	17	0.0293076	0.0679677	0.666324	-0.103909	0.162524	1.02974	0.901307	1.17648	1.03 (0.90-1.18)	0.67
genus.Turicibacter.id.2162.summary.txt.gz	ACUTPANC	MR Egger	17	-0.0663657	0.14781	0.659855	-0.356073	0.223342	0.935789	0.700421	1.25025	0.94 (0.70-1.25)	0.66
genus.Turicibacter.id.2162.summary.txt.gz	ACUTPANC	Simple mode	17	0.0778198	0.120071	0.526103	-0.157519	0.313159	1.08093	0.85426	1.36774	1.08 (0.85-1.37)	0.53
genus.Turicibacter.id.2162.summary.txt.gz	ACUTPANC	Weighted mode	17	0.0514644	0.114276	0.658501	-0.172518	0.275446	1.05281	0.841544	1.31712	1.05 (0.84-1.32)	0.66
genus.Turicibacter.id.2162.summary.txt.gz	ACUTPANC	Inverse variance weighted (fixed effects)	17	0.00306979	0.0453851	0.946073	-0.0858851	0.0920247	1.00307	0.9177	1.09639	1.00 (0.92-1.10)	0.95
genus.Tyzzerella3.id.11335.summary.txt.gz	ACUTPANC	Inverse variance weighted (fixed effects)	17	0.0357324	0.0506683	0.480673	-0.0635776	0.135042	1.03638	0.938401	1.14459	1.04 (0.94-1.14)	0.48
genus.Tyzzerella3.id.11335.summary.txt.gz	ACUTPANC	Weighted median	17	0.102948	0.0714699	0.149743	-0.0371328	0.243029	1.10843	0.963548	1.27511	1.11 (0.96-1.28)	0.15
genus.Tyzzerella3.id.11335.summary.txt.gz	ACUTPANC	MR Egger	17	0.0959089	0.144538	0.517045	-0.187386	0.379204	1.10066	0.829124	1.46112	1.10 (0.83-1.46)	0.52
genus.Tyzzerella3.id.11335.summary.txt.gz	ACUTPANC	Simple mode	17	0.129665	0.130497	0.335196	-0.126109	0.385439	1.13845	0.881519	1.47026	1.14 (0.88-1.47)	0.34
genus.Tyzzerella3.id.11335.summary.txt.gz	ACUTPANC	Weighted mode	17	0.124337	0.112096	0.283739	-0.0953718	0.344045	1.1324	0.909035	1.41064	1.13 (0.91-1.41)	0.28
genus.unknowngenus.id.1000000073.summary.txt.gz	ACUTPANC	Inverse variance weighted (fixed effects)	17	-0.0127223	0.0360001	0.723792	-0.0832824	0.0578379	0.987358	0.920091	1.05954	0.99 (0.92-1.06)	0.72
genus.unknowngenus.id.1000000073.summary.txt.gz	ACUTPANC	Weighted median	17	-0.05359	0.0509465	0.292851	-0.153445	0.0462651	0.947821	0.857748	1.04735	0.95 (0.86-1.05)	0.29
genus.unknowngenus.id.1000000073.summary.txt.gz	ACUTPANC	MR Egger	17	-0.0800659	0.101901	0.444265	-0.279792	0.11966	0.923056	0.755941	1.12711	0.92 (0.76-1.13)	0.44
genus.unknowngenus.id.1000000073.summary.txt.gz	ACUTPANC	Simple mode	17	-0.101577	0.0883584	0.267201	-0.27476	0.0716052	0.903411	0.759755	1.07423	0.90 (0.76-1.07)	0.27
genus.unknowngenus.id.1000000073.summary.txt.gz	ACUTPANC	Weighted mode	17	-0.0717809	0.0727015	0.338174	-0.214276	0.0707141	0.930735	0.807126	1.07327	0.93 (0.81-1.07)	0.34
genus.unknowngenus.id.1000001215.summary.txt.gz	ACUTPANC	Inverse variance weighted (fixed effects)	17	0.0772373	0.0482003	0.109062	-0.0172353	0.17171	1.0803	0.982912	1.18733	1.08 (0.98-1.19)	0.11
genus.unknowngenus.id.1000001215.summary.txt.gz	ACUTPANC	Weighted median	17	0.0759362	0.0672528	0.258849	-0.0558793	0.207752	1.07889	0.945653	1.23091	1.08 (0.95-1.23)	0.26
genus.unknowngenus.id.1000001215.summary.txt.gz	ACUTPANC	MR Egger	17	0.0219154	0.136376	0.874475	-0.245381	0.289212	1.02216	0.782406	1.33537	1.02 (0.78-1.34)	0.87
genus.unknowngenus.id.1000001215.summary.txt.gz	ACUTPANC	Simple mode	17	-0.0293375	0.115821	0.803262	-0.256347	0.197672	0.971089	0.773873	1.21856	0.97 (0.77-1.22)	0.8
genus.unknowngenus.id.1000001215.summary.txt.gz	ACUTPANC	Weighted mode	17	0.0731079	0.0970315	0.462127	-0.117074	0.26329	1.07585	0.889519	1.3012	1.08 (0.89-1.30)	0.46
genus.unknowngenus.id.1000005472.summary.txt.gz	ACUTPANC	Inverse variance weighted (fixed effects)	17	-0.0391455	0.0363413	0.281408	-0.110375	0.0320835	0.961611	0.895499	1.0326	0.96 (0.90-1.03)	0.28
genus.unknowngenus.id.1000005472.summary.txt.gz	ACUTPANC	Weighted median	17	-0.0733421	0.0520696	0.158971	-0.175399	0.0287143	0.929283	0.839123	1.02913	0.93 (0.84-1.03)	0.16
genus.unknowngenus.id.1000005472.summary.txt.gz	ACUTPANC	MR Egger	17	-0.0741949	0.121328	0.550009	-0.311998	0.163608	0.928491	0.731983	1.17775	0.93 (0.73-1.18)	0.55
genus.unknowngenus.id.1000005472.summary.txt.gz	ACUTPANC	Simple mode	17	-0.0763097	0.0852681	0.384086	-0.243435	0.0908158	0.926529	0.78393	1.09507	0.93 (0.78-1.10)	0.38
genus.unknowngenus.id.1000005472.summary.txt.gz	ACUTPANC	Weighted mode	17	-0.0784384	0.0680364	0.26589	-0.21179	0.054913	0.924559	0.809135	1.05645	0.92 (0.81-1.06)	0.27
genus.unknowngenus.id.1000005479.summary.txt.gz	ACUTPANC	Inverse variance weighted (fixed effects)	17	-0.0167004	0.0415536	0.687757	-0.0981456	0.0647447	0.983438	0.906517	1.06689	0.98 (0.91-1.07)	0.69
genus.unknowngenus.id.1000005479.summary.txt.gz	ACUTPANC	Weighted median	17	-0.0777806	0.0604671	0.198328	-0.196296	0.0407348	0.925167	0.821769	1.04158	0.93 (0.82-1.04)	0.2
genus.unknowngenus.id.1000005479.summary.txt.gz	ACUTPANC	MR Egger	17	0.146444	0.122773	0.251473	-0.094191	0.38708	1.15771	0.910109	1.47267	1.16 (0.91-1.47)	0.25
genus.unknowngenus.id.1000005479.summary.txt.gz	ACUTPANC	Simple mode	17	-0.113502	0.119068	0.35464	-0.346875	0.11987	0.892702	0.706894	1.12735	0.89 (0.71-1.13)	0.35
genus.unknowngenus.id.1000005479.summary.txt.gz	ACUTPANC	Weighted mode	17	-0.103677	0.112355	0.369841	-0.323893	0.11654	0.901517	0.723327	1.1236	0.90 (0.72-1.12)	0.37
genus.unknowngenus.id.1000006162.summary.txt.gz	ACUTPANC	Inverse variance weighted (fixed effects)	17	0.0309594	0.0514302	0.547194	-0.0698438	0.131763	1.03144	0.93254	1.14084	1.03 (0.93-1.14)	0.55
genus.unknowngenus.id.1000006162.summary.txt.gz	ACUTPANC	Weighted median	17	-0.0398892	0.0695517	0.566293	-0.17621	0.0964321	0.960896	0.838442	1.10123	0.96 (0.84-1.10)	0.57
genus.unknowngenus.id.1000006162.summary.txt.gz	ACUTPANC	MR Egger	17	-0.198187	0.145295	0.192675	-0.482965	0.0865907	0.820216	0.616951	1.09045	0.82 (0.62-1.09)	0.19
genus.unknowngenus.id.1000006162.summary.txt.gz	ACUTPANC	Simple mode	17	-0.0163514	0.114894	0.888606	-0.241544	0.208841	0.983782	0.785414	1.23225	0.98 (0.79-1.23)	0.89
genus.unknowngenus.id.1000006162.summary.txt.gz	ACUTPANC	Weighted mode	17	-0.0242289	0.0970379	0.806008	-0.214423	0.165965	0.976062	0.807007	1.18053	0.98 (0.81-1.18)	0.81
genus.unknowngenus.id.1868.summary.txt.gz	ACUTPANC	Inverse variance weighted (fixed effects)	17	-0.0134203	0.0362937	0.711554	-0.0845561	0.0577154	0.986669	0.91892	1.05941	0.99 (0.92-1.06)	0.71
genus.unknowngenus.id.1868.summary.txt.gz	ACUTPANC	Weighted median	17	0.00560443	0.0514915	0.913328	-0.0953189	0.106528	1.00562	0.909083	1.11241	1.01 (0.91-1.11)	0.91
genus.unknowngenus.id.1868.summary.txt.gz	ACUTPANC	MR Egger	17	0.188443	0.127693	0.160693	-0.0618354	0.438721	1.20737	0.940038	1.55072	1.21 (0.94-1.55)	0.16
genus.unknowngenus.id.1868.summary.txt.gz	ACUTPANC	Simple mode	17	0.0180362	0.0909576	0.845314	-0.160241	0.196313	1.0182	0.851939	1.21691	1.02 (0.85-1.22)	0.85
genus.unknowngenus.id.1868.summary.txt.gz	ACUTPANC	Weighted mode	17	0.0128029	0.0778297	0.871399	-0.139743	0.165349	1.01289	0.869581	1.1798	1.01 (0.87-1.18)	0.87
genus.unknowngenus.id.2001.summary.txt.gz	ACUTPANC	Inverse variance weighted (fixed effects)	17	0.0466042	0.0368276	0.205703	-0.0255778	0.118786	1.04771	0.974747	1.12613	1.05 (0.97-1.13)	0.21
genus.unknowngenus.id.2001.summary.txt.gz	ACUTPANC	Weighted median	17	0.0242749	0.0537275	0.651402	-0.081031	0.129581	1.02457	0.922165	1.13835	1.02 (0.92-1.14)	0.65
genus.unknowngenus.id.2001.summary.txt.gz	ACUTPANC	MR Egger	17	-0.0411213	0.104526	0.699554	-0.245992	0.163749	0.959713	0.781929	1.17792	0.96 (0.78-1.18)	0.7
genus.unknowngenus.id.2001.summary.txt.gz	ACUTPANC	Simple mode	17	-0.0406711	0.104392	0.70197	-0.24528	0.163938	0.960145	0.782486	1.17814	0.96 (0.78-1.18)	0.7
genus.unknowngenus.id.2001.summary.txt.gz	ACUTPANC	Weighted mode	17	-0.0292368	0.090469	0.750752	-0.206556	0.148082	0.971186	0.813381	1.15961	0.97 (0.81-1.16)	0.75
genus.unknowngenus.id.2041.summary.txt.gz	ACUTPANC	Inverse variance weighted (fixed effects)	17	-0.0443638	0.0413054	0.282803	-0.125322	0.0365948	0.956606	0.882212	1.03727	0.96 (0.88-1.04)	0.28
genus.unknowngenus.id.2041.summary.txt.gz	ACUTPANC	Weighted median	17	-0.0472157	0.0587238	0.42138	-0.162314	0.067883	0.953882	0.850174	1.07024	0.95 (0.85-1.07)	0.42
genus.unknowngenus.id.2041.summary.txt.gz	ACUTPANC	MR Egger	17	0.0845064	0.116537	0.479524	-0.143907	0.31292	1.08818	0.865968	1.36741	1.09 (0.87-1.37)	0.48
genus.unknowngenus.id.2041.summary.txt.gz	ACUTPANC	Simple mode	17	-0.13765	0.10334	0.201522	-0.340198	0.0648971	0.871403	0.71163	1.06705	0.87 (0.71-1.07)	0.2
genus.unknowngenus.id.2041.summary.txt.gz	ACUTPANC	Weighted mode	17	-0.0905542	0.0990349	0.374099	-0.284663	0.103554	0.913425	0.752268	1.10911	0.91 (0.75-1.11)	0.37
genus.unknowngenus.id.2071.summary.txt.gz	ACUTPANC	Inverse variance weighted (fixed effects)	17	-0.017892	0.03298	0.587467	-0.0825328	0.0467488	0.982267	0.920781	1.04786	0.98 (0.92-1.05)	0.59
genus.unknowngenus.id.2071.summary.txt.gz	ACUTPANC	Weighted median	17	-0.0240745	0.044508	0.588574	-0.11131	0.0631611	0.976213	0.894661	1.0652	0.98 (0.89-1.07)	0.59
genus.unknowngenus.id.2071.summary.txt.gz	ACUTPANC	MR Egger	17	0.044653	0.0935374	0.639972	-0.13868	0.227986	1.04566	0.870506	1.25607	1.05 (0.87-1.26)	0.64
genus.unknowngenus.id.2071.summary.txt.gz	ACUTPANC	Simple mode	17	-0.0323021	0.0795849	0.690205	-0.188288	0.123684	0.968214	0.828376	1.13166	0.97 (0.83-1.13)	0.69
genus.unknowngenus.id.2071.summary.txt.gz	ACUTPANC	Weighted mode	17	-0.0269004	0.0831197	0.750407	-0.189815	0.136014	0.973458	0.827112	1.1457	0.97 (0.83-1.15)	0.75
genus.unknowngenus.id.2755.summary.txt.gz	ACUTPANC	Inverse variance weighted (fixed effects)	17	0.0688424	0.0399587	0.0849176	-0.00947662	0.147161	1.07127	0.990568	1.15854	1.07 (0.99-1.16)	0.08
genus.unknowngenus.id.2755.summary.txt.gz	ACUTPANC	Weighted median	17	0.0509292	0.0573752	0.374728	-0.0615262	0.163385	1.05225	0.940328	1.17749	1.05 (0.94-1.18)	0.37
genus.unknowngenus.id.2755.summary.txt.gz	ACUTPANC	MR Egger	17	-0.074054	0.112635	0.520841	-0.294818	0.14671	0.928622	0.744667	1.15802	0.93 (0.74-1.16)	0.52
genus.unknowngenus.id.2755.summary.txt.gz	ACUTPANC	Simple mode	17	0.12383	0.0915794	0.19513	-0.0556659	0.303325	1.13182	0.945855	1.35436	1.13 (0.95-1.35)	0.2
genus.unknowngenus.id.2755.summary.txt.gz	ACUTPANC	Weighted mode	17	0.0597208	0.0849398	0.492101	-0.106761	0.226203	1.06154	0.89874	1.25383	1.06 (0.90-1.25)	0.49
genus.unknowngenus.id.826.summary.txt.gz	ACUTPANC	Inverse variance weighted (fixed effects)	17	0.0688424	0.0399587	0.0849176	-0.00947662	0.147161	1.07127	0.990568	1.15854	1.07 (0.99-1.16)	0.08
genus.unknowngenus.id.826.summary.txt.gz	ACUTPANC	Weighted median	17	0.0509292	0.0573752	0.374728	-0.0615262	0.163385	1.05225	0.940328	1.17749	1.05 (0.94-1.18)	0.37
genus.unknowngenus.id.826.summary.txt.gz	ACUTPANC	MR Egger	17	-0.074054	0.112635	0.520841	-0.294818	0.14671	0.928622	0.744667	1.15802	0.93 (0.74-1.16)	0.52
genus.unknowngenus.id.826.summary.txt.gz	ACUTPANC	Simple mode	17	0.12383	0.0915794	0.19513	-0.0556659	0.303325	1.13182	0.945855	1.35436	1.13 (0.95-1.35)	0.2
genus.unknowngenus.id.826.summary.txt.gz	ACUTPANC	Weighted mode	17	0.0597208	0.0849398	0.492101	-0.106761	0.226203	1.06154	0.89874	1.25383	1.06 (0.90-1.25)	0.49
genus.unknowngenus.id.959.summary.txt.gz	ACUTPANC	Inverse variance weighted (fixed effects)	17	0.0885175	0.0539862	0.101081	-0.0172954	0.19433	1.09255	0.982853	1.2145	1.09 (0.98-1.21)	0.1
genus.unknowngenus.id.959.summary.txt.gz	ACUTPANC	Weighted median	17	0.117839	0.0782325	0.131998	-0.0354964	0.271175	1.12506	0.965126	1.3115	1.13 (0.97-1.31)	0.13
genus.unknowngenus.id.959.summary.txt.gz	ACUTPANC	MR Egger	17	0.06672	0.179817	0.715793	-0.285722	0.419162	1.069	0.751472	1.52069	1.07 (0.75-1.52)	0.72
genus.unknowngenus.id.959.summary.txt.gz	ACUTPANC	Simple mode	17	0.148839	0.13136	0.273881	-0.108626	0.406305	1.16049	0.897066	1.50126	1.16 (0.90-1.50)	0.27
genus.unknowngenus.id.959.summary.txt.gz	ACUTPANC	Weighted mode	17	0.130232	0.107989	0.245358	-0.0814265	0.341891	1.13909	0.9218	1.40761	1.14 (0.92-1.41)	0.25
genus.Veillonella.id.2198.summary.txt.gz	ACUTPANC	Inverse variance weighted (fixed effects)	17	0.0885175	0.0539862	0.101081	-0.0172954	0.19433	1.09255	0.982853	1.2145	1.09 (0.98-1.21)	0.1
genus.Veillonella.id.2198.summary.txt.gz	ACUTPANC	Weighted median	17	0.117839	0.0782325	0.131998	-0.0354964	0.271175	1.12506	0.965126	1.3115	1.13 (0.97-1.31)	0.13
genus.Veillonella.id.2198.summary.txt.gz	ACUTPANC	MR Egger	17	0.06672	0.179817	0.715793	-0.285722	0.419162	1.069	0.751472	1.52069	1.07 (0.75-1.52)	0.72
genus.Veillonella.id.2198.summary.txt.gz	ACUTPANC	Simple mode	17	0.148839	0.13136	0.273881	-0.108626	0.406305	1.16049	0.897066	1.50126	1.16 (0.90-1.50)	0.27
genus.Veillonella.id.2198.summary.txt.gz	ACUTPANC	Weighted mode	17	0.130232	0.107989	0.245358	-0.0814265	0.341891	1.13909	0.9218	1.40761	1.14 (0.92-1.41)	0.25
genus.Victivallis.id.2256.summary.txt.gz	ACUTPANC	Weighted median	13	0.0330214	0.114889	0.773791	-0.192161	0.258204	1.03357	0.825174	1.2946	1.03 (0.83-1.29)	0.77
genus.Victivallis.id.2256.summary.txt.gz	ACUTPANC	MR Egger	13	-0.374995	0.329441	0.279189	-1.0207	0.270709	0.687293	0.360343	1.31089	0.69 (0.36-1.31)	0.28
genus.Victivallis.id.2256.summary.txt.gz	ACUTPANC	Simple mode	13	0.120294	0.189538	0.537558	-0.251202	0.491789	1.12783	0.777865	1.63524	1.13 (0.78-1.64)	0.54
genus.Victivallis.id.2256.summary.txt.gz	ACUTPANC	Weighted mode	13	0.0681509	0.149703	0.657063	-0.225267	0.361569	1.07053	0.798303	1.43558	1.07 (0.80-1.44)	0.66
genus.Victivallis.id.2256.summary.txt.gz	ACUTPANC	Inverse variance weighted (fixed effects)	13	-0.00770637	0.0778502	0.921146	-0.160293	0.14488	0.992323	0.851894	1.1559	0.99 (0.85-1.16)	0.92
order.Actinomycetales.id.420.summary.txt.gz	ACUTPANC	Inverse variance weighted (fixed effects)	17	0.0365575	0.0417931	0.381723	-0.045357	0.118472	1.03723	0.955656	1.12578	1.04 (0.96-1.13)	0.38
order.Actinomycetales.id.420.summary.txt.gz	ACUTPANC	Weighted median	17	0.035641	0.0579054	0.538222	-0.0778536	0.149136	1.03628	0.9251	1.16083	1.04 (0.93-1.16)	0.54
order.Actinomycetales.id.420.summary.txt.gz	ACUTPANC	MR Egger	17	-0.0876908	0.13398	0.522695	-0.350291	0.17491	0.916044	0.704483	1.19114	0.92 (0.70-1.19)	0.52
order.Actinomycetales.id.420.summary.txt.gz	ACUTPANC	Simple mode	17	0.117066	0.101152	0.264127	-0.0811925	0.315324	1.12419	0.922016	1.3707	1.12 (0.92-1.37)	0.26
order.Actinomycetales.id.420.summary.txt.gz	ACUTPANC	Weighted mode	17	-0.00223082	0.0898555	0.9805	-0.178348	0.173886	0.997772	0.836652	1.18992	1.00 (0.84-1.19)	0.98
order.Bacillales.id.1674.summary.txt.gz	ACUTPANC	Inverse variance weighted (fixed effects)	13	-0.176831	0.0774624	0.0224426	-0.328657	-0.0250042	0.837922	0.71989	0.975306	0.84 (0.72-0.98)	0.022
order.Bacillales.id.1674.summary.txt.gz	ACUTPANC	Weighted median	13	-0.132059	0.109491	0.227771	-0.346661	0.0825429	0.876289	0.707045	1.08605	0.88 (0.71-1.09)	0.23
order.Bacillales.id.1674.summary.txt.gz	ACUTPANC	MR Egger	13	0.23829	0.294114	0.435007	-0.338175	0.814754	1.26908	0.713071	2.25862	1.27 (0.71-2.26)	0.44
order.Bacillales.id.1674.summary.txt.gz	ACUTPANC	Simple mode	13	-0.156176	0.206742	0.46457	-0.56139	0.249038	0.855409	0.570415	1.28279	0.86 (0.57-1.28)	0.46
order.Bacillales.id.1674.summary.txt.gz	ACUTPANC	Weighted mode	13	-0.0344991	0.14671	0.818056	-0.322051	0.253053	0.966089	0.724661	1.28795	0.97 (0.72-1.29)	0.82
order.Bacteroidales.id.913.summary.txt.gz	ACUTPANC	Inverse variance weighted (fixed effects)	17	0.00604308	0.0273655	0.825226	-0.0475932	0.0596794	1.00606	0.953522	1.0615	1.01 (0.95-1.06)	0.83
order.Bacteroidales.id.913.summary.txt.gz	ACUTPANC	Weighted median	17	0.00853521	0.037482	0.819868	-0.0649294	0.0819999	1.00857	0.937134	1.08546	1.01 (0.94-1.09)	0.82
order.Bacteroidales.id.913.summary.txt.gz	ACUTPANC	MR Egger	17	0.0385755	0.0776755	0.626653	-0.113668	0.190819	1.03933	0.892554	1.21024	1.04 (0.89-1.21)	0.63
order.Bacteroidales.id.913.summary.txt.gz	ACUTPANC	Simple mode	17	0.0107535	0.0653756	0.871407	-0.117383	0.13889	1.01081	0.889245	1.149	1.01 (0.89-1.15)	0.87
order.Bacteroidales.id.913.summary.txt.gz	ACUTPANC	Weighted mode	17	0.0178302	0.0646489	0.786232	-0.108882	0.144542	1.01799	0.896837	1.15551	1.02 (0.90-1.16)	0.79
order.Bifidobacteriales.id.432.summary.txt.gz	ACUTPANC	Inverse variance weighted (fixed effects)	17	-0.00872776	0.0303649	0.773783	-0.0682429	0.0507873	0.99131	0.934034	1.0521	0.99 (0.93-1.05)	0.77
order.Bifidobacteriales.id.432.summary.txt.gz	ACUTPANC	Weighted median	17	-0.0310722	0.0447766	0.487721	-0.118834	0.05669	0.969406	0.887955	1.05833	0.97 (0.89-1.06)	0.49
order.Bifidobacteriales.id.432.summary.txt.gz	ACUTPANC	MR Egger	17	-0.0351048	0.100183	0.730904	-0.231463	0.161253	0.965504	0.793372	1.17498	0.97 (0.79-1.17)	0.73
order.Bifidobacteriales.id.432.summary.txt.gz	ACUTPANC	Simple mode	17	-0.0878276	0.0827544	0.30431	-0.250026	0.0743711	0.915919	0.77878	1.07721	0.92 (0.78-1.08)	0.3
order.Bifidobacteriales.id.432.summary.txt.gz	ACUTPANC	Weighted mode	17	-0.0722392	0.0719624	0.330394	-0.213285	0.0688071	0.930308	0.807925	1.07123	0.93 (0.81-1.07)	0.33
order.Burkholderiales.id.2874.summary.txt.gz	ACUTPANC	Inverse variance weighted (fixed effects)	17	0.0103804	0.0283381	0.714137	-0.0451623	0.0659231	1.01043	0.955842	1.06814	1.01 (0.96-1.07)	0.71
order.Burkholderiales.id.2874.summary.txt.gz	ACUTPANC	Weighted median	17	0.0257841	0.0397772	0.516846	-0.0521792	0.103747	1.02612	0.949159	1.10932	1.03 (0.95-1.11)	0.52
order.Burkholderiales.id.2874.summary.txt.gz	ACUTPANC	MR Egger	17	-0.0833616	0.0804742	0.31667	-0.241091	0.0743678	0.920018	0.78577	1.0772	0.92 (0.79-1.08)	0.32
order.Burkholderiales.id.2874.summary.txt.gz	ACUTPANC	Simple mode	17	0.0183565	0.0744975	0.808502	-0.127658	0.164372	1.01853	0.880154	1.17865	1.02 (0.88-1.18)	0.81
[truncated: 121 more rows]
