# Supplementary material for: Unravelling the role of gut microbiota in acute pancreatitis: integrating Mendelian randomization with a nested case–control study
Source: Front Microbiol. 2024 Jul 3;15:1401056. doi: 10.3389/fmicb.2024.1401056 (PMC11253135; doi:10.3389/fmicb.2024.1401056)
Supplement: Supplementary file 1 [file Data_Sheet_1.ZIP › Supplementary Material/Additional file 1/Supplementary Table S3.csv]

	chr.exposure	SNP	other_allele.exposure	effect_allele.exposure	beta.exposure	se.exposure	pval.exposure	samplesize.exposure	exposure	mr_keep.exposure	pval_origin.exposure	id.exposure	eaf.exposure	Fvalue
1	2	rs182549	T	C	0.111489457636552	0.0120659892001465	3.79005666430793e-20	16313	class.Actinobacteria.id.419.summary.txt.gz	TRUE	reported	oBGyg1	NA	85.3771672183465
4	2	rs6730157	A	G	0.107534472883407	0.0119089110246824	2.42687189212379e-19	16313	class.Actinobacteria.id.419.summary.txt.gz	TRUE	reported	oBGyg1	NA	81.5363601291372
327	1	rs6660520	G	A	0.0711482708585258	0.0134495387497714	1.10652186422774e-07	16308	class.Actinobacteria.id.419.summary.txt.gz	TRUE	reported	oBGyg1	NA	27.9842658816406
356	2	rs4954556	G	A	0.12259999469335	0.0247435738200721	2.90075567784945e-07	9647	class.Actinobacteria.id.419.summary.txt.gz	TRUE	reported	oBGyg1	NA	24.5502573555414
388	16	rs8047955	G	A	0.0575815497040898	0.011676216345728	8.33727204178622e-07	16306	class.Actinobacteria.id.419.summary.txt.gz	TRUE	reported	oBGyg1	NA	24.3199361983346
394	2	rs6430601	G	T	0.076039655627674	0.0161512908975242	1.06292280846754e-06	16310	class.Actinobacteria.id.419.summary.txt.gz	TRUE	reported	oBGyg1	NA	22.1649014311655
396	13	rs7322849	C	T	0.0944466808134731	0.0192975980696832	6.20793642842728e-07	16313	class.Actinobacteria.id.419.summary.txt.gz	TRUE	reported	oBGyg1	NA	23.9533845332864
454	15	rs72767435	C	T	-0.126352155578809	0.0273625975662218	2.56804336997666e-06	12898	class.Actinobacteria.id.419.summary.txt.gz	TRUE	reported	oBGyg1	NA	21.3231157569672
459	22	rs134366	A	G	0.111876588900405	0.0235009749396161	1.50428209484322e-06	14302	class.Actinobacteria.id.419.summary.txt.gz	TRUE	reported	oBGyg1	NA	22.6624403448395
460	2	rs62168955	C	T	0.244957610796565	0.0499791160326339	2.13832339760273e-06	3450	class.Actinobacteria.id.419.summary.txt.gz	TRUE	reported	oBGyg1	NA	24.021755026046
461	12	rs10841473	C	G	-0.0583764689657296	0.012335330880131	2.59359599789056e-06	16311	class.Actinobacteria.id.419.summary.txt.gz	TRUE	reported	oBGyg1	NA	22.3961845486795
463	5	rs11745923	T	G	0.0563758629126231	0.0115529083776643	1.58131226647239e-06	16312	class.Actinobacteria.id.419.summary.txt.gz	TRUE	reported	oBGyg1	NA	23.8124316609248
493	10	rs1515761	C	T	0.076231730501034	0.0169884018217099	4.96362140945887e-06	15525	class.Actinobacteria.id.419.summary.txt.gz	TRUE	reported	oBGyg1	NA	20.1356896034163
519	2	rs1961273	T	C	0.0602969391703004	0.0126047003106014	1.75236496749226e-06	16313	class.Actinobacteria.id.419.summary.txt.gz	TRUE	reported	oBGyg1	NA	22.8836599139952
557	15	rs12899991	T	A	0.0719923240652885	0.0154661078152604	4.02817668768898e-06	16182	class.Actinobacteria.id.419.summary.txt.gz	TRUE	reported	oBGyg1	NA	21.6675756126867
575	1	rs12049045	G	A	0.0510452102623756	0.0114324903201681	8.62621880048487e-06	16311	class.Actinobacteria.id.419.summary.txt.gz	TRUE	reported	oBGyg1	NA	19.9355540211833
578	2	rs35564151	A	G	0.0538900213345264	0.0114885800703437	1.87139697965004e-06	16182	class.Actinobacteria.id.419.summary.txt.gz	TRUE	reported	oBGyg1	NA	22.0031064669247
579	2	rs1376754	A	G	0.0509241548400337	0.0112502920957398	6.71385259019749e-06	16182	class.Actinobacteria.id.419.summary.txt.gz	TRUE	reported	oBGyg1	NA	20.4889670145115
585	17	rs11655079	C	T	-0.0560674431925884	0.0124285596666734	5.92512339292868e-06	16309	class.Actinobacteria.id.419.summary.txt.gz	TRUE	reported	oBGyg1	NA	20.350725679184
648	5	rs7700479	A	T	-0.0769653052561823	0.01739327213622	8.62148367901122e-06	16313	class.Actinobacteria.id.419.summary.txt.gz	TRUE	reported	oBGyg1	NA	19.580663697319
654	8	rs80083040	G	T	0.155783797244458	0.0348016605944649	8.62105184466904e-06	8003	class.Actinobacteria.id.419.summary.txt.gz	TRUE	reported	oBGyg1	NA	20.0375508167587
664	7	rs961091	A	G	0.0501255331845388	0.0112549803291506	8.67593402498248e-06	16311	class.Actinobacteria.id.419.summary.txt.gz	TRUE	reported	oBGyg1	NA	19.8348321597586
701	11	rs4945008	G	A	0.0540740658578772	0.0121393450865732	5.39237152747325e-06	16313	class.Actinobacteria.id.419.summary.txt.gz	TRUE	reported	oBGyg1	NA	19.8420955475916
714	6	rs857444	T	C	0.0509552627022817	0.0115390480442606	8.9223340275298e-06	16312	class.Actinobacteria.id.419.summary.txt.gz	TRUE	reported	oBGyg1	NA	19.5001578418758
725	5	rs4957061	C	T	0.0496001912080597	0.0111773418389549	9.66398031136861e-06	16182	class.Actinobacteria.id.419.summary.txt.gz	TRUE	reported	oBGyg1	NA	19.6919912842798
110	3	rs9813022	G	A	-0.075127704449122	0.015386652361298	1.05333345138301e-06	9593	class.Alphaproteobacteria.id.2379.summary.txt.gz	TRUE	reported	MLdg9S	NA	23.8403130987498
2	2	rs76784716	G	A	0.13327129852031	0.0267737610045454	5.09140939407019e-07	9593	class.Alphaproteobacteria.id.2379.summary.txt.gz	TRUE	reported	MLdg9S	NA	24.7773293580554
3	9	rs140912403	T	C	-0.160677132788545	0.0317707558663604	6.20362587839153e-07	8520	class.Alphaproteobacteria.id.2379.summary.txt.gz	TRUE	reported	MLdg9S	NA	25.5772030923159
7	2	rs34569731	G	A	0.0705144539363714	0.0157563726695435	7.37915883696634e-06	9115	class.Alphaproteobacteria.id.2379.summary.txt.gz	TRUE	reported	MLdg9S	NA	20.0282869859866
8	1	rs10803434	T	A	-0.0692742239134291	0.0148866303248895	3.5543376485524e-06	9115	class.Alphaproteobacteria.id.2379.summary.txt.gz	TRUE	reported	MLdg9S	NA	21.6546181763501
12	3	rs55876211	T	C	-0.0808109542401146	0.0184159296357595	7.53638848707834e-06	9589	class.Alphaproteobacteria.id.2379.summary.txt.gz	TRUE	reported	MLdg9S	NA	19.2554279984268
13	12	rs7960664	A	G	0.0969488944630461	0.0215148527086662	8.84300899001929e-06	9596	class.Alphaproteobacteria.id.2379.summary.txt.gz	TRUE	reported	MLdg9S	NA	20.3052793014487
14	3	rs17061716	C	G	0.0927341450543072	0.0207569226507103	9.33257911422966e-06	9465	class.Alphaproteobacteria.id.2379.summary.txt.gz	TRUE	reported	MLdg9S	NA	19.9596724935962
15	19	rs12977163	C	G	0.0690233560111482	0.0153828947505729	7.14185019559121e-06	9115	class.Alphaproteobacteria.id.2379.summary.txt.gz	TRUE	reported	MLdg9S	NA	20.1333482513849
16	3	rs62285697	T	C	0.0805255820019559	0.0180911659986609	9.75932856561634e-06	9115	class.Alphaproteobacteria.id.2379.summary.txt.gz	TRUE	reported	MLdg9S	NA	19.8122877779368
123	8	rs2952251	G	A	-0.0598867867493336	0.0123902722433435	1.07894917908389e-06	17360	class.Bacilli.id.1673.summary.txt.gz	TRUE	reported	wPSLAi	NA	23.3614785053087
210	5	rs77558518	G	A	-0.107254772366289	0.0222878752023409	1.33772200929986e-06	15836	class.Bacilli.id.1673.summary.txt.gz	TRUE	reported	wPSLAi	NA	23.1577262791418
310	1	rs57872228	T	C	-0.0714773356616873	0.0146646952055786	9.21976918011804e-07	17375	class.Bacilli.id.1673.summary.txt.gz	TRUE	reported	wPSLAi	NA	23.7569470378836
5	16	rs35344081	A	G	0.0619528936526956	0.0127066463159058	1.01497562483071e-06	17374	class.Bacilli.id.1673.summary.txt.gz	TRUE	reported	wPSLAi	NA	23.7717584388869
6	7	rs78938557	C	T	0.108007224664914	0.0232857665024475	1.06891333455739e-06	15226	class.Bacilli.id.1673.summary.txt.gz	TRUE	reported	wPSLAi	NA	21.5141670672761
710	4	rs11730038	A	G	-0.0630746834241007	0.0128717370396616	1.96025424535054e-06	17377	class.Bacilli.id.1673.summary.txt.gz	TRUE	reported	wPSLAi	NA	24.0124150348307
810	3	rs76717940	A	T	0.156331483869623	0.0325945455122939	1.07250144767334e-06	8017	class.Bacilli.id.1673.summary.txt.gz	TRUE	reported	wPSLAi	NA	23.0039831483855
137	3	rs1962325	G	C	0.0554218680819311	0.0114789253953461	1.38433781634373e-06	17356	class.Bacilli.id.1673.summary.txt.gz	TRUE	reported	wPSLAi	NA	23.3109436186977
144	6	rs74352383	A	T	-0.104495633159308	0.0217083137950087	1.52751589495632e-06	16519	class.Bacilli.id.1673.summary.txt.gz	TRUE	reported	wPSLAi	NA	23.1709639844244
152	13	rs9581006	T	C	0.22530905432439	0.0467697047842467	1.79457700357559e-06	4253	class.Bacilli.id.1673.summary.txt.gz	TRUE	reported	wPSLAi	NA	23.2074825340365
17	12	rs11110282	G	A	-0.101189316290506	0.0217378828052513	4.85442265489451e-06	16026	class.Bacilli.id.1673.summary.txt.gz	TRUE	reported	wPSLAi	NA	21.6687987944067
28	17	rs4028634	C	T	0.0520614166569429	0.0109841630454299	2.2076002646079e-06	17377	class.Bacilli.id.1673.summary.txt.gz	TRUE	reported	wPSLAi	NA	22.4645654269088
47	15	rs694949	G	A	-0.0811459778561768	0.0180042250554538	7.59584604508473e-06	16600	class.Bacilli.id.1673.summary.txt.gz	TRUE	reported	wPSLAi	NA	20.3135173860173
50	11	rs12797734	C	T	0.0572157612526424	0.0126792923435085	7.21166178082397e-06	16902	class.Bacilli.id.1673.summary.txt.gz	TRUE	reported	wPSLAi	NA	20.3629797974852
56	9	rs28564647	G	T	-0.0613034308800788	0.0137578925162102	7.81198640948707e-06	17368	class.Bacilli.id.1673.summary.txt.gz	TRUE	reported	wPSLAi	NA	19.8548100738731
60	4	rs7666190	A	C	-0.104044366859068	0.0247934309914515	8.46828576313776e-06	10436	class.Bacilli.id.1673.summary.txt.gz	TRUE	reported	wPSLAi	NA	17.6101835895882
66	4	rs4459992	C	T	0.0535854014625816	0.0116361814672868	4.29836295825829e-06	17362	class.Bacilli.id.1673.summary.txt.gz	TRUE	reported	wPSLAi	NA	21.2066469672512
67	19	rs34989881	G	A	0.111055892638796	0.0246038979056026	6.54586296262031e-06	12966	class.Bacilli.id.1673.summary.txt.gz	TRUE	reported	wPSLAi	NA	20.3739568458362
68	4	rs111552159	G	C	0.128031636550387	0.0286921038934206	9.12818203830085e-06	11350	class.Bacilli.id.1673.summary.txt.gz	TRUE	reported	wPSLAi	NA	19.9117671166215
69	3	rs13068444	G	A	0.0601034535838707	0.0136407421046909	9.53047699313419e-06	17260	class.Bacilli.id.1673.summary.txt.gz	TRUE	reported	wPSLAi	NA	19.4143501837838
70	2	rs1595463	A	C	0.0476864398793669	0.0108547267531729	7.97379651967901e-06	17358	class.Bacilli.id.1673.summary.txt.gz	TRUE	reported	wPSLAi	NA	19.299764529511
71	3	rs74663707	T	C	0.0979154450648597	0.0224073725785738	8.45686445516603e-06	15769	class.Bacilli.id.1673.summary.txt.gz	TRUE	reported	wPSLAi	NA	19.0950382954307
145	13	rs55773148	A	G	-0.121513596767848	0.0236759029683016	3.89585078930472e-07	11349	class.Bacteroidia.id.912.summary.txt.gz	TRUE	reported	7V1con	NA	26.3412663212376
311	3	rs7631304	A	G	-0.0645770531408065	0.0132957385442458	8.36781397274192e-07	18334	class.Bacteroidia.id.912.summary.txt.gz	TRUE	reported	7V1con	NA	23.5901940407313
21	17	rs73975615	A	G	-0.20701789201534	0.0442633426153739	1.21615890989803e-06	3350	class.Bacteroidia.id.912.summary.txt.gz	TRUE	reported	7V1con	NA	21.8739567724577
37	14	rs111845179	C	T	0.102647804394865	0.0213842813280857	9.23987878443804e-07	16393	class.Bacteroidia.id.912.summary.txt.gz	TRUE	reported	7V1con	NA	23.041460843467
471	2	rs2032750	C	T	-0.0508392764927297	0.0106807311325787	1.91508617848279e-06	17853	class.Bacteroidia.id.912.summary.txt.gz	TRUE	reported	7V1con	NA	22.6567053876552
691	1	rs7546249	A	T	-0.0567112563708132	0.0118385895908363	1.5481396335415e-06	18333	class.Bacteroidia.id.912.summary.txt.gz	TRUE	reported	7V1con	NA	22.9476705954908
106	16	rs929878	T	C	-0.0548532058638466	0.0121529540841487	4.73376821285955e-06	18334	class.Bacteroidia.id.912.summary.txt.gz	TRUE	reported	7V1con	NA	20.3723118409433
111	9	rs13291169	G	C	0.0689675787497427	0.0148765010321504	3.74579018120455e-06	17513	class.Bacteroidia.id.912.summary.txt.gz	TRUE	reported	7V1con	NA	21.4925707698402
115	22	rs17343978	C	A	-0.0552056838644492	0.0120277671378393	8.35927689786772e-06	18334	class.Bacteroidia.id.912.summary.txt.gz	TRUE	reported	7V1con	NA	21.0667511596112
120	1	rs72706335	C	T	-0.222409753814079	0.0493458160525012	7.6551917897726e-06	3819	class.Bacteroidia.id.912.summary.txt.gz	TRUE	reported	7V1con	NA	20.3145397726077
124	10	rs11146701	G	A	0.0473595823703575	0.0105409956228975	7.08227595500169e-06	18220	class.Bacteroidia.id.912.summary.txt.gz	TRUE	reported	7V1con	NA	20.186101935826
125	8	rs62531359	G	T	0.0655728065406158	0.0149890576376926	9.0866462307929e-06	18320	class.Bacteroidia.id.912.summary.txt.gz	TRUE	reported	7V1con	NA	19.1381028789956
127	2	rs4146051	G	A	-0.107377003093654	0.0245661236465005	8.76426156065103e-06	11372	class.Bacteroidia.id.912.summary.txt.gz	TRUE	reported	7V1con	NA	19.1050989053536
129	8	rs79585701	C	A	0.0646822879882445	0.0149628204072749	9.98588572762414e-06	18334	class.Bacteroidia.id.912.summary.txt.gz	TRUE	reported	7V1con	NA	18.687182233009
130	3	rs4916508	A	G	-0.0466729410254658	0.0105312471945504	8.47115821716889e-06	18324	class.Bacteroidia.id.912.summary.txt.gz	TRUE	reported	7V1con	NA	19.6413223203299
132	9	rs62575403	T	C	0.140054865553026	0.0311128239171364	7.06128558912461e-06	9668	class.Bacteroidia.id.912.summary.txt.gz	TRUE	reported	7V1con	NA	20.2636436606314
146	4	rs4033856	T	C	0.0832422652652502	0.016723677405277	5.17165748646824e-07	15945	class.Betaproteobacteria.id.2867.summary.txt.gz	TRUE	reported	TqF2YD	NA	24.7756020759495
211	3	rs2367850	C	G	0.064005972049515	0.0130374355162372	9.1176220377694e-07	16717	class.Betaproteobacteria.id.2867.summary.txt.gz	TRUE	reported	TqF2YD	NA	24.1021979112401
313	2	rs12467854	C	G	0.0641362502594649	0.0131766251266272	1.09863237222013e-06	17038	class.Betaproteobacteria.id.2867.summary.txt.gz	TRUE	reported	TqF2YD	NA	23.6918377315787
410	20	rs6087811	G	T	-0.0978177376981577	0.0198522012662304	7.44304721884373e-07	16184	class.Betaproteobacteria.id.2867.summary.txt.gz	TRUE	reported	TqF2YD	NA	24.2782785385166
10	5	rs62395635	C	T	0.109740893459822	0.0236000203820535	2.94091443235913e-06	15108	class.Betaproteobacteria.id.2867.summary.txt.gz	TRUE	reported	TqF2YD	NA	21.6228147362312
11	7	rs2613606	T	C	-0.051310588747841	0.0109091029016923	2.19816578088144e-06	17146	class.Betaproteobacteria.id.2867.summary.txt.gz	TRUE	reported	TqF2YD	NA	22.1225873766535
1310	1	rs1928341	G	A	0.0525580967889223	0.0110407841601289	2.0152916958752e-06	17150	class.Betaproteobacteria.id.2867.summary.txt.gz	TRUE	reported	TqF2YD	NA	22.6610182790152
1510	9	rs72747231	G	C	-0.137280671329485	0.0290337681410356	2.05510635139484e-06	11344	class.Betaproteobacteria.id.2867.summary.txt.gz	TRUE	reported	TqF2YD	NA	22.356920371258
19	3	rs11128180	G	A	0.0592944116737909	0.0128769228748097	3.67143765653378e-06	17151	class.Betaproteobacteria.id.2867.summary.txt.gz	TRUE	reported	TqF2YD	NA	21.203294210574
213	13	rs2321387	A	G	-0.0494596194054547	0.0109423987398911	5.80035728843767e-06	17149	class.Betaproteobacteria.id.2867.summary.txt.gz	TRUE	reported	TqF2YD	NA	20.4303810822482
38	4	rs1511453	G	A	0.0923492456668957	0.0199158272522817	4.7576535599821e-06	17085	class.Betaproteobacteria.id.2867.summary.txt.gz	TRUE	reported	TqF2YD	NA	21.5015616412932
43	18	rs9964679	G	A	0.0529110285262687	0.0114865910212846	4.84579935258587e-06	17151	class.Betaproteobacteria.id.2867.summary.txt.gz	TRUE	reported	TqF2YD	NA	21.2182758340597
44	8	rs56386628	T	C	-0.062225169437303	0.0135687620691271	5.86955194883514e-06	17147	class.Betaproteobacteria.id.2867.summary.txt.gz	TRUE	reported	TqF2YD	NA	21.0306028229431
61	9	rs320161	G	A	0.0572285570376515	0.0126199644170908	7.33242225523637e-06	17035	class.Betaproteobacteria.id.2867.summary.txt.gz	TRUE	reported	TqF2YD	NA	20.5640821768555
661	15	rs75242906	T	C	-0.121083253075418	0.0280749868903019	9.27278297355188e-06	10803	class.Betaproteobacteria.id.2867.summary.txt.gz	TRUE	reported	TqF2YD	NA	18.600689214147
148	4	rs6815608	C	T	0.103803178927405	0.0210882992549549	4.01857475026222e-07	16731	class.Clostridia.id.1859.summary.txt.gz	TRUE	reported	l82ELT	NA	24.2291509648654
215	21	rs112334273	A	G	0.0641008116927255	0.0127403663613056	3.81407175387543e-07	18217	class.Clostridia.id.1859.summary.txt.gz	TRUE	reported	l82ELT	NA	25.3141427242493
315	4	rs6814436	C	T	0.0739994805048434	0.0150815142256241	9.65097914383352e-07	18336	class.Clostridia.id.1859.summary.txt.gz	TRUE	reported	l82ELT	NA	24.0750637388415
411	18	rs72915163	C	T	-0.058102510832874	0.0120557460101725	1.34294600866776e-06	18317	class.Clostridia.id.1859.summary.txt.gz	TRUE	reported	l82ELT	NA	23.2274546725635
511	14	rs2273429	G	A	-0.072403727243411	0.0153104945245915	4.52135582345237e-06	18337	class.Clostridia.id.1859.summary.txt.gz	TRUE	reported	l82ELT	NA	22.3636872569386
610	12	rs10774377	G	A	0.0526590075575969	0.0113858338043842	3.24401017890361e-06	18330	class.Clostridia.id.1859.summary.txt.gz	TRUE	reported	l82ELT	NA	21.390240090436
1210	5	rs13179700	C	T	0.0511936668802236	0.0109568653813725	3.37083028357004e-06	18338	class.Clostridia.id.1859.summary.txt.gz	TRUE	reported	l82ELT	NA	21.8303060633248
1511	6	rs6934062	C	G	0.0524405764288218	0.0116115397312285	6.53082686136409e-06	17859	class.Clostridia.id.1859.summary.txt.gz	TRUE	reported	l82ELT	NA	20.3964830384414
175	5	rs1842454	A	G	-0.0547202081450512	0.0127338284794496	8.72023240614443e-06	18340	class.Clostridia.id.1859.summary.txt.gz	TRUE	reported	l82ELT	NA	18.4661980837462
20	2	rs10209007	C	G	0.0794172628523947	0.0182427140044208	9.89343431970726e-06	17812	class.Clostridia.id.1859.summary.txt.gz	TRUE	reported	l82ELT	NA	18.9518203279662
22	3	rs76767978	A	G	0.0698882465541788	0.0156318808306955	8.39800494905943e-06	18329	class.Clostridia.id.1859.summary.txt.gz	TRUE	reported	l82ELT	NA	19.9887583563523
23	4	rs13105690	C	T	-0.0529096811823286	0.0118179763199682	8.77790386085796e-06	18340	class.Clostridia.id.1859.summary.txt.gz	TRUE	reported	l82ELT	NA	20.0439845057327
24	6	rs76860606	G	C	0.0947035776202654	0.02251167166304	7.53166703361064e-06	17579	class.Clostridia.id.1859.summary.txt.gz	TRUE	reported	l82ELT	NA	17.6977183642829
25	5	rs72738886	C	T	0.0866169515192442	0.0190392641778603	8.24240572811785e-06	16934	class.Clostridia.id.1859.summary.txt.gz	TRUE	reported	l82ELT	NA	20.6969080155773
26	20	rs7269302	T	A	-0.0963980791015672	0.0212006751707371	9.04044610353506e-06	17405	class.Clostridia.id.1859.summary.txt.gz	TRUE	reported	l82ELT	NA	20.6746123797889
281	3	rs6797343	T	G	0.0592278958537155	0.0134556334413273	9.35646929732167e-06	18340	class.Clostridia.id.1859.summary.txt.gz	TRUE	reported	l82ELT	NA	19.3751160740447
35	2	rs13421739	G	C	0.0888471554635275	0.017965466746695	9.54199437323804e-06	18340	class.Clostridia.id.1859.summary.txt.gz	TRUE	reported	l82ELT	NA	24.4573864809348
162	10	rs719099	G	A	0.0778401727113212	0.0155815104001575	5.43316638103526e-07	17687	class.Coriobacteriia.id.809.summary.txt.gz	TRUE	reported	X7R6SF	NA	24.956775594381
412	1	rs240104	C	T	-0.0603428968222628	0.0126849112455853	1.51602693348498e-06	17577	class.Coriobacteriia.id.809.summary.txt.gz	TRUE	reported	X7R6SF	NA	22.6296295433002
611	10	rs11250875	C	T	0.0607499778487578	0.0130938873723768	4.82844478013454e-06	17690	class.Coriobacteriia.id.809.summary.txt.gz	TRUE	reported	X7R6SF	NA	21.5255891008335
811	17	rs34739816	T	G	0.0965016742150944	0.0207665821247664	3.88357923766615e-06	16593	class.Coriobacteriia.id.809.summary.txt.gz	TRUE	reported	X7R6SF	NA	21.5943257407219
9	5	rs76779974	G	C	0.0774888004984215	0.0171876980939008	5.63090534273239e-06	16419	class.Coriobacteriia.id.809.summary.txt.gz	TRUE	reported	X7R6SF	NA	20.325556411741
105	5	rs80046645	G	C	0.255839804928721	0.0561995318540738	4.65689381767736e-06	3204	class.Coriobacteriia.id.809.summary.txt.gz	TRUE	reported	X7R6SF	NA	20.7238688286483
1110	19	rs45480394	G	T	-0.0504261680245036	0.0113306841516123	9.71447622642473e-06	17413	class.Coriobacteriia.id.809.summary.txt.gz	TRUE	reported	X7R6SF	NA	19.8061318619063
1211	12	rs1816223	G	A	-0.0586264743119709	0.0129005759557854	4.84114361065701e-06	17688	class.Coriobacteriia.id.809.summary.txt.gz	TRUE	reported	X7R6SF	NA	20.6523441896739
1311	10	rs7898585	C	T	0.0731500938539439	0.0164185602705048	5.24671020862153e-06	17691	class.Coriobacteriia.id.809.summary.txt.gz	TRUE	reported	X7R6SF	NA	19.8499598318988
1410	20	rs67561917	G	A	-0.0714367226573346	0.015411343140006	5.3912888184295e-06	17333	class.Coriobacteriia.id.809.summary.txt.gz	TRUE	reported	X7R6SF	NA	21.4863211801481
176	9	rs3025411	G	A	0.0926542851223394	0.0209467810563104	8.26912209868932e-06	15671	class.Coriobacteriia.id.809.summary.txt.gz	TRUE	reported	X7R6SF	NA	19.5657469581037
18	17	rs11656361	C	A	0.0773005865134887	0.0175529695959837	8.02016737284869e-06	16665	class.Coriobacteriia.id.809.summary.txt.gz	TRUE	reported	X7R6SF	NA	19.3938653973339
202	5	rs1397793	A	G	-0.0498854546377375	0.0112446353427544	9.77380744950148e-06	17527	class.Coriobacteriia.id.809.summary.txt.gz	TRUE	reported	X7R6SF	NA	19.6814511674605
232	15	rs11073596	G	T	0.0510212277833983	0.0114339218857253	8.14448765518063e-06	17527	class.Coriobacteriia.id.809.summary.txt.gz	TRUE	reported	X7R6SF	NA	19.9118388557872
241	3	rs2442778	A	G	-0.116408329290135	0.0258545134241831	9.02702911267979e-06	13472	class.Coriobacteriia.id.809.summary.txt.gz	TRUE	reported	X7R6SF	NA	20.2719429206565
253	1	rs7540303	T	C	0.0483227457082237	0.0109061787050566	9.62148271808726e-06	17691	class.Coriobacteriia.id.809.summary.txt.gz	TRUE	reported	X7R6SF	NA	19.6317035256844
261	7	rs62448869	A	T	-0.0486059431300521	0.0108982422305061	7.87276194915243e-06	17527	class.Coriobacteriia.id.809.summary.txt.gz	TRUE	reported	X7R6SF	NA	19.8914222116709
27	7	rs13307134	T	C	0.0565686016300619	0.0126264741341919	7.79931024153346e-06	17527	class.Coriobacteriia.id.809.summary.txt.gz	TRUE	reported	X7R6SF	NA	20.0718174975057
284	10	rs4880783	T	G	0.0565029761563013	0.0125055440391482	5.89506941557191e-06	17691	class.Coriobacteriia.id.809.summary.txt.gz	TRUE	reported	X7R6SF	NA	20.4144398445543
29	19	rs12974142	A	G	0.0789796079588601	0.0177204792375076	8.51232044442772e-06	17413	class.Coriobacteriia.id.809.summary.txt.gz	TRUE	reported	X7R6SF	NA	19.8645632764654
30	14	rs8010111	A	G	-0.103376879559495	0.0229286313492612	6.89623744677559e-06	15996	class.Coriobacteriia.id.809.summary.txt.gz	TRUE	reported	X7R6SF	NA	20.3278091310944
163	20	rs6058181	T	C	0.0825715653635653	0.0165958193892764	3.39553994187571e-07	15100	class.Deltaproteobacteria.id.3087.summary.txt.gz	TRUE	reported	HZKlX4	NA	24.755040213847
613	17	rs4506934	T	C	-0.0936513618625062	0.0201200341683808	3.5888668946544e-06	15061	class.Deltaproteobacteria.id.3087.summary.txt.gz	TRUE	reported	HZKlX4	NA	21.6656022855609
711	9	rs17791387	G	A	-0.0735881214341771	0.0154246232497218	1.60222509634856e-06	15071	class.Deltaproteobacteria.id.3087.summary.txt.gz	TRUE	reported	HZKlX4	NA	22.7607360558833
910	21	rs2838334	A	G	0.0561721591563045	0.0124123910262632	5.44550595172048e-06	15168	class.Deltaproteobacteria.id.3087.summary.txt.gz	TRUE	reported	HZKlX4	NA	20.480065348192
1010	16	rs9928243	A	C	-0.0538457369014132	0.0117717963326708	5.02081040076857e-06	15167	class.Deltaproteobacteria.id.3087.summary.txt.gz	TRUE	reported	HZKlX4	NA	20.9226731387882
1111	10	rs11599763	C	T	-0.0544218833781303	0.0117396588677959	3.94123108343319e-06	15168	class.Deltaproteobacteria.id.3087.summary.txt.gz	TRUE	reported	HZKlX4	NA	21.4899883484157
1212	9	rs112381107	T	C	0.206594184288417	0.0456908149768398	4.63054210853148e-06	4457	class.Deltaproteobacteria.id.3087.summary.txt.gz	TRUE	reported	HZKlX4	NA	20.4445885382994
1312	18	rs17084793	A	G	-0.071076165558272	0.0159530092485097	5.68633730574258e-06	15164	class.Deltaproteobacteria.id.3087.summary.txt.gz	TRUE	reported	HZKlX4	NA	19.8501021790628
1512	1	rs2692012	G	A	0.110334899713198	0.0253335744958444	3.14186000068474e-06	13104	class.Deltaproteobacteria.id.3087.summary.txt.gz	TRUE	reported	HZKlX4	NA	18.9684946113607
165	11	rs1035691	G	A	-0.0551759773073076	0.0121601749959353	9.65171793228853e-06	15168	class.Deltaproteobacteria.id.3087.summary.txt.gz	TRUE	reported	HZKlX4	NA	20.5882967331845
177	15	rs62020470	G	A	-0.0585411333876721	0.0129358483299474	4.85083976501122e-06	15168	class.Deltaproteobacteria.id.3087.summary.txt.gz	TRUE	reported	HZKlX4	NA	20.4801165046238
204	1	rs16851319	C	G	-0.0705515598758075	0.0150849422270963	5.67887602168359e-06	15154	class.Deltaproteobacteria.id.3087.summary.txt.gz	TRUE	reported	HZKlX4	NA	21.8738856883381
242	2	rs3935584	T	C	-0.0523484514978676	0.0115660414475456	7.50120501125591e-06	15166	class.Deltaproteobacteria.id.3087.summary.txt.gz	TRUE	reported	HZKlX4	NA	20.4851048134009
271	8	rs55744759	G	A	-0.0779693392304533	0.0170738437384274	7.31369751141259e-06	15168	class.Deltaproteobacteria.id.3087.summary.txt.gz	TRUE	reported	HZKlX4	NA	20.8537951275876
166	8	rs62504403	T	C	0.0681158923407071	0.0127883386504578	1.12265018964053e-07	16981	class.Erysipelotrichia.id.2147.summary.txt.gz	TRUE	reported	b7Ml58	NA	28.3706080597777
614	18	rs7234058	C	T	-0.0945758923829389	0.0194090825462235	9.12341463649835e-07	16874	class.Erysipelotrichia.id.2147.summary.txt.gz	TRUE	reported	b7Ml58	NA	23.7438358679185
812	13	rs17530232	G	A	0.103049982291712	0.0224647543035211	2.79123142191505e-06	16622	class.Erysipelotrichia.id.2147.summary.txt.gz	TRUE	reported	b7Ml58	NA	21.0422655389125
911	3	rs2300774	A	G	0.0524152009775202	0.0106783794459106	8.95466339032433e-07	18216	class.Erysipelotrichia.id.2147.summary.txt.gz	TRUE	reported	b7Ml58	NA	24.093717431157
182	17	rs35161940	C	T	-0.0806040556091446	0.0167640897377564	1.84509546544161e-06	18213	class.Erysipelotrichia.id.2147.summary.txt.gz	TRUE	reported	b7Ml58	NA	23.1181902845618
233	10	rs10781552	T	C	-0.0552212361185999	0.0116074253551088	2.33114027478909e-06	17789	class.Erysipelotrichia.id.2147.summary.txt.gz	TRUE	reported	b7Ml58	NA	22.632912742044
32	14	rs8003149	T	C	0.0538797556086484	0.0116887901412977	4.08475070727283e-06	18213	class.Erysipelotrichia.id.2147.summary.txt.gz	TRUE	reported	b7Ml58	NA	21.247709078437
42	14	rs4078432	T	C	-0.0608929343716466	0.0133763631952753	4.23103750003848e-06	17789	class.Erysipelotrichia.id.2147.summary.txt.gz	TRUE	reported	b7Ml58	NA	20.7232421209377
46	5	rs1074800	G	A	0.0492438269542289	0.0108870440224642	6.14583285242795e-06	17789	class.Erysipelotrichia.id.2147.summary.txt.gz	TRUE	reported	b7Ml58	NA	20.4589638499141
472	14	rs56970041	G	T	0.0724144474832753	0.0164470635032055	5.40344037308359e-06	18217	class.Erysipelotrichia.id.2147.summary.txt.gz	TRUE	reported	b7Ml58	NA	19.3853525761714
53	8	rs7826267	G	T	-0.0839071465135132	0.0199130886580185	9.28449481004866e-06	17586	class.Erysipelotrichia.id.2147.summary.txt.gz	TRUE	reported	b7Ml58	NA	17.7549988835133
62	1	rs1884466	T	C	-0.0475363449086212	0.010693860491781	9.52700643828416e-06	18205	class.Erysipelotrichia.id.2147.summary.txt.gz	TRUE	reported	b7Ml58	NA	19.7597999228794
63	1	rs290833	G	T	-0.0497373705429633	0.0111376469156611	8.02899982256304e-06	17789	class.Erysipelotrichia.id.2147.summary.txt.gz	TRUE	reported	b7Ml58	NA	19.9424610225022
178	2	rs6706173	C	A	0.0742509648657476	0.0146392338141419	1.99495466347515e-07	16020	class.Gammaproteobacteria.id.3303.summary.txt.gz	TRUE	reported	OPPzl0	NA	25.725718226258
1011	12	rs11181912	A	G	-0.0579152552119798	0.0118796362656339	9.94762086887087e-07	16017	class.Gammaproteobacteria.id.3303.summary.txt.gz	TRUE	reported	OPPzl0	NA	23.7672898163123
272	18	rs79795896	G	A	-0.15920991860359	0.0351373096390966	7.92404105484989e-06	7577	class.Gammaproteobacteria.id.3303.summary.txt.gz	TRUE	reported	OPPzl0	NA	20.5306750425089
301	10	rs2234691	C	T	0.0762905320606657	0.017196192450911	8.39264494253806e-06	16011	class.Gammaproteobacteria.id.3303.summary.txt.gz	TRUE	reported	OPPzl0	NA	19.6823383697537
31	8	rs6469506	A	T	0.05414241613897	0.0116333069341892	3.2898166123523e-06	16023	class.Gammaproteobacteria.id.3303.summary.txt.gz	TRUE	reported	OPPzl0	NA	21.6605206583646
36	1	rs12404135	G	A	-0.0788842681592536	0.0172415055395759	8.89485208369647e-06	15231	class.Gammaproteobacteria.id.3303.summary.txt.gz	TRUE	reported	OPPzl0	NA	20.9329496810642
462	18	rs9973122	A	T	0.0740613874685007	0.0162596356116562	6.77006817245947e-06	15650	class.Gammaproteobacteria.id.3303.summary.txt.gz	TRUE	reported	OPPzl0	NA	20.7473231153589
621	6	rs9494710	T	C	-0.0549672529956779	0.0120923966452565	4.54606616549022e-06	15650	class.Gammaproteobacteria.id.3303.summary.txt.gz	TRUE	reported	OPPzl0	NA	20.6625205630368
72	3	rs75101789	T	C	0.0729012009731706	0.0163002524599511	8.78788870662227e-06	16024	class.Gammaproteobacteria.id.3303.summary.txt.gz	TRUE	reported	OPPzl0	NA	20.0023353492689
180	21	rs2825714	G	A	-0.137410135913027	0.0289245799786841	1.72210773427244e-06	4734	class.Lentisphaeria.id.2250.summary.txt.gz	TRUE	reported	hfOa6j	NA	22.5685374711248
216	15	rs17114848	A	G	0.152376929249928	0.0324331667332533	4.05865431978083e-06	4734	class.Lentisphaeria.id.2250.summary.txt.gz	TRUE	reported	hfOa6j	NA	22.0729167417473
317	20	rs77599476	G	A	0.230291774986676	0.0480168105998498	1.86132512679844e-06	3722	class.Lentisphaeria.id.2250.summary.txt.gz	TRUE	reported	hfOa6j	NA	23.0022455285691
413	7	rs11770843	T	C	0.109430891855356	0.0234878971992449	1.90728543833067e-06	4705	class.Lentisphaeria.id.2250.summary.txt.gz	TRUE	reported	hfOa6j	NA	21.7065899643199
615	1	rs72640280	G	A	0.220206945062386	0.0486196475295128	5.18034761452549e-06	3816	class.Lentisphaeria.id.2250.summary.txt.gz	TRUE	reported	hfOa6j	NA	20.5134360481706
712	9	rs62570196	T	C	-0.216350466769097	0.0439865772422347	1.07925739521732e-06	3712	class.Lentisphaeria.id.2250.summary.txt.gz	TRUE	reported	hfOa6j	NA	24.1921983481882
1112	5	rs2731834	G	C	0.109437835430535	0.0236929966680865	4.24357591248542e-06	4733	class.Lentisphaeria.id.2250.summary.txt.gz	TRUE	reported	hfOa6j	NA	21.3351157011996
1411	13	rs2031282	G	A	0.122368502553019	0.0270329332170586	4.38260016171557e-06	4734	class.Lentisphaeria.id.2250.summary.txt.gz	TRUE	reported	hfOa6j	NA	20.4905184961328
1610	15	rs1002941	A	G	0.105025040564704	0.023348442043165	8.14836093684594e-06	4734	class.Lentisphaeria.id.2250.summary.txt.gz	TRUE	reported	hfOa6j	NA	20.233448203411
186	3	rs73113483	A	T	-0.131216984551784	0.0288712996339998	8.6634095051857e-06	4718	class.Lentisphaeria.id.2250.summary.txt.gz	TRUE	reported	hfOa6j	NA	20.656057716166
187	3	rs9864379	C	T	-0.159734554838251	0.0292552973949805	5.36059781887629e-08	5777	class.Melainabacteria.id.1589.summary.txt.gz	TRUE	reported	FVuK8y	NA	29.8118355541569
1513	16	rs11150282	C	T	0.0989487499824154	0.0196971636625218	6.02891828343558e-07	5873	class.Melainabacteria.id.1589.summary.txt.gz	TRUE	reported	FVuK8y	NA	25.2355768986608
39	1	rs16851659	C	G	-0.0896103365383467	0.0186432302729744	1.27486815912671e-06	5884	class.Melainabacteria.id.1589.summary.txt.gz	TRUE	reported	FVuK8y	NA	23.1032931658167
421	7	rs73074665	T	A	0.166215674119107	0.0355727568917434	2.86607532341128e-06	5758	class.Melainabacteria.id.1589.summary.txt.gz	TRUE	reported	FVuK8y	NA	21.8327731284906
441	9	rs4129395	A	G	0.0896186903650387	0.0185105800208217	1.48056139207175e-06	5887	class.Melainabacteria.id.1589.summary.txt.gz	TRUE	reported	FVuK8y	NA	23.4399743127693
464	15	rs79790072	C	T	0.226721783433336	0.0487840538250943	3.29008796597896e-06	4107	class.Melainabacteria.id.1589.summary.txt.gz	TRUE	reported	FVuK8y	NA	21.5988548512101
48	9	rs10738747	A	G	0.0814624215463303	0.0184409287291279	9.95803874523542e-06	5884	class.Melainabacteria.id.1589.summary.txt.gz	TRUE	reported	FVuK8y	NA	19.5141236594377
49	9	rs1221147	A	T	0.123968094443866	0.0278958450946755	7.10736974049273e-06	5768	class.Melainabacteria.id.1589.summary.txt.gz	TRUE	reported	FVuK8y	NA	19.7488042744908
55	9	rs113884518	C	T	-0.205352009645071	0.0454982335780158	8.05669693076093e-06	4442	class.Melainabacteria.id.1589.summary.txt.gz	TRUE	reported	FVuK8y	NA	20.3708355509996
561	18	rs789069	C	A	-0.103539228133999	0.0234286753982642	6.84634697438255e-06	5879	class.Melainabacteria.id.1589.summary.txt.gz	TRUE	reported	FVuK8y	NA	19.5305455879509
58	11	rs367480	A	G	-0.0837579603594	0.0185795836403107	8.19924923391131e-06	5887	class.Melainabacteria.id.1589.summary.txt.gz	TRUE	reported	FVuK8y	NA	20.3226450148506
59	17	rs28678345	C	T	0.214848361135684	0.0470877936537381	6.69088302550768e-06	4323	class.Melainabacteria.id.1589.summary.txt.gz	TRUE	reported	FVuK8y	NA	20.818402805481
617	14	rs10148250	A	G	0.086192824609531	0.0193380723339765	8.67135377763726e-06	5453	class.Melainabacteria.id.1589.summary.txt.gz	TRUE	reported	FVuK8y	NA	19.8662485870198
189	2	rs10202904	G	T	-0.12175357919406	0.0235356821452398	3.01429751047503e-07	3695	class.Methanobacteria.id.119.summary.txt.gz	TRUE	reported	Qanwgd	NA	26.7614655823811
414	13	rs73457410	G	A	0.215339755154532	0.0436695198888969	1.40855066184577e-06	3498	class.Methanobacteria.id.119.summary.txt.gz	TRUE	reported	Qanwgd	NA	24.3159698024702
618	3	rs6776814	C	T	-0.199565931441449	0.0411824899687208	1.63061672994952e-06	3385	class.Methanobacteria.id.119.summary.txt.gz	TRUE	reported	Qanwgd	NA	23.4826769857786
1113	4	rs894996	A	C	0.216999068802611	0.0449075536099716	1.87557176368181e-06	3582	class.Methanobacteria.id.119.summary.txt.gz	TRUE	reported	Qanwgd	NA	23.3494656551338
423	12	rs75208022	T	C	-0.227244712937486	0.0487630010419745	5.92102575413994e-06	3203	class.Methanobacteria.id.119.summary.txt.gz	TRUE	reported	Qanwgd	NA	21.7173446717811
442	12	rs12825290	G	C	-0.216781075165176	0.0493496410834773	6.07566615490035e-06	3144	class.Methanobacteria.id.119.summary.txt.gz	TRUE	reported	Qanwgd	NA	19.2963307684701
45	5	rs56131665	A	G	0.17866118830425	0.0392979820500185	6.17991672764141e-06	3572	class.Methanobacteria.id.119.summary.txt.gz	TRUE	reported	Qanwgd	NA	20.6690224305237
465	11	rs11018665	T	A	0.111465287404527	0.025051553571632	6.51864182846859e-06	3698	class.Methanobacteria.id.119.summary.txt.gz	TRUE	reported	Qanwgd	NA	19.79748181466
491	3	rs4257531	A	G	0.16449836515477	0.0364959298154365	7.44344101279186e-06	3162	class.Methanobacteria.id.119.summary.txt.gz	TRUE	reported	Qanwgd	NA	20.3158176831238
531	19	rs6508769	C	T	0.153519130244745	0.0344518662359833	8.22529013501421e-06	3319	class.Methanobacteria.id.119.summary.txt.gz	TRUE	reported	Qanwgd	NA	19.8563535881858
54	7	rs73068003	T	G	-0.158140381350267	0.0351803171770863	8.44583346732387e-06	3692	class.Methanobacteria.id.119.summary.txt.gz	TRUE	reported	Qanwgd	NA	20.2062658321092
591	19	rs10424197	A	G	-0.111274175233849	0.0247516778637718	9.27887407509625e-06	3698	class.Methanobacteria.id.119.summary.txt.gz	TRUE	reported	Qanwgd	NA	20.21061269611
190	14	rs74603314	C	T	0.221639278654774	0.0462917653779854	1.55689015115694e-06	4499	class.Mollicutes.id.3920.summary.txt.gz	TRUE	reported	0Uxtfn	NA	22.9237661489507
318	8	rs10108398	A	G	0.0769142148997625	0.0153952747324077	1.08999620076409e-06	10932	class.Mollicutes.id.3920.summary.txt.gz	TRUE	reported	0Uxtfn	NA	24.9596410803846
512	2	rs11890098	G	A	0.074438030540635	0.0153388579198131	9.56571303034204e-07	11392	class.Mollicutes.id.3920.summary.txt.gz	TRUE	reported	0Uxtfn	NA	23.5506934230933
619	11	rs72901605	C	T	-0.0841852374505514	0.0178119197664198	3.25789713839391e-06	10526	class.Mollicutes.id.3920.summary.txt.gz	TRUE	reported	0Uxtfn	NA	22.3383155776434
912	1	rs3768491	G	A	-0.0681051974734089	0.0149061101163454	4.23351772550451e-06	11002	class.Mollicutes.id.3920.summary.txt.gz	TRUE	reported	0Uxtfn	NA	20.875258528203
1114	14	rs17214486	A	C	0.0609899584807573	0.0135622625010862	6.60866440190343e-06	11387	class.Mollicutes.id.3920.summary.txt.gz	TRUE	reported	0Uxtfn	NA	20.2233167179894
1213	1	rs12566890	G	T	-0.101147131791056	0.0230978446219969	3.65095225601527e-06	11371	class.Mollicutes.id.3920.summary.txt.gz	TRUE	reported	0Uxtfn	NA	19.1762742909712
1810	11	rs78169027	G	A	-0.108282942959154	0.0237289149029042	5.87610273273422e-06	10542	class.Mollicutes.id.3920.summary.txt.gz	TRUE	reported	0Uxtfn	NA	20.8240090414213
552	13	rs4885016	C	T	-0.0819605672017853	0.0181627785653372	7.26986212155063e-06	11388	class.Mollicutes.id.3920.summary.txt.gz	TRUE	reported	0Uxtfn	NA	20.3631675215936
662	15	rs28537087	A	G	0.0820872695171535	0.0188311675373549	8.07398830331682e-06	11382	class.Mollicutes.id.3920.summary.txt.gz	TRUE	reported	0Uxtfn	NA	19.0019042489958
79	7	rs2464826	C	A	0.0944239456748833	0.0211806159720141	8.39505065807671e-06	10998	class.Mollicutes.id.3920.summary.txt.gz	TRUE	reported	0Uxtfn	NA	19.8740837857719
83	20	rs6043847	C	T	-0.114937169898503	0.0248606017200305	4.55476361627412e-06	11130	class.Mollicutes.id.3920.summary.txt.gz	TRUE	reported	0Uxtfn	NA	21.3745867314145
192	5	rs1643968	C	T	-0.0565284394558359	0.0112298063077143	4.14596104194235e-07	18170	class.Negativicutes.id.2164.summary.txt.gz	TRUE	reported	E74aRq	NA	25.3389994151176
217	16	rs60274479	C	T	-0.0659622861607226	0.0134136889652222	1.16230278518957e-06	17610	class.Negativicutes.id.2164.summary.txt.gz	TRUE	reported	E74aRq	NA	24.182151352507
415	3	rs13086907	A	G	0.062531198944493	0.0131735028225341	1.95487549251973e-06	18163	class.Negativicutes.id.2164.summary.txt.gz	TRUE	reported	E74aRq	NA	22.5315450643932
513	4	rs73232831	A	G	-0.151828859370808	0.0314931801692055	1.87452407915869e-06	9382	class.Negativicutes.id.2164.summary.txt.gz	TRUE	reported	E74aRq	NA	23.242113797634
620	15	rs71405394	A	G	-0.114177821566363	0.0240499597185675	2.16630569253765e-06	13861	class.Negativicutes.id.2164.summary.txt.gz	TRUE	reported	E74aRq	NA	22.539008057129
713	9	rs61249479	C	A	0.0777075325492106	0.0168628199057876	2.9547119990058e-06	18165	class.Negativicutes.id.2164.summary.txt.gz	TRUE	reported	E74aRq	NA	21.2356634771577
813	8	rs1447205	C	G	-0.0502053288779494	0.0108382033188115	2.93323829261741e-06	18165	class.Negativicutes.id.2164.summary.txt.gz	TRUE	reported	E74aRq	NA	21.457792679242
1313	7	rs4722181	G	T	0.0501305761989433	0.0105797960605455	2.00112420362191e-06	18163	class.Negativicutes.id.2164.summary.txt.gz	TRUE	reported	E74aRq	NA	22.4517811596313
255	10	rs4463806	C	T	-0.0543966404957499	0.0129365253655475	7.80661737205026e-06	18160	class.Negativicutes.id.2164.summary.txt.gz	TRUE	reported	E74aRq	NA	17.6810832384633
262	10	rs9423647	A	G	0.0478170289473945	0.0105282013162198	6.06113827623757e-06	18164	class.Negativicutes.id.2164.summary.txt.gz	TRUE	reported	E74aRq	NA	20.6279853833224
274	21	rs2834062	G	A	0.0489056996978337	0.0108841638830682	8.43919869043188e-06	18171	class.Negativicutes.id.2164.summary.txt.gz	TRUE	reported	E74aRq	NA	20.189650865832
3110	10	rs1649999	G	A	0.0748988608074143	0.0166457701860883	7.58120414764786e-06	18036	class.Negativicutes.id.2164.summary.txt.gz	TRUE	reported	E74aRq	NA	20.2461586495282
33	7	rs1135612	A	G	0.0529785072202527	0.0119176701321623	9.26307029042558e-06	18164	class.Negativicutes.id.2164.summary.txt.gz	TRUE	reported	E74aRq	NA	19.7613546804884
194	4	rs11729256	C	T	0.0749798022294282	0.0150176770445129	6.73089691177283e-07	11861	class.Verrucomicrobiae.id.4029.summary.txt.gz	TRUE	reported	6DyN0z	NA	24.9277488232305
218	11	rs4936098	G	A	0.0648842532776604	0.0135928093479635	1.12220949968809e-06	11858	class.Verrucomicrobiae.id.4029.summary.txt.gz	TRUE	reported	6DyN0z	NA	22.7855843454295
416	6	rs9349825	G	A	-0.070403566012229	0.0147127890895391	2.53686757778398e-06	11858	class.Verrucomicrobiae.id.4029.summary.txt.gz	TRUE	reported	6DyN0z	NA	22.898091984807
913	4	rs74542928	C	T	0.1121637071439	0.0236421949022768	1.63221748089996e-06	11216	class.Verrucomicrobiae.id.4029.summary.txt.gz	TRUE	reported	6DyN0z	NA	22.5075966171385
1012	10	rs3995795	T	C	0.0641275307372144	0.0140994681762169	5.18556869506955e-06	11690	class.Verrucomicrobiae.id.4029.summary.txt.gz	TRUE	reported	6DyN0z	NA	20.686335870881
1214	16	rs2602429	T	C	0.0746844365961214	0.0156194377366149	2.58296537232274e-06	11690	class.Verrucomicrobiae.id.4029.summary.txt.gz	TRUE	reported	6DyN0z	NA	22.8628004495974
1412	10	rs4242783	A	G	0.0689292191893596	0.0147692973682745	2.63612203064309e-06	11690	class.Verrucomicrobiae.id.4029.summary.txt.gz	TRUE	reported	6DyN0z	NA	21.7814630825973
1811	1	rs11184341	C	G	0.0655341927085655	0.0142230775222968	4.1340497651401e-06	11864	class.Verrucomicrobiae.id.4029.summary.txt.gz	TRUE	reported	6DyN0z	NA	21.2299393501683
196	1	rs61779207	A	G	-0.0758308530226747	0.0167761568048881	6.7228477467141e-06	11591	class.Verrucomicrobiae.id.4029.summary.txt.gz	TRUE	reported	6DyN0z	NA	20.4318141357042
302	18	rs117107102	G	A	0.204682880450429	0.0431572505321698	2.91821336410306e-06	4975	class.Verrucomicrobiae.id.4029.summary.txt.gz	TRUE	reported	6DyN0z	NA	22.4934205172771
361	15	rs12908520	A	G	0.0618925577665028	0.0130946256328326	2.17163392497501e-06	11863	class.Verrucomicrobiae.id.4029.summary.txt.gz	TRUE	reported	6DyN0z	NA	22.3403867849468
57	12	rs111862613	C	T	0.0906989568997961	0.0196745959705639	3.73846430254139e-06	11621	class.Verrucomicrobiae.id.4029.summary.txt.gz	TRUE	reported	6DyN0z	NA	21.2516639355479
592	20	rs941682	A	G	-0.0631435983227859	0.0143767406769642	9.61002621453254e-06	11809	class.Verrucomicrobiae.id.4029.summary.txt.gz	TRUE	reported	6DyN0z	NA	19.2902464395949
197	6	rs6923842	C	T	-0.079610621474013	0.0169192469817891	2.21303313666832e-06	11904	family.Acidaminococcaceae.id.2166.summary.txt.gz	TRUE	reported	P1HwNH	NA	22.1401198816147
321	11	rs6589457	G	A	0.165910976354579	0.0349516011319187	2.31507701068697e-06	7386	family.Acidaminococcaceae.id.2166.summary.txt.gz	TRUE	reported	P1HwNH	NA	22.5328479971345
417	9	rs2933324	G	A	-0.0662557061516072	0.0140256520951503	2.23676034149852e-06	12525	family.Acidaminococcaceae.id.2166.summary.txt.gz	TRUE	reported	P1HwNH	NA	22.3151828579467
514	6	rs262812	C	T	-0.0656749969303588	0.0142256559293957	3.2490551315255e-06	12099	family.Acidaminococcaceae.id.2166.summary.txt.gz	TRUE	reported	P1HwNH	NA	21.313536721947
914	3	rs74540770	A	G	-0.108969098008055	0.0243532660586679	7.0880428214962e-06	10606	family.Acidaminococcaceae.id.2166.summary.txt.gz	TRUE	reported	P1HwNH	NA	20.0213005544115
1215	1	rs6427992	C	G	-0.0595856624312977	0.0129600332528006	4.24323961895443e-06	12527	family.Acidaminococcaceae.id.2166.summary.txt.gz	TRUE	reported	P1HwNH	NA	21.1383610773749
1514	20	rs45497800	C	T	-0.117862982348207	0.0257351212785208	5.86427839475681e-06	11316	family.Acidaminococcaceae.id.2166.summary.txt.gz	TRUE	reported	P1HwNH	NA	20.975021452735
1611	3	rs78702810	C	T	-0.14375520381743	0.0323243717094554	9.16467977847171e-06	7992	family.Acidaminococcaceae.id.2166.summary.txt.gz	TRUE	reported	P1HwNH	NA	19.7782091445229
198	6	rs35011108	G	A	0.241826480482219	0.0503796384287133	1.82670459771876e-06	3630	family.Actinomycetaceae.id.421.summary.txt.gz	TRUE	reported	VgqsDo	NA	23.0408033838327
220	9	rs2889192	T	G	0.0887537441725857	0.0195008620093177	3.64416940952722e-06	7710	family.Actinomycetaceae.id.421.summary.txt.gz	TRUE	reported	VgqsDo	NA	20.7140847222446
322	6	rs34583783	T	G	0.123755793797321	0.026426987766258	5.4797140413582e-06	7710	family.Actinomycetaceae.id.421.summary.txt.gz	TRUE	reported	VgqsDo	NA	21.9298546410893
515	15	rs58484246	C	T	0.0761406995712904	0.0169006717277376	6.12427601053186e-06	7710	family.Actinomycetaceae.id.421.summary.txt.gz	TRUE	reported	VgqsDo	NA	20.2967168422657
1612	6	rs4073240	A	G	0.0747546067773807	0.0164683579073111	6.05332864297843e-06	7710	family.Actinomycetaceae.id.421.summary.txt.gz	TRUE	reported	VgqsDo	NA	20.6051285727885
222	2	rs62191117	G	A	0.0684301986558959	0.0133635976517634	2.75943102675472e-07	16688	family.Alcaligenaceae.id.2875.summary.txt.gz	TRUE	reported	GjrXdD	NA	26.2209739167641
323	13	rs9537886	C	A	-0.0570888486306893	0.0110682583480608	2.35108102958434e-07	16807	family.Alcaligenaceae.id.2875.summary.txt.gz	TRUE	reported	GjrXdD	NA	26.6038195403301
243	4	rs4033856	T	C	0.0818339635321697	0.0168931052419685	1.02902471954759e-06	15623	family.Alcaligenaceae.id.2875.summary.txt.gz	TRUE	reported	GjrXdD	NA	23.4664933639055
473	20	rs67737557	G	C	0.0738409484257322	0.015167785483103	1.03742477133537e-06	15876	family.Alcaligenaceae.id.2875.summary.txt.gz	TRUE	reported	GjrXdD	NA	23.700099904826
51	4	rs17000015	T	A	-0.0609257475031565	0.0125363154163971	1.12718667635438e-06	16377	family.Alcaligenaceae.id.2875.summary.txt.gz	TRUE	reported	GjrXdD	NA	23.6190220436372
631	3	rs2367850	C	G	0.0629104086832983	0.0131711976943673	1.8463088320363e-06	16377	family.Alcaligenaceae.id.2875.summary.txt.gz	TRUE	reported	GjrXdD	NA	22.8136343332269
73	3	rs7638039	C	T	0.0603335285116898	0.0127778923818906	2.70479267586534e-06	16791	family.Alcaligenaceae.id.2875.summary.txt.gz	TRUE	reported	GjrXdD	NA	22.2945647411403
84	20	rs6087811	G	T	-0.0927043741043785	0.0200456694529662	3.36838057239411e-06	15868	family.Alcaligenaceae.id.2875.summary.txt.gz	TRUE	reported	GjrXdD	NA	21.3874655405193
86	5	rs62395635	C	T	0.110582886012571	0.0238514343641889	3.34696116475811e-06	14802	family.Alcaligenaceae.id.2875.summary.txt.gz	TRUE	reported	GjrXdD	NA	21.4954646357281
90	6	rs112159068	T	A	0.131483981730518	0.028108868095033	3.56484304652282e-06	11656	family.Alcaligenaceae.id.2875.summary.txt.gz	TRUE	reported	GjrXdD	NA	21.8805875455767
98	7	rs6969323	C	A	-0.0593564040497085	0.0129136530047609	3.88581113048111e-06	16810	family.Alcaligenaceae.id.2875.summary.txt.gz	TRUE	reported	GjrXdD	NA	21.1269565857182
100	12	rs7302582	C	G	-0.106816520996814	0.0232980222198304	3.33554451369233e-06	15113	family.Alcaligenaceae.id.2875.summary.txt.gz	TRUE	reported	GjrXdD	NA	21.0202921430305
104	5	rs1153990	G	A	-0.0587269710278623	0.0128305670361357	5.9678674103669e-06	16808	family.Alcaligenaceae.id.2875.summary.txt.gz	TRUE	reported	GjrXdD	NA	20.9499747228394
112	18	rs9964679	G	A	0.0537051184975542	0.0116008151688462	4.47388571263837e-06	16810	family.Alcaligenaceae.id.2875.summary.txt.gz	TRUE	reported	GjrXdD	NA	21.4315875905498
119	9	rs112135816	G	T	-0.0775051685914995	0.017155357064872	5.27662339593721e-06	15545	family.Alcaligenaceae.id.2875.summary.txt.gz	TRUE	reported	GjrXdD	NA	20.4108836534704
121	7	rs2040996	C	T	-0.049092245144646	0.0110231442087841	7.79917984302655e-06	16801	family.Alcaligenaceae.id.2875.summary.txt.gz	TRUE	reported	GjrXdD	NA	19.8342055799366
1241	16	rs147968	T	C	0.0489475168222598	0.0110320868484417	9.12700909061543e-06	16810	family.Alcaligenaceae.id.2875.summary.txt.gz	TRUE	reported	GjrXdD	NA	19.6854788930445
140	11	rs74776516	G	T	-0.0944051801411455	0.0213286526834302	6.85048784879955e-06	14502	family.Alcaligenaceae.id.2875.summary.txt.gz	TRUE	reported	GjrXdD	NA	19.5913699722818
141	15	rs28480294	C	T	-0.051696664053881	0.0115503262589624	6.60599821577447e-06	16377	family.Alcaligenaceae.id.2875.summary.txt.gz	TRUE	reported	GjrXdD	NA	20.0325638208199
143	4	rs79846372	G	A	0.0882458662855955	0.0198327628179655	6.98600934504436e-06	16186	family.Alcaligenaceae.id.2875.summary.txt.gz	TRUE	reported	GjrXdD	NA	19.7980449225877
1100	3	rs6795673	T	C	0.0538565254455662	0.0105251271232387	3.37908761689772e-07	18301	family.Bacteroidaceae.id.917.summary.txt.gz	TRUE	reported	e3PU4S	NA	26.1831541730133
418	6	rs28757219	A	T	0.0818398265734493	0.0170318661039343	1.29420082975282e-06	14833	family.Bacteroidaceae.id.917.summary.txt.gz	TRUE	reported	e3PU4S	NA	23.0889898228706
516	13	rs9507307	T	C	0.0604456209794885	0.012912793116307	2.12710304341317e-06	18184	family.Bacteroidaceae.id.917.summary.txt.gz	TRUE	reported	e3PU4S	NA	21.9123674102591
622	20	rs66474973	T	G	0.081251539413751	0.016447899225862	6.8096632197172e-07	17405	family.Bacteroidaceae.id.917.summary.txt.gz	TRUE	reported	e3PU4S	NA	24.402949605855
715	1	rs11585893	G	A	-0.0740745609553361	0.0147633248623595	1.79511038235024e-06	17821	family.Bacteroidaceae.id.917.summary.txt.gz	TRUE	reported	e3PU4S	NA	25.1750197185117
814	9	rs495004	G	C	-0.0607474911662983	0.0129865364234517	3.42092477319303e-06	17707	family.Bacteroidaceae.id.917.summary.txt.gz	TRUE	reported	e3PU4S	NA	21.8811436474241
915	19	rs17619981	G	T	0.088097760672572	0.0187002065965595	2.68682992818334e-06	15801	family.Bacteroidaceae.id.917.summary.txt.gz	TRUE	reported	e3PU4S	NA	22.1940688821845
1115	14	rs2023437	C	T	-0.0782324503029468	0.0167633994815769	5.01823522681704e-06	17484	family.Bacteroidaceae.id.917.summary.txt.gz	TRUE	reported	e3PU4S	NA	21.7795888288253
1812	3	rs66710942	T	C	0.0488037767519042	0.010741208925086	5.86258815592672e-06	17821	family.Bacteroidaceae.id.917.summary.txt.gz	TRUE	reported	e3PU4S	NA	20.6443177786388
1910	6	rs13207588	G	A	-0.0592049817780405	0.013119468145554	7.48504302570058e-06	17707	family.Bacteroidaceae.id.917.summary.txt.gz	TRUE	reported	e3PU4S	NA	20.364982667253
205	3	rs2366421	A	T	-0.0528152704348437	0.0117124367396841	7.64944504379915e-06	18299	family.Bacteroidaceae.id.917.summary.txt.gz	TRUE	reported	e3PU4S	NA	20.3340786641491
2110	1	rs1340391	C	T	-0.0592003815046436	0.0132244159756789	6.73010181822767e-06	18302	family.Bacteroidaceae.id.917.summary.txt.gz	TRUE	reported	e3PU4S	NA	20.0399211209517
1101	22	rs738193	C	T	0.0847327755423449	0.0165855882939095	3.82162843564811e-07	7778	family.BacteroidalesS24.7group.id.11173.summary.txt.gz	TRUE	reported	aZZ7zt	NA	26.1000358503337
224	7	rs941000	T	C	0.0850265736177122	0.0163382372090581	3.15556715938614e-07	7778	family.BacteroidalesS24.7group.id.11173.summary.txt.gz	TRUE	reported	aZZ7zt	NA	27.083136735461
420	15	rs689695	A	C	0.0814577865089475	0.0167056746164109	1.28038576785134e-06	7954	family.BacteroidalesS24.7group.id.11173.summary.txt.gz	TRUE	reported	aZZ7zt	NA	23.7759113514992
716	2	rs17043785	C	T	-0.176186835083198	0.03471329484487	5.11837085305557e-07	5208	family.BacteroidalesS24.7group.id.11173.summary.txt.gz	TRUE	reported	aZZ7zt	NA	25.7605561138524
206	6	rs10872669	G	A	-0.123070536351653	0.0275665180125616	9.490098502822e-06	7368	family.BacteroidalesS24.7group.id.11173.summary.txt.gz	TRUE	reported	aZZ7zt	NA	19.931700872815
257	1	rs12748533	T	G	-0.0821108035598584	0.0172700562757209	2.59019268112669e-06	7948	family.BacteroidalesS24.7group.id.11173.summary.txt.gz	TRUE	reported	aZZ7zt	NA	22.6054469932516
291	4	rs6831034	A	T	-0.0956546019955361	0.020522806080424	6.10396357427051e-06	7576	family.BacteroidalesS24.7group.id.11173.summary.txt.gz	TRUE	reported	aZZ7zt	NA	21.7239230100872
351	3	rs61508842	C	T	0.122574310572688	0.0272388511632675	7.82781878849674e-06	7576	family.BacteroidalesS24.7group.id.11173.summary.txt.gz	TRUE	reported	aZZ7zt	NA	20.2498282986239
40	6	rs78609301	G	A	-0.0867065138824931	0.019570857222477	7.09297092432813e-06	7953	family.BacteroidalesS24.7group.id.11173.summary.txt.gz	TRUE	reported	aZZ7zt	NA	19.62834819603
41	5	rs11135366	G	C	0.0842141676303211	0.0183738804294049	8.77822080150499e-06	7953	family.BacteroidalesS24.7group.id.11173.summary.txt.gz	TRUE	reported	aZZ7zt	NA	21.0072183373556
443	17	rs7217209	T	C	0.084301876658722	0.0187307910207491	8.42936746151656e-06	7745	family.BacteroidalesS24.7group.id.11173.summary.txt.gz	TRUE	reported	aZZ7zt	NA	20.2563992522305
1102	2	rs182549	T	C	0.117069879249602	0.0126703401741303	5.94200077766137e-20	14915	family.Bifidobacteriaceae.id.433.summary.txt.gz	TRUE	reported	Z3F6PV	NA	85.3716727190842
424	2	rs7570971	C	A	0.112507848484763	0.0125178226842071	2.53170231381852e-19	14795	family.Bifidobacteriaceae.id.433.summary.txt.gz	TRUE	reported	Z3F6PV	NA	80.7807811328489
278	13	rs7322849	C	T	0.110675689153199	0.0200995509143769	1.74031727614898e-08	14915	family.Bifidobacteriaceae.id.433.summary.txt.gz	TRUE	reported	Z3F6PV	NA	30.3201790573305
331	2	rs6430601	G	T	0.0845099292594326	0.0169449965539178	2.45988069182606e-07	14913	family.Bifidobacteriaceae.id.433.summary.txt.gz	TRUE	reported	Z3F6PV	NA	24.8732483779047
332	2	rs1961273	T	C	0.0688124557406754	0.0131699046910986	1.69731361332117e-07	14915	family.Bifidobacteriaceae.id.433.summary.txt.gz	TRUE	reported	Z3F6PV	NA	27.3003899171959
360	2	rs1879087	T	C	0.105039231527499	0.0239306250909899	1.05213526666453e-06	9168	family.Bifidobacteriaceae.id.433.summary.txt.gz	TRUE	reported	Z3F6PV	NA	19.2661521471397
365	2	rs638382	C	T	-0.0602865937019961	0.0122473883403659	5.56321736251553e-07	14148	family.Bifidobacteriaceae.id.433.summary.txt.gz	TRUE	reported	Z3F6PV	NA	24.2300614172007
377	5	rs76671854	G	C	-0.089298109139329	0.0183176839751201	1.03631964965301e-06	13923	family.Bifidobacteriaceae.id.433.summary.txt.gz	TRUE	reported	Z3F6PV	NA	23.7653055101393
393	5	rs4957061	C	T	0.0569872516616762	0.0116907308876385	1.1516988592198e-06	14795	family.Bifidobacteriaceae.id.433.summary.txt.gz	TRUE	reported	Z3F6PV	NA	23.7614039969766
399	12	rs10841473	C	G	-0.0613031225771965	0.012884445476485	2.28067200132597e-06	14914	family.Bifidobacteriaceae.id.433.summary.txt.gz	TRUE	reported	Z3F6PV	NA	22.6377744809977
401	2	rs4567981	A	T	0.0577763126255171	0.0117388408530626	8.880536366103e-07	14795	family.Bifidobacteriaceae.id.433.summary.txt.gz	TRUE	reported	Z3F6PV	NA	24.2241871162576
408	2	rs13020688	A	G	0.0584044693141032	0.0122081355228055	1.57374601074836e-06	14795	family.Bifidobacteriaceae.id.433.summary.txt.gz	TRUE	reported	Z3F6PV	NA	22.8872430036105
432	18	rs677208	C	G	0.0728589276738054	0.0164820715601647	6.00110430603259e-06	14915	family.Bifidobacteriaceae.id.433.summary.txt.gz	TRUE	reported	Z3F6PV	NA	19.5407828854478
4541	5	rs11745923	T	G	0.0579759260596792	0.0121021446485656	2.49153987325179e-06	14914	family.Bifidobacteriaceae.id.433.summary.txt.gz	TRUE	reported	Z3F6PV	NA	22.9493669381241
476	16	rs12446429	C	T	0.0810099162658783	0.0190730289859381	8.52886338385534e-06	14008	family.Bifidobacteriaceae.id.433.summary.txt.gz	TRUE	reported	Z3F6PV	NA	18.0400205933144
494	17	rs11655079	C	T	-0.0586146459903496	0.0129951630912146	5.92467556199034e-06	14912	family.Bifidobacteriaceae.id.433.summary.txt.gz	TRUE	reported	Z3F6PV	NA	20.3445844732675
510	17	rs540489	G	T	-0.0632518403073889	0.0138169513948767	5.36811263497474e-06	14688	family.Bifidobacteriaceae.id.433.summary.txt.gz	TRUE	reported	Z3F6PV	NA	20.9566505635059
523	6	rs857444	T	C	0.0553965097207252	0.0120669365001091	3.8249158756897e-06	14914	family.Bifidobacteriaceae.id.433.summary.txt.gz	TRUE	reported	Z3F6PV	NA	21.0751537044371
537	4	rs10857328	A	T	0.0562000333826813	0.0126395166898001	7.24134821224327e-06	14915	family.Bifidobacteriaceae.id.433.summary.txt.gz	TRUE	reported	Z3F6PV	NA	19.7702523017975
582	11	rs10831953	A	G	0.0537537494150867	0.012374595708311	9.94741513186309e-06	14915	family.Bifidobacteriaceae.id.433.summary.txt.gz	TRUE	reported	Z3F6PV	NA	18.8692868617856
602	15	rs7174549	T	C	0.0551726311240939	0.0124654704195662	6.86780028225675e-06	14915	family.Bifidobacteriaceae.id.433.summary.txt.gz	TRUE	reported	Z3F6PV	NA	19.5898019806203
603	5	rs73797465	G	T	-0.0942611725559826	0.0208421222407667	4.84949648639355e-06	14795	family.Bifidobacteriaceae.id.433.summary.txt.gz	TRUE	reported	Z3F6PV	NA	20.4541670341326
612	2	rs12465599	G	A	0.0530218265055965	0.0117671733003371	7.13220791562236e-06	14915	family.Bifidobacteriaceae.id.433.summary.txt.gz	TRUE	reported	Z3F6PV	NA	20.3032269651492
616	4	rs55888705	G	A	0.0536729521019835	0.0120586152867048	8.66208402314246e-06	14914	family.Bifidobacteriaceae.id.433.summary.txt.gz	TRUE	reported	Z3F6PV	NA	19.811441942747
624	6	rs6899771	G	A	-0.0914311797580814	0.0202603533106968	7.27994713734094e-06	14150	family.Bifidobacteriaceae.id.433.summary.txt.gz	TRUE	reported	Z3F6PV	NA	20.3654784791277
628	2	rs7588568	C	A	-0.0607159543226153	0.0130605062233713	3.73042249190717e-06	14913	family.Bifidobacteriaceae.id.433.summary.txt.gz	TRUE	reported	Z3F6PV	NA	21.6115357793745
1103	9	rs62573205	A	G	-0.0654803538307844	0.0133502875232807	1.48853337130744e-06	16838	family.Christensenellaceae.id.1866.summary.txt.gz	TRUE	reported	zeLEyK	NA	24.0569628054905
225	8	rs870002	T	C	0.0488951209387313	0.0109816907270128	6.54322685945794e-06	16847	family.Christensenellaceae.id.1866.summary.txt.gz	TRUE	reported	zeLEyK	NA	19.824061300039
324	5	rs12657403	G	A	0.0781079589993373	0.0171886641538002	5.59275824688662e-06	16245	family.Christensenellaceae.id.1866.summary.txt.gz	TRUE	reported	zeLEyK	NA	20.6493472239264
425	11	rs117186816	A	G	-0.20647561916414	0.043636231821243	6.51964485753284e-06	4310	family.Christensenellaceae.id.1866.summary.txt.gz	TRUE	reported	zeLEyK	NA	22.3894318738426
517	22	rs9608766	C	T	-0.0682134418556867	0.0149599698665524	3.33083763551875e-06	16185	family.Christensenellaceae.id.1866.summary.txt.gz	TRUE	reported	zeLEyK	NA	20.7911489235531
815	6	rs4076564	A	G	-0.18862319549548	0.0392090451916025	8.06105488358711e-06	3730	family.Christensenellaceae.id.1866.summary.txt.gz	TRUE	reported	zeLEyK	NA	23.1428938227717
916	19	rs4805124	G	C	0.0486507523822081	0.0109066877065319	8.36271707997612e-06	16847	family.Christensenellaceae.id.1866.summary.txt.gz	TRUE	reported	zeLEyK	NA	19.8972641651093
1013	9	rs72706624	T	G	0.0882626071960871	0.0197574889385838	6.37749616363364e-06	14869	family.Christensenellaceae.id.1866.summary.txt.gz	TRUE	reported	zeLEyK	NA	19.9567588261247
1116	7	rs77867022	T	G	-0.160443345136108	0.0379588561961666	8.81982776030012e-06	4033	family.Christensenellaceae.id.1866.summary.txt.gz	TRUE	reported	zeLEyK	NA	17.8655825243145
1216	17	rs7211194	T	C	0.0492093791682309	0.0110916361399522	9.93998133367256e-06	16436	family.Christensenellaceae.id.1866.summary.txt.gz	TRUE	reported	zeLEyK	NA	19.6836005739695
1613	9	rs892686	G	A	0.0506106636158058	0.0109650567330068	4.12366837787946e-06	16847	family.Christensenellaceae.id.1866.summary.txt.gz	TRUE	reported	zeLEyK	NA	21.3040561303368
1710	9	rs12380890	G	A	-0.0503972190196476	0.0111047380489945	5.78132443852946e-06	16846	family.Christensenellaceae.id.1866.summary.txt.gz	TRUE	reported	zeLEyK	NA	20.5966461386793
1104	3	rs12186080	A	G	0.0748235765922846	0.0162459814875042	5.3395661985821e-06	14244	family.Clostridiaceae1.id.1869.summary.txt.gz	TRUE	reported	sjhoA3	NA	21.2121661180319
226	10	rs2795528	A	G	-0.180968849414174	0.0390910589746172	3.80626120415821e-06	6411	family.Clostridiaceae1.id.1869.summary.txt.gz	TRUE	reported	sjhoA3	NA	21.4315103929629
326	6	rs550843	C	T	-0.07347865598993	0.0168383258817783	7.09118542478078e-06	14234	family.Clostridiaceae1.id.1869.summary.txt.gz	TRUE	reported	sjhoA3	NA	19.0425273085853
518	9	rs12341505	A	G	0.081450333255067	0.0179338319010433	4.54486137790408e-06	14250	family.Clostridiaceae1.id.1869.summary.txt.gz	TRUE	reported	sjhoA3	NA	20.6271649619659
717	7	rs4723021	C	T	-0.106376241755003	0.0241943780411555	7.42146652341913e-06	13682	family.Clostridiaceae1.id.1869.summary.txt.gz	TRUE	reported	sjhoA3	NA	19.3312688536735
1014	22	rs881532	G	A	-0.0533035131748178	0.0119010622163564	7.89661834105612e-06	14250	family.Clostridiaceae1.id.1869.summary.txt.gz	TRUE	reported	sjhoA3	NA	20.0604290054907
1117	1	rs2817172	T	C	0.0563366544569923	0.0123920233289421	5.27025970390504e-06	13789	family.Clostridiaceae1.id.1869.summary.txt.gz	TRUE	reported	sjhoA3	NA	20.6679623209854
1314	1	rs10875374	T	C	-0.0536759366200412	0.0119435856004688	8.09821167685583e-06	14253	family.Clostridiaceae1.id.1869.summary.txt.gz	TRUE	reported	sjhoA3	NA	20.1971369263266
1413	3	rs12490337	G	C	-0.0616943600246011	0.0136930086521865	6.905175193011e-06	14253	family.Clostridiaceae1.id.1869.summary.txt.gz	TRUE	reported	sjhoA3	NA	20.299865567359
1911	6	rs62397761	G	A	0.0615804520081807	0.0136197882176414	9.0770615785887e-06	14248	family.Clostridiaceae1.id.1869.summary.txt.gz	TRUE	reported	sjhoA3	NA	20.443019159653
227	16	rs56188186	G	A	0.0967773505327368	0.0217471397208344	8.24443892034396e-06	13218	family.Clostridiaceae1.id.1869.summary.txt.gz	TRUE	reported	sjhoA3	NA	19.803555375732
1105	15	rs55682560	T	C	-0.13151943243081	0.026131876724925	4.97033570871146e-07	9183	family.ClostridialesvadinBB60group.id.11286.summary.txt.gz	TRUE	reported	gkyqmA	NA	25.330201843638
228	21	rs9979874	C	G	-0.0738924566441534	0.015091138745131	1.05271471188101e-06	10506	family.ClostridialesvadinBB60group.id.11286.summary.txt.gz	TRUE	reported	gkyqmA	NA	23.9748659170969
328	17	rs28691777	T	C	0.137133740628287	0.0266996238522878	6.95696889897546e-07	10199	family.ClostridialesvadinBB60group.id.11286.summary.txt.gz	TRUE	reported	gkyqmA	NA	26.3802167173054
816	1	rs6588624	A	G	-0.0662316592397984	0.0138146564712076	1.7928683975971e-06	10512	family.ClostridialesvadinBB60group.id.11286.summary.txt.gz	TRUE	reported	gkyqmA	NA	22.9853483882151
1015	1	rs7538034	G	T	-0.0785979519823069	0.0165982227490736	2.36705548096188e-06	10420	family.ClostridialesvadinBB60group.id.11286.summary.txt.gz	TRUE	reported	gkyqmA	NA	22.4232873603561
1315	8	rs66714985	C	A	0.116907777710655	0.0252446793808325	4.85334074387353e-06	10512	family.ClostridialesvadinBB60group.id.11286.summary.txt.gz	TRUE	reported	gkyqmA	NA	21.4460390087909
1414	8	rs118104867	T	C	0.214463834026282	0.0455097599648408	3.43598106176209e-06	4095	family.ClostridialesvadinBB60group.id.11286.summary.txt.gz	TRUE	reported	gkyqmA	NA	22.2074678305818
1711	2	rs2191834	T	G	0.0746375064093672	0.0159136138663669	2.50194505077424e-06	10511	family.ClostridialesvadinBB60group.id.11286.summary.txt.gz	TRUE	reported	gkyqmA	NA	21.9976663715255
207	5	rs7725895	G	A	-0.116223758853562	0.0240367179250362	3.94355545038086e-06	10512	family.ClostridialesvadinBB60group.id.11286.summary.txt.gz	TRUE	reported	gkyqmA	NA	23.3797304725632
329	18	rs7226487	G	A	-0.0643682482991011	0.0138701454919101	3.58282409998471e-06	10505	family.ClostridialesvadinBB60group.id.11286.summary.txt.gz	TRUE	reported	gkyqmA	NA	21.5368085630415
391	4	rs10517600	G	T	0.0626992946304149	0.0139364203479915	6.82768244292308e-06	10512	family.ClostridialesvadinBB60group.id.11286.summary.txt.gz	TRUE	reported	gkyqmA	NA	20.2405745429683
4110	14	rs17121075	A	G	0.0769254297907892	0.0172233518153839	7.91417163609213e-06	10512	family.ClostridialesvadinBB60group.id.11286.summary.txt.gz	TRUE	reported	gkyqmA	NA	19.9482368950233
5110	10	rs10904722	T	C	-0.0672313973318482	0.0147123266796197	5.04836636329658e-06	10512	family.ClostridialesvadinBB60group.id.11286.summary.txt.gz	TRUE	reported	gkyqmA	NA	20.882455092591
532	2	rs6755871	G	C	-0.0613824748858091	0.0138975763809772	9.33058540847406e-06	10500	family.ClostridialesvadinBB60group.id.11286.summary.txt.gz	TRUE	reported	gkyqmA	NA	19.5079058281615
632	5	rs34088226	G	A	-0.117806972635448	0.0269239736349413	7.66216468557027e-06	9716	family.ClostridialesvadinBB60group.id.11286.summary.txt.gz	TRUE	reported	gkyqmA	NA	19.145366230005
721	2	rs13409132	G	A	-0.165418684355487	0.035215443190576	4.37230891181478e-06	5913	family.ClostridialesvadinBB60group.id.11286.summary.txt.gz	TRUE	reported	gkyqmA	NA	22.064942901003
85	3	rs989682	G	A	0.0701939833575625	0.0155364099549222	6.84709730491574e-06	10129	family.ClostridialesvadinBB60group.id.11286.summary.txt.gz	TRUE	reported	gkyqmA	NA	20.4126050199126
1106	10	rs719099	G	A	0.0778401727113212	0.0155815104001575	5.43316638103526e-07	17687	family.Coriobacteriaceae.id.811.summary.txt.gz	TRUE	reported	8FXzJi	NA	24.956775594381
426	1	rs240104	C	T	-0.0603428968222628	0.0126849112455853	1.51602693348498e-06	17577	family.Coriobacteriaceae.id.811.summary.txt.gz	TRUE	reported	8FXzJi	NA	22.6296295433002
623	10	rs11250875	C	T	0.0607499778487578	0.0130938873723768	4.82844478013454e-06	17690	family.Coriobacteriaceae.id.811.summary.txt.gz	TRUE	reported	8FXzJi	NA	21.5255891008335
817	17	rs34739816	T	G	0.0965016742150944	0.0207665821247664	3.88357923766615e-06	16593	family.Coriobacteriaceae.id.811.summary.txt.gz	TRUE	reported	8FXzJi	NA	21.5943257407219
917	5	rs76779974	G	C	0.0774888004984215	0.0171876980939008	5.63090534273239e-06	16419	family.Coriobacteriaceae.id.811.summary.txt.gz	TRUE	reported	8FXzJi	NA	20.325556411741
1016	5	rs80046645	G	C	0.255839804928721	0.0561995318540738	4.65689381767736e-06	3204	family.Coriobacteriaceae.id.811.summary.txt.gz	TRUE	reported	8FXzJi	NA	20.7238688286483
1118	19	rs45480394	G	T	-0.0504261680245036	0.0113306841516123	9.71447622642473e-06	17413	family.Coriobacteriaceae.id.811.summary.txt.gz	TRUE	reported	8FXzJi	NA	19.8061318619063
1217	12	rs1816223	G	A	-0.0586264743119709	0.0129005759557854	4.84114361065701e-06	17688	family.Coriobacteriaceae.id.811.summary.txt.gz	TRUE	reported	8FXzJi	NA	20.6523441896739
1316	10	rs7898585	C	T	0.0731500938539439	0.0164185602705048	5.24671020862153e-06	17691	family.Coriobacteriaceae.id.811.summary.txt.gz	TRUE	reported	8FXzJi	NA	19.8499598318988
1415	20	rs67561917	G	A	-0.0714367226573346	0.015411343140006	5.3912888184295e-06	17333	family.Coriobacteriaceae.id.811.summary.txt.gz	TRUE	reported	8FXzJi	NA	21.4863211801481
1712	9	rs3025411	G	A	0.0926542851223394	0.0209467810563104	8.26912209868932e-06	15671	family.Coriobacteriaceae.id.811.summary.txt.gz	TRUE	reported	8FXzJi	NA	19.5657469581037
1813	17	rs11656361	C	A	0.0773005865134887	0.0175529695959837	8.02016737284869e-06	16665	family.Coriobacteriaceae.id.811.summary.txt.gz	TRUE	reported	8FXzJi	NA	19.3938653973339
208	5	rs1397793	A	G	-0.0498854546377375	0.0112446353427544	9.77380744950148e-06	17527	family.Coriobacteriaceae.id.811.summary.txt.gz	TRUE	reported	8FXzJi	NA	19.6814511674605
234	15	rs11073596	G	T	0.0510212277833983	0.0114339218857253	8.14448765518063e-06	17527	family.Coriobacteriaceae.id.811.summary.txt.gz	TRUE	reported	8FXzJi	NA	19.9118388557872
244	3	rs2442778	A	G	-0.116408329290135	0.0258545134241831	9.02702911267979e-06	13472	family.Coriobacteriaceae.id.811.summary.txt.gz	TRUE	reported	8FXzJi	NA	20.2719429206565
258	1	rs7540303	T	C	0.0483227457082237	0.0109061787050566	9.62148271808726e-06	17691	family.Coriobacteriaceae.id.811.summary.txt.gz	TRUE	reported	8FXzJi	NA	19.6317035256844
263	7	rs62448869	A	T	-0.0486059431300521	0.0108982422305061	7.87276194915243e-06	17527	family.Coriobacteriaceae.id.811.summary.txt.gz	TRUE	reported	8FXzJi	NA	19.8914222116709
275	7	rs13307134	T	C	0.0565686016300619	0.0126264741341919	7.79931024153346e-06	17527	family.Coriobacteriaceae.id.811.summary.txt.gz	TRUE	reported	8FXzJi	NA	20.0718174975057
285	10	rs4880783	T	G	0.0565029761563013	0.0125055440391482	5.89506941557191e-06	17691	family.Coriobacteriaceae.id.811.summary.txt.gz	TRUE	reported	8FXzJi	NA	20.4144398445543
292	19	rs12974142	A	G	0.0789796079588601	0.0177204792375076	8.51232044442772e-06	17413	family.Coriobacteriaceae.id.811.summary.txt.gz	TRUE	reported	8FXzJi	NA	19.8645632764654
303	14	rs8010111	A	G	-0.103376879559495	0.0229286313492612	6.89623744677559e-06	15996	family.Coriobacteriaceae.id.811.summary.txt.gz	TRUE	reported	8FXzJi	NA	20.3278091310944
1107	4	rs72731813	T	C	-0.14975117117529	0.0293415196278627	2.75776957865317e-07	7786	family.Defluviitaleaceae.id.1924.summary.txt.gz	TRUE	reported	B17U8C	NA	26.0480519828658
229	3	rs4677103	G	A	0.0977203191918077	0.019703263652202	9.421892649824e-07	8002	family.Defluviitaleaceae.id.1924.summary.txt.gz	TRUE	reported	B17U8C	NA	24.5976385950081
718	21	rs55658617	C	T	0.177314250109494	0.0361844504340163	1.40607865613428e-06	6676	family.Defluviitaleaceae.id.1924.summary.txt.gz	TRUE	reported	B17U8C	NA	24.012828404031
818	1	rs9725395	G	A	-0.138356652387726	0.029518507143491	3.41369714618003e-06	8031	family.Defluviitaleaceae.id.1924.summary.txt.gz	TRUE	reported	B17U8C	NA	21.9690517162498
918	4	rs17051335	T	C	-0.134313529748345	0.0292201442828585	4.58116599576121e-06	8031	family.Defluviitaleaceae.id.1924.summary.txt.gz	TRUE	reported	B17U8C	NA	21.1287990576164
1119	9	rs112893842	C	T	0.110761270208714	0.0232544792374362	2.75031610449841e-06	8203	family.Defluviitaleaceae.id.1924.summary.txt.gz	TRUE	reported	B17U8C	NA	22.686245029858
1218	7	rs28696126	T	A	-0.107106350817685	0.0238172669111157	5.56326897636938e-06	7830	family.Defluviitaleaceae.id.1924.summary.txt.gz	TRUE	reported	B17U8C	NA	20.2230473359226
1515	1	rs1582238	C	T	0.0801923393370617	0.0167061035796776	1.69200120054488e-06	8002	family.Defluviitaleaceae.id.1924.summary.txt.gz	TRUE	reported	B17U8C	NA	23.0417481777292
1614	18	rs1908593	C	T	0.0702229726883309	0.0156600575023583	7.85899595106279e-06	8203	family.Defluviitaleaceae.id.1924.summary.txt.gz	TRUE	reported	B17U8C	NA	20.1081314413586
1814	22	rs9608282	G	T	0.139013634684133	0.0299428566737789	4.60831307748908e-06	7736	family.Defluviitaleaceae.id.1924.summary.txt.gz	TRUE	reported	B17U8C	NA	21.5540226213531
2010	1	rs12122999	T	G	-0.0816765512698839	0.0180938411322767	6.18239837192396e-06	7830	family.Defluviitaleaceae.id.1924.summary.txt.gz	TRUE	reported	B17U8C	NA	20.3766712062493
2111	10	rs4344384	T	G	0.0708803494218051	0.0156121046994375	5.86010658949512e-06	8200	family.Defluviitaleaceae.id.1924.summary.txt.gz	TRUE	reported	B17U8C	NA	20.6124108085916
245	9	rs540220	C	T	-0.12395359248988	0.0289814130684371	9.48137339566642e-06	7887	family.Defluviitaleaceae.id.1924.summary.txt.gz	TRUE	reported	B17U8C	NA	18.2927552086168
1108	20	rs6058181	T	C	0.0834741845342714	0.01661107517059	2.69912134425817e-07	15074	family.Desulfovibrionaceae.id.3169.summary.txt.gz	TRUE	reported	eGAc0e	NA	25.2527618491339
625	17	rs4506934	T	C	-0.0943380723812191	0.0201379942283356	3.16042811140783e-06	15035	family.Desulfovibrionaceae.id.3169.summary.txt.gz	TRUE	reported	eGAc0e	NA	21.9453025144446
719	1	rs2692012	G	A	0.114230629592926	0.0253568106875472	1.56390275418362e-06	13080	family.Desulfovibrionaceae.id.3169.summary.txt.gz	TRUE	reported	eGAc0e	NA	20.2943845058987
819	10	rs11599763	C	T	-0.0555930741057233	0.0117493453834846	2.49703611781274e-06	15142	family.Desulfovibrionaceae.id.3169.summary.txt.gz	TRUE	reported	eGAc0e	NA	22.3879350545113
919	21	rs2838334	A	G	0.0571419287416221	0.0124229922548654	3.82374824773705e-06	15142	family.Desulfovibrionaceae.id.3169.summary.txt.gz	TRUE	reported	eGAc0e	NA	21.1571595717042
1017	9	rs112381107	T	C	0.211435353762408	0.0456961544430311	2.81874968048692e-06	4455	family.Desulfovibrionaceae.id.3169.summary.txt.gz	TRUE	reported	eGAc0e	NA	21.4089765403475
1120	1	rs16851319	C	G	-0.0732696955002003	0.0150963751136715	2.39648991241715e-06	15128	family.Desulfovibrionaceae.id.3169.summary.txt.gz	TRUE	reported	eGAc0e	NA	23.5561014539319
1317	9	rs17791387	G	A	-0.0729250659014557	0.0154380517707192	2.09677891696587e-06	15045	family.Desulfovibrionaceae.id.3169.summary.txt.gz	TRUE	reported	eGAc0e	NA	22.3135502155994
1416	16	rs9928243	A	C	-0.0541731651615663	0.0117818761899937	4.48477838328773e-06	15141	family.Desulfovibrionaceae.id.3169.summary.txt.gz	TRUE	reported	eGAc0e	NA	21.1416808345228
1815	15	rs7164160	T	A	-0.057445478685922	0.0129468421937548	7.34350150754538e-06	15142	family.Desulfovibrionaceae.id.3169.summary.txt.gz	TRUE	reported	eGAc0e	NA	19.6872019552692
2011	2	rs3935584	T	C	-0.0525838418768359	0.0115757414119113	6.78137367852131e-06	15140	family.Desulfovibrionaceae.id.3169.summary.txt.gz	TRUE	reported	eGAc0e	NA	20.6351197456682
236	8	rs72647048	C	T	-0.0770088813985169	0.0170890383741338	9.60885117988632e-06	15142	family.Desulfovibrionaceae.id.3169.summary.txt.gz	TRUE	reported	eGAc0e	NA	20.3070285814994
1109	18	rs78143293	G	A	-0.0848521270292302	0.0170415213923933	1.19563832061866e-06	13572	family.Enterobacteriaceae.id.3469.summary.txt.gz	TRUE	reported	heTL96	NA	24.791838764645
230	11	rs111229068	T	A	0.110560882682411	0.0241718882624789	3.65356268499756e-06	12350	family.Enterobacteriaceae.id.3469.summary.txt.gz	TRUE	reported	heTL96	NA	20.9209710554217
427	20	rs62210023	G	A	0.0606753568476314	0.0130124970630269	3.13162875195599e-06	13515	family.Enterobacteriaceae.id.3469.summary.txt.gz	TRUE	reported	heTL96	NA	21.7421951467765
920	18	rs504442	G	T	0.0841590317152639	0.0189478895708296	5.17091871542705e-06	13578	family.Enterobacteriaceae.id.3469.summary.txt.gz	TRUE	reported	heTL96	NA	19.7278505962881
1018	2	rs80319214	G	C	0.0990404062548359	0.0215877464012609	6.95306573209694e-06	12641	family.Enterobacteriaceae.id.3469.summary.txt.gz	TRUE	reported	heTL96	NA	21.0479697543374
1121	11	rs11026530	C	T	0.082240818180927	0.0186379123237208	9.42683648874932e-06	13485	family.Enterobacteriaceae.id.3469.summary.txt.gz	TRUE	reported	heTL96	NA	19.470643980072
1219	2	rs2374342	A	C	0.0582926527886235	0.0126194600497601	4.51618325391852e-06	13577	family.Enterobacteriaceae.id.3469.summary.txt.gz	TRUE	reported	heTL96	NA	21.3376257306648
1417	13	rs79757635	A	C	0.0758596723605769	0.017128562422444	9.31857465567241e-06	13419	family.Enterobacteriaceae.id.3469.summary.txt.gz	TRUE	reported	heTL96	NA	19.614628897014
1615	16	rs35673018	A	G	0.0899641503700262	0.0202934223841809	7.63108862897179e-06	13326	family.Enterobacteriaceae.id.3469.summary.txt.gz	TRUE	reported	heTL96	NA	19.6529783615553
1713	14	rs61973590	G	C	-0.0605392071975379	0.0133696184141312	8.53540481748191e-06	13570	family.Enterobacteriaceae.id.3469.summary.txt.gz	TRUE	reported	heTL96	NA	20.5038508630397
1816	17	rs4792380	T	A	0.115597848815835	0.0257683011464263	9.48974369548739e-06	12763	family.Enterobacteriaceae.id.3469.summary.txt.gz	TRUE	reported	heTL96	NA	20.1246311827781
1122	8	rs62504403	T	C	0.0681158923407071	0.0127883386504578	1.12265018964053e-07	16981	family.Erysipelotrichaceae.id.2149.summary.txt.gz	TRUE	reported	ZQNf7W	NA	28.3706080597777
626	18	rs7234058	C	T	-0.0945758923829389	0.0194090825462235	9.12341463649835e-07	16874	family.Erysipelotrichaceae.id.2149.summary.txt.gz	TRUE	reported	ZQNf7W	NA	23.7438358679185
820	13	rs17530232	G	A	0.103049982291712	0.0224647543035211	2.79123142191505e-06	16622	family.Erysipelotrichaceae.id.2149.summary.txt.gz	TRUE	reported	ZQNf7W	NA	21.0422655389125
921	3	rs2300774	A	G	0.0524152009775202	0.0106783794459106	8.95466339032433e-07	18216	family.Erysipelotrichaceae.id.2149.summary.txt.gz	TRUE	reported	ZQNf7W	NA	24.093717431157
1817	17	rs35161940	C	T	-0.0806040556091446	0.0167640897377564	1.84509546544161e-06	18213	family.Erysipelotrichaceae.id.2149.summary.txt.gz	TRUE	reported	ZQNf7W	NA	23.1181902845618
238	10	rs10781552	T	C	-0.0552212361185999	0.0116074253551088	2.33114027478909e-06	17789	family.Erysipelotrichaceae.id.2149.summary.txt.gz	TRUE	reported	ZQNf7W	NA	22.632912742044
3210	14	rs8003149	T	C	0.0538797556086484	0.0116887901412977	4.08475070727283e-06	18213	family.Erysipelotrichaceae.id.2149.summary.txt.gz	TRUE	reported	ZQNf7W	NA	21.247709078437
428	14	rs4078432	T	C	-0.0608929343716466	0.0133763631952753	4.23103750003848e-06	17789	family.Erysipelotrichaceae.id.2149.summary.txt.gz	TRUE	reported	ZQNf7W	NA	20.7232421209377
466	5	rs1074800	G	A	0.0492438269542289	0.0108870440224642	6.14583285242795e-06	17789	family.Erysipelotrichaceae.id.2149.summary.txt.gz	TRUE	reported	ZQNf7W	NA	20.4589638499141
474	14	rs56970041	G	T	0.0724144474832753	0.0164470635032055	5.40344037308359e-06	18217	family.Erysipelotrichaceae.id.2149.summary.txt.gz	TRUE	reported	ZQNf7W	NA	19.3853525761714
533	8	rs7826267	G	T	-0.0839071465135132	0.0199130886580185	9.28449481004866e-06	17586	family.Erysipelotrichaceae.id.2149.summary.txt.gz	TRUE	reported	ZQNf7W	NA	17.7549988835133
627	1	rs1884466	T	C	-0.0475363449086212	0.010693860491781	9.52700643828416e-06	18205	family.Erysipelotrichaceae.id.2149.summary.txt.gz	TRUE	reported	ZQNf7W	NA	19.7597999228794
633	1	rs290833	G	T	-0.0497373705429633	0.0111376469156611	8.02899982256304e-06	17789	family.Erysipelotrichaceae.id.2149.summary.txt.gz	TRUE	reported	ZQNf7W	NA	19.9424610225022
1123	11	rs2155352	G	A	-0.150537618230113	0.0302319182896975	6.63431941703082e-07	3150	family.FamilyXI.id.1936.summary.txt.gz	TRUE	reported	ZJ0kRe	NA	24.7946893074029
629	16	rs697771	G	A	-0.117677217367506	0.0251491353127986	3.19371809319133e-06	3152	family.FamilyXI.id.1936.summary.txt.gz	TRUE	reported	ZJ0kRe	NA	21.8946831981813
720	9	rs10759623	T	C	-0.162114556015304	0.0321509758243444	5.78311905035691e-07	3156	family.FamilyXI.id.1936.summary.txt.gz	TRUE	reported	ZJ0kRe	NA	25.4246922475716
922	7	rs11547158	G	A	-0.177599231797758	0.0372794605480321	2.70219499600529e-06	3133	family.FamilyXI.id.1936.summary.txt.gz	TRUE	reported	ZJ0kRe	NA	22.6956657765249
1318	1	rs488164	G	T	0.117997561017581	0.0255159552090697	4.79785227119887e-06	3149	family.FamilyXI.id.1936.summary.txt.gz	TRUE	reported	ZJ0kRe	NA	21.3856472523772
1516	4	rs3733511	G	A	0.128253369441709	0.027471769982722	3.38553839942757e-06	3156	family.FamilyXI.id.1936.summary.txt.gz	TRUE	reported	ZJ0kRe	NA	21.7953719121887
267	20	rs6025153	C	G	0.118618540692257	0.0261968932279814	7.07084497964349e-06	3130	family.FamilyXI.id.1936.summary.txt.gz	TRUE	reported	ZJ0kRe	NA	20.5024411310185
276	16	rs78222136	C	G	0.224834616622803	0.0511671982904074	8.41265867571168e-06	3136	family.FamilyXI.id.1936.summary.txt.gz	TRUE	reported	ZJ0kRe	NA	19.3082574721703
286	11	rs17379710	C	T	-0.1163834336851	0.0252124823542391	3.97107099500309e-06	3156	family.FamilyXI.id.1936.summary.txt.gz	TRUE	reported	ZJ0kRe	NA	21.3084135901454
3211	18	rs2156611	C	T	-0.11248633155642	0.0251098889521974	9.426605163229e-06	3155	family.FamilyXI.id.1936.summary.txt.gz	TRUE	reported	ZJ0kRe	NA	20.0682694335488
239	17	rs6501525	G	A	0.0561558677690636	0.0115587163877526	1.23726328870233e-06	16269	family.FamilyXIII.id.1957.summary.txt.gz	TRUE	reported	FnZuIS	NA	23.603209980029
330	10	rs118170811	G	A	0.151619207690709	0.0317112344233849	1.80357439142737e-06	9645	family.FamilyXIII.id.1957.summary.txt.gz	TRUE	reported	FnZuIS	NA	22.8603117893429
520	4	rs12643275	T	A	-0.0550907115799737	0.0116473966307202	2.41523379639813e-06	16269	family.FamilyXIII.id.1957.summary.txt.gz	TRUE	reported	FnZuIS	NA	22.3717024426306
821	21	rs1999289	T	A	-0.0637365689124177	0.0139269640117191	2.53805166632116e-06	16269	family.FamilyXIII.id.1957.summary.txt.gz	TRUE	reported	FnZuIS	NA	20.9442327112908
923	1	rs482905	T	G	0.0596528438620371	0.0127170310452141	3.72344675390658e-06	16737	family.FamilyXIII.id.1957.summary.txt.gz	TRUE	reported	FnZuIS	NA	22.0034531386328
1019	15	rs3098182	T	G	0.0508511397979896	0.011014044261255	4.04023913909345e-06	16731	family.FamilyXIII.id.1957.summary.txt.gz	TRUE	reported	FnZuIS	NA	21.3160999920742
2210	3	rs6797051	T	C	-0.0805984489427277	0.0171364126497328	4.89280520034062e-06	16737	family.FamilyXIII.id.1957.summary.txt.gz	TRUE	reported	FnZuIS	NA	22.1214477054329
2510	1	rs66753613	A	G	0.0651135572776992	0.0144251250599803	8.0828815147946e-06	16269	family.FamilyXIII.id.1957.summary.txt.gz	TRUE	reported	FnZuIS	NA	20.3752839910569
3212	1	rs7514702	C	T	-0.0663236343092018	0.0141625620370551	3.91642419729618e-06	16737	family.FamilyXIII.id.1957.summary.txt.gz	TRUE	reported	FnZuIS	NA	21.9307246224834
34	10	rs7076829	A	T	-0.0516394107477949	0.0112312885972519	4.76089317109883e-06	16269	family.FamilyXIII.id.1957.summary.txt.gz	TRUE	reported	FnZuIS	NA	21.1399220689354
541	19	rs10404377	A	C	-0.050318303232386	0.0111650051182397	6.99026623256357e-06	16269	family.FamilyXIII.id.1957.summary.txt.gz	TRUE	reported	FnZuIS	NA	20.3111317360115
562	3	rs4293737	G	A	-0.112090616865127	0.0271304941001392	8.38484528205527e-06	5704	family.FamilyXIII.id.1957.summary.txt.gz	TRUE	reported	FnZuIS	NA	17.0695908744038
571	1	rs1887048	A	G	0.0579978535745678	0.0129602056740708	9.65390902432563e-06	16717	family.FamilyXIII.id.1957.summary.txt.gz	TRUE	reported	FnZuIS	NA	20.0262694385341
64	15	rs12904405	G	A	-0.0851896283396888	0.0192688432395276	7.6741193051897e-06	16643	family.FamilyXIII.id.1957.summary.txt.gz	TRUE	reported	FnZuIS	NA	19.5461919749294
1124	16	rs9929145	A	G	-0.12572118307041	0.0245233391126672	2.835937271411e-07	15866	family.Lachnospiraceae.id.1987.summary.txt.gz	TRUE	reported	EPNWxe	NA	26.2819576435007
429	6	rs11755180	G	C	-0.0492270297011294	0.0104894072966892	2.68981757013579e-06	18333	family.Lachnospiraceae.id.1987.summary.txt.gz	TRUE	reported	EPNWxe	NA	22.024464879781
521	9	rs35524804	C	T	-0.0607481235626668	0.0125215777532031	2.44998867660044e-06	17859	family.Lachnospiraceae.id.1987.summary.txt.gz	TRUE	reported	EPNWxe	NA	23.5368113280538
630	7	rs11979110	C	T	-0.050092357050129	0.0105068593815124	1.81842518542819e-06	18339	family.Lachnospiraceae.id.1987.summary.txt.gz	TRUE	reported	EPNWxe	NA	22.7298775005886
1020	9	rs79086868	C	T	0.0776723435017443	0.0164472344359064	3.01422330192713e-06	17522	family.Lachnospiraceae.id.1987.summary.txt.gz	TRUE	reported	EPNWxe	NA	22.3021663990581
1319	17	rs112040820	G	A	0.0549583650396752	0.0117085639762884	2.41836317249452e-06	17512	family.Lachnospiraceae.id.1987.summary.txt.gz	TRUE	reported	EPNWxe	NA	22.0323256555415
1517	4	rs2159863	G	A	-0.058583102086782	0.0128742118802224	3.6955712409368e-06	18340	family.Lachnospiraceae.id.1987.summary.txt.gz	TRUE	reported	EPNWxe	NA	20.7063439934481
1818	9	rs11139361	C	T	0.0494462811548489	0.0110503314418487	4.26262341849673e-06	18333	family.Lachnospiraceae.id.1987.summary.txt.gz	TRUE	reported	EPNWxe	NA	20.0224242443287
2310	20	rs1205443	G	A	0.0501415002260348	0.0112157194253009	7.28843730541596e-06	17779	family.Lachnospiraceae.id.1987.summary.txt.gz	TRUE	reported	EPNWxe	NA	19.9866669200395
2511	19	rs7359994	C	T	-0.0503142171916975	0.0112481702021195	5.35898952589537e-06	18340	family.Lachnospiraceae.id.1987.summary.txt.gz	TRUE	reported	EPNWxe	NA	20.008645132574
3111	6	rs146660815	C	T	-0.21511389583627	0.0476777754291026	6.53238485137566e-06	4112	family.Lachnospiraceae.id.1987.summary.txt.gz	TRUE	reported	EPNWxe	NA	20.3565869197057
333	4	rs959845	T	C	-0.0493665843600549	0.0107801264877542	5.16950084266973e-06	17859	family.Lachnospiraceae.id.1987.summary.txt.gz	TRUE	reported	EPNWxe	NA	20.9709664845563
371	19	rs10402491	T	C	0.0661700668503515	0.0148509542957293	7.58350892288622e-06	18334	family.Lachnospiraceae.id.1987.summary.txt.gz	TRUE	reported	EPNWxe	NA	19.8524643008326
444	2	rs13005175	G	A	0.0993482850154967	0.0218395039802159	8.37070772736582e-06	16893	family.Lachnospiraceae.id.1987.summary.txt.gz	TRUE	reported	EPNWxe	NA	20.6935598896087
451	5	rs2910921	C	T	0.160302066276953	0.0358320113929261	8.41973869484941e-06	6549	family.Lachnospiraceae.id.1987.summary.txt.gz	TRUE	reported	EPNWxe	NA	20.0140907997806
5111	1	rs12760724	C	A	-0.0484565886286844	0.0107933968220088	7.26733548888485e-06	18340	family.Lachnospiraceae.id.1987.summary.txt.gz	TRUE	reported	EPNWxe	NA	20.1553054408046
534	10	rs3127230	T	C	-0.0503536673842426	0.0112200575015073	6.20324690054545e-06	18340	family.Lachnospiraceae.id.1987.summary.txt.gz	TRUE	reported	EPNWxe	NA	20.1405834922061
542	13	rs11841382	T	G	-0.0718127973144791	0.0174619738559167	9.57772564590812e-06	18340	family.Lachnospiraceae.id.1987.summary.txt.gz	TRUE	reported	EPNWxe	NA	16.9128587115881
1125	1	rs16861661	A	G	-0.193287417633523	0.0379293233072963	2.70130798219966e-07	5385	family.Lactobacillaceae.id.1836.summary.txt.gz	TRUE	reported	OrQLZi	NA	25.9691047700525
240	19	rs921925	C	A	0.0999418997242979	0.0201687262414001	5.77195035493982e-07	7053	family.Lactobacillaceae.id.1836.summary.txt.gz	TRUE	reported	OrQLZi	NA	24.5549050121727
334	8	rs768253	G	T	-0.0792344429803437	0.017060425641088	3.60763225680506e-06	7059	family.Lactobacillaceae.id.1836.summary.txt.gz	TRUE	reported	OrQLZi	NA	21.5699080599684
634	20	rs6092149	T	A	-0.0825645635410618	0.0170282217154541	1.38158114512591e-06	7006	family.Lactobacillaceae.id.1836.summary.txt.gz	TRUE	reported	OrQLZi	NA	23.5097919777459
924	16	rs328312	A	T	0.0825290126495731	0.016822495685883	8.69117338236898e-07	7051	family.Lactobacillaceae.id.1836.summary.txt.gz	TRUE	reported	OrQLZi	NA	24.0675813017584
1021	2	rs11674854	T	C	-0.0830223751333265	0.0175267430269382	2.59545394184536e-06	6750	family.Lactobacillaceae.id.1836.summary.txt.gz	TRUE	reported	OrQLZi	NA	22.438192469295
1220	1	rs820999	G	T	-0.0758290787143346	0.017015118934917	8.88562138917565e-06	7058	family.Lactobacillaceae.id.1836.summary.txt.gz	TRUE	reported	OrQLZi	NA	19.8610214674621
1714	3	rs77478751	G	A	-0.219177718398756	0.0473566245370331	5.95946124233392e-06	3704	family.Lactobacillaceae.id.1836.summary.txt.gz	TRUE	reported	OrQLZi	NA	21.4205848667472
1819	1	rs74599091	G	A	0.191612903589545	0.0425039311737871	7.6952225996818e-06	4951	family.Lactobacillaceae.id.1836.summary.txt.gz	TRUE	reported	OrQLZi	NA	20.323163198667
2112	6	rs9345899	G	A	-0.124041850033677	0.0278946383587882	9.44589778237074e-06	6602	family.Lactobacillaceae.id.1836.summary.txt.gz	TRUE	reported	OrQLZi	NA	19.7740213701397
2211	13	rs1590596	G	C	-0.103810247627292	0.0220135373011788	3.89936493318316e-06	6750	family.Lactobacillaceae.id.1836.summary.txt.gz	TRUE	reported	OrQLZi	NA	22.2382591169203
246	2	rs1530559	A	G	0.0772453376337641	0.0176921379453296	9.6525363734729e-06	6750	family.Lactobacillaceae.id.1836.summary.txt.gz	TRUE	reported	OrQLZi	NA	19.0626782541165
277	4	rs62314653	A	C	0.17708198666443	0.0392269012148958	6.59189753149006e-06	6016	family.Lactobacillaceae.id.1836.summary.txt.gz	TRUE	reported	OrQLZi	NA	20.3789013851008
1126	2	rs10202904	G	T	-0.12175357919406	0.0235356821452398	3.01429751047503e-07	3695	family.Methanobacteriaceae.id.121.summary.txt.gz	TRUE	reported	dAMvt6	NA	26.7614655823811
430	13	rs73457410	G	A	0.215339755154532	0.0436695198888969	1.40855066184577e-06	3498	family.Methanobacteriaceae.id.121.summary.txt.gz	TRUE	reported	dAMvt6	NA	24.3159698024702
635	3	rs6776814	C	T	-0.199565931441449	0.0411824899687208	1.63061672994952e-06	3385	family.Methanobacteriaceae.id.121.summary.txt.gz	TRUE	reported	dAMvt6	NA	23.4826769857786
1127	4	rs894996	A	C	0.216999068802611	0.0449075536099716	1.87557176368181e-06	3582	family.Methanobacteriaceae.id.121.summary.txt.gz	TRUE	reported	dAMvt6	NA	23.3494656551338
4210	12	rs75208022	T	C	-0.227244712937486	0.0487630010419745	5.92102575413994e-06	3203	family.Methanobacteriaceae.id.121.summary.txt.gz	TRUE	reported	dAMvt6	NA	21.7173446717811
445	12	rs12825290	G	C	-0.216781075165176	0.0493496410834773	6.07566615490035e-06	3144	family.Methanobacteriaceae.id.121.summary.txt.gz	TRUE	reported	dAMvt6	NA	19.2963307684701
452	5	rs56131665	A	G	0.17866118830425	0.0392979820500185	6.17991672764141e-06	3572	family.Methanobacteriaceae.id.121.summary.txt.gz	TRUE	reported	dAMvt6	NA	20.6690224305237
467	11	rs11018665	T	A	0.111465287404527	0.025051553571632	6.51864182846859e-06	3698	family.Methanobacteriaceae.id.121.summary.txt.gz	TRUE	reported	dAMvt6	NA	19.79748181466
492	3	rs4257531	A	G	0.16449836515477	0.0364959298154365	7.44344101279186e-06	3162	family.Methanobacteriaceae.id.121.summary.txt.gz	TRUE	reported	dAMvt6	NA	20.3158176831238
536	19	rs6508769	C	T	0.153519130244745	0.0344518662359833	8.22529013501421e-06	3319	family.Methanobacteriaceae.id.121.summary.txt.gz	TRUE	reported	dAMvt6	NA	19.8563535881858
543	7	rs73068003	T	G	-0.158140381350267	0.0351803171770863	8.44583346732387e-06	3692	family.Methanobacteriaceae.id.121.summary.txt.gz	TRUE	reported	dAMvt6	NA	20.2062658321092
593	19	rs10424197	A	G	-0.111274175233849	0.0247516778637718	9.27887407509625e-06	3698	family.Methanobacteriaceae.id.121.summary.txt.gz	TRUE	reported	dAMvt6	NA	20.21061269611
1128	3	rs4428215	A	G	0.125609687104535	0.0230052622278044	4.87931370598498e-08	5167	family.Oxalobacteraceae.id.2966.summary.txt.gz	TRUE	reported	y8jAxY	NA	29.8120534771334
1129	6	rs1569853	C	T	-0.140042786744338	0.0281703932038749	7.45178743980097e-07	4997	family.Oxalobacteraceae.id.2966.summary.txt.gz	TRUE	reported	y8jAxY	NA	24.7135805149786
287	9	rs736744	T	C	0.105641925322571	0.020064780580293	1.49416210470712e-07	5167	family.Oxalobacteraceae.id.2966.summary.txt.gz	TRUE	reported	y8jAxY	NA	27.7206740036865
372	22	rs6000536	T	C	-0.11838279747485	0.0241354845820373	7.38717889562119e-07	5166	family.Oxalobacteraceae.id.2966.summary.txt.gz	TRUE	reported	y8jAxY	NA	24.0583119197701
475	4	rs36057338	T	G	0.181604096038468	0.039874249668665	6.25786716068297e-06	4738	family.Oxalobacteraceae.id.2966.summary.txt.gz	TRUE	reported	y8jAxY	NA	20.7427451600178
495	13	rs7993559	A	C	0.0921059026683567	0.0201113605075958	5.03728757497691e-06	4989	family.Oxalobacteraceae.id.2966.summary.txt.gz	TRUE	reported	y8jAxY	NA	20.9745196790036
538	9	rs12002250	C	A	0.196145294582608	0.044523026499593	5.53201595276174e-06	4726	family.Oxalobacteraceae.id.2966.summary.txt.gz	TRUE	reported	y8jAxY	NA	19.408252407485
553	15	rs111966731	C	T	0.204031062006359	0.0445746163930363	4.5631768124911e-06	4387	family.Oxalobacteraceae.id.2966.summary.txt.gz	TRUE	reported	y8jAxY	NA	20.9516075958546
581	16	rs17138946	T	G	-0.189443899973992	0.043024819125862	8.09007608685138e-06	4776	family.Oxalobacteraceae.id.2966.summary.txt.gz	TRUE	reported	y8jAxY	NA	19.3875595558063
641	11	rs11246212	C	T	0.136070376921109	0.0291796625841315	4.50836097850712e-06	5130	family.Oxalobacteraceae.id.2966.summary.txt.gz	TRUE	reported	y8jAxY	NA	21.7453621206443
65	2	rs934049	A	G	0.109751234666766	0.0238635618359566	4.21147226340915e-06	4951	family.Oxalobacteraceae.id.2966.summary.txt.gz	TRUE	reported	y8jAxY	NA	21.1518470167964
671	4	rs12509763	G	C	-0.163319668113967	0.0360822917970829	8.04847606179934e-06	5129	family.Oxalobacteraceae.id.2966.summary.txt.gz	TRUE	reported	y8jAxY	NA	20.4874897251616
681	12	rs561239	G	A	0.105525020325537	0.0236768736879527	7.19380067426538e-06	4989	family.Oxalobacteraceae.id.2966.summary.txt.gz	TRUE	reported	y8jAxY	NA	19.8637927080028
692	7	rs62435498	A	C	0.181521209147343	0.0400608128767373	7.45830736227139e-06	4780	family.Oxalobacteraceae.id.2966.summary.txt.gz	TRUE	reported	y8jAxY	NA	20.5312427043759
7110	4	rs80330081	C	A	-0.187559842752175	0.0423687819393448	6.63997636247163e-06	4672	family.Oxalobacteraceae.id.2966.summary.txt.gz	TRUE	reported	y8jAxY	NA	19.5969174241736
1130	6	rs12191680	G	C	0.102213615270672	0.0197189451715606	3.04900229990136e-07	9408	family.Pasteurellaceae.id.3689.summary.txt.gz	TRUE	reported	6VJgCo	NA	26.8689156535452
248	6	rs9382510	T	C	-0.0881865235118699	0.016996482214984	2.47600233549205e-07	9410	family.Pasteurellaceae.id.3689.summary.txt.gz	TRUE	reported	6VJgCo	NA	26.9207004775808
522	11	rs10840326	G	C	-0.0717634001249645	0.0149229296472104	1.43842236413539e-06	9154	family.Pasteurellaceae.id.3689.summary.txt.gz	TRUE	reported	6VJgCo	NA	23.1258567635702
722	10	rs76022354	T	C	0.242889666552244	0.0500406028139046	1.82858053220673e-06	3692	family.Pasteurellaceae.id.3689.summary.txt.gz	TRUE	reported	6VJgCo	NA	23.5598766194876
822	5	rs72756943	A	G	0.139879973565161	0.0303028764036678	3.35217588245633e-06	8020	family.Pasteurellaceae.id.3689.summary.txt.gz	TRUE	reported	6VJgCo	NA	21.3080336607736
1022	9	rs78909003	C	T	-0.241159469160487	0.049837228512976	2.04892527480437e-06	3638	family.Pasteurellaceae.id.3689.summary.txt.gz	TRUE	reported	6VJgCo	NA	23.4153618048593
1131	20	rs6092684	T	A	0.0684647193210079	0.0146739871302801	3.44059331814825e-06	9366	family.Pasteurellaceae.id.3689.summary.txt.gz	TRUE	reported	6VJgCo	NA	21.7689457177225
1221	22	rs4822728	C	T	0.0685478706470683	0.0149032318952327	4.71847358271771e-06	9412	family.Pasteurellaceae.id.3689.summary.txt.gz	TRUE	reported	6VJgCo	NA	21.155681435444
1320	12	rs35510	G	A	0.1227290031641	0.026495750546006	4.01576019228599e-06	8671	family.Pasteurellaceae.id.3689.summary.txt.gz	TRUE	reported	6VJgCo	NA	21.4556640764011
1616	9	rs10965428	A	C	-0.119902083436527	0.0258219040333902	4.29150622464475e-06	8873	family.Pasteurellaceae.id.3689.summary.txt.gz	TRUE	reported	6VJgCo	NA	21.5613988596823
1912	17	rs16970009	G	A	0.187381473029356	0.0429571817172673	7.31530716352447e-06	4703	family.Pasteurellaceae.id.3689.summary.txt.gz	TRUE	reported	6VJgCo	NA	19.0275002106709
2113	15	rs12050685	G	A	-0.0670947871037973	0.0152389832202836	9.1851274449024e-06	9411	family.Pasteurellaceae.id.3689.summary.txt.gz	TRUE	reported	6VJgCo	NA	19.384989792896
2212	3	rs73139353	C	A	-0.222572658441282	0.0484634279849437	8.71314381396472e-06	4047	family.Pasteurellaceae.id.3689.summary.txt.gz	TRUE	reported	6VJgCo	NA	21.091883611611
2311	7	rs6972479	G	A	-0.0781861885571937	0.0175365600220332	7.74817016042507e-06	8616	family.Pasteurellaceae.id.3689.summary.txt.gz	TRUE	reported	6VJgCo	NA	19.8779353149215
249	17	rs9895850	C	T	-0.176406461137779	0.0410169706854833	9.08250913296135e-06	4737	family.Pasteurellaceae.id.3689.summary.txt.gz	TRUE	reported	6VJgCo	NA	18.4970219026569
2512	16	rs111582866	A	G	-0.113957274543652	0.0256402978860107	7.06626791789489e-06	8616	family.Pasteurellaceae.id.3689.summary.txt.gz	TRUE	reported	6VJgCo	NA	19.7532233746382
268	9	rs62568866	A	T	-0.118018252589801	0.0259206150061794	7.22662928979242e-06	8020	family.Pasteurellaceae.id.3689.summary.txt.gz	TRUE	reported	6VJgCo	NA	20.7304035735457
293	20	rs731534	G	C	-0.0986502250352421	0.0216316352020521	9.46291973189698e-06	9115	family.Pasteurellaceae.id.3689.summary.txt.gz	TRUE	reported	6VJgCo	NA	20.797802985099
304	16	rs9938097	C	T	-0.0710386417155028	0.0158024336808288	8.22603647368862e-06	9402	family.Pasteurellaceae.id.3689.summary.txt.gz	TRUE	reported	6VJgCo	NA	20.2088381279195
1132	8	rs35703006	T	G	0.0812654780318612	0.0164355325624311	4.94775062945175e-07	10715	family.Peptococcaceae.id.2024.summary.txt.gz	TRUE	reported	IprWaX	NA	24.448072594725
335	8	rs4990837	G	A	0.0910387042878277	0.0185869475413874	1.74194429492406e-06	10718	family.Peptococcaceae.id.2024.summary.txt.gz	TRUE	reported	IprWaX	NA	23.9903171603317
636	10	rs150600492	C	A	0.135773842638443	0.0289756506017505	2.31305451448671e-06	9761	family.Peptococcaceae.id.2024.summary.txt.gz	TRUE	reported	IprWaX	NA	21.9566372405738
823	3	rs12634826	G	T	-0.0739885086579026	0.0150931241529456	1.01109189858084e-06	10381	family.Peptococcaceae.id.2024.summary.txt.gz	TRUE	reported	IprWaX	NA	24.0309122854419
1222	2	rs12992764	G	T	0.068421260630805	0.0141136920852293	1.46157894594835e-06	10444	family.Peptococcaceae.id.2024.summary.txt.gz	TRUE	reported	IprWaX	NA	23.5017859558601
1518	13	rs75898026	G	A	-0.0821778527056728	0.0173541419743845	2.0220981773134e-06	10444	family.Peptococcaceae.id.2024.summary.txt.gz	TRUE	reported	IprWaX	NA	22.4234940579203
1617	9	rs117452796	G	A	-0.257982232591395	0.054956895568425	3.15296009842206e-06	3161	family.Peptococcaceae.id.2024.summary.txt.gz	TRUE	reported	IprWaX	NA	22.0361240979396
1715	5	rs75430375	T	C	-0.147940821100389	0.0317498238128536	3.40848984978766e-06	8375	family.Peptococcaceae.id.2024.summary.txt.gz	TRUE	reported	IprWaX	NA	21.7116790426442
1820	1	rs12144792	T	C	0.0643990308939703	0.0141245730760557	5.82242362800883e-06	10718	family.Peptococcaceae.id.2024.summary.txt.gz	TRUE	reported	IprWaX	NA	20.7877748389909
2114	9	rs11787651	G	A	0.128888238993208	0.0288763875770503	8.28975089966017e-06	9921	family.Peptococcaceae.id.2024.summary.txt.gz	TRUE	reported	IprWaX	NA	19.9223632926202
1133	10	rs61841503	A	G	0.0919658390407105	0.0161331030758454	9.80120220876427e-09	15333	family.Peptostreptococcaceae.id.2042.summary.txt.gz	TRUE	reported	T9biyE	NA	32.495053607196
524	4	rs4692811	T	C	0.0642074905388597	0.0126912731475063	4.21122728098369e-07	16061	family.Peptostreptococcaceae.id.2042.summary.txt.gz	TRUE	reported	T9biyE	NA	25.5953463266865
1821	9	rs12377846	A	C	-0.252000425783379	0.0511627227281241	7.26253579949868e-07	3736	family.Peptostreptococcaceae.id.2042.summary.txt.gz	TRUE	reported	T9biyE	NA	24.2602489191837
294	8	rs2644627	G	C	-0.0558505615636014	0.0112240017906288	6.3333589024515e-07	16059	family.Peptostreptococcaceae.id.2042.summary.txt.gz	TRUE	reported	T9biyE	NA	24.7605127390883
3112	22	rs59987323	T	C	-0.0537078319049977	0.0114430082104273	2.70082272716661e-06	15584	family.Peptostreptococcaceae.id.2042.summary.txt.gz	TRUE	reported	T9biyE	NA	22.029002026687
362	13	rs9573937	G	A	-0.0693636881054151	0.0142907395844798	1.70589417745155e-06	16061	family.Peptostreptococcaceae.id.2042.summary.txt.gz	TRUE	reported	T9biyE	NA	23.5588964308836
402	18	rs75819860	A	T	0.126263781396613	0.0268382811618636	2.487344952934e-06	11697	family.Peptostreptococcaceae.id.2042.summary.txt.gz	TRUE	reported	T9biyE	NA	22.1334027428754
4211	7	rs117020988	T	C	0.182411121663598	0.0372126252374271	1.02794165159467e-06	6831	family.Peptostreptococcaceae.id.2042.summary.txt.gz	TRUE	reported	T9biyE	NA	24.028242660836
431	3	rs1520207	T	C	0.0525658347602802	0.0112476082897817	3.16547803601281e-06	16057	family.Peptostreptococcaceae.id.2042.summary.txt.gz	TRUE	reported	T9biyE	NA	21.841716447397
477	7	rs76982728	C	T	0.124202832194052	0.0266923245213398	3.2405774837216e-06	11185	family.Peptostreptococcaceae.id.2042.summary.txt.gz	TRUE	reported	T9biyE	NA	21.6516104969802
544	19	rs12986312	G	T	0.0571818479494715	0.0125947197859301	5.76718443881922e-06	15970	family.Peptostreptococcaceae.id.2042.summary.txt.gz	TRUE	reported	T9biyE	NA	20.6129122137819
642	4	rs10805326	A	G	0.0566637004071818	0.0122759843754908	4.03395534668919e-06	16061	family.Peptostreptococcaceae.id.2042.summary.txt.gz	TRUE	reported	T9biyE	NA	21.3057688598751
723	17	rs1467258	A	G	0.0725839764809491	0.016232118462693	7.89803803875834e-06	15584	family.Peptostreptococcaceae.id.2042.summary.txt.gz	TRUE	reported	T9biyE	NA	19.9954465373171
731	16	rs59865771	T	C	-0.0573763948898904	0.01271920718677	7.69029220361267e-06	16040	family.Peptostreptococcaceae.id.2042.summary.txt.gz	TRUE	reported	T9biyE	NA	20.349157367164
75	10	rs77540684	G	T	0.106725055025388	0.0245637514452057	8.13712275204799e-06	13495	family.Peptostreptococcaceae.id.2042.summary.txt.gz	TRUE	reported	T9biyE	NA	18.8774525088944
77	2	rs6721459	G	A	0.050982344011679	0.0111975118385996	5.07756333351802e-06	16061	family.Peptostreptococcaceae.id.2042.summary.txt.gz	TRUE	reported	T9biyE	NA	20.7298680481182
1134	9	rs10119172	G	C	-0.0737324059921363	0.014258992688359	1.3242607552126e-07	18022	family.Porphyromonadaceae.id.943.summary.txt.gz	TRUE	reported	36okSK	NA	26.7386279832213
1135	3	rs17065783	G	A	-0.059132993747896	0.0122235150488895	1.79351236633243e-06	18028	family.Porphyromonadaceae.id.943.summary.txt.gz	TRUE	reported	36okSK	NA	23.4027832544315
1716	7	rs6953849	G	A	0.071814890693422	0.0150724268262847	2.4447984816324e-06	18028	family.Porphyromonadaceae.id.943.summary.txt.gz	TRUE	reported	36okSK	NA	22.7019226349648
1822	9	rs10858364	T	G	0.0553159862566266	0.0120849921141003	4.31062648010573e-06	18028	family.Porphyromonadaceae.id.943.summary.txt.gz	TRUE	reported	36okSK	NA	20.9511843096213
2513	3	rs12486680	C	A	0.0984638603035881	0.0218572885836211	4.29085823111278e-06	17108	family.Porphyromonadaceae.id.943.summary.txt.gz	TRUE	reported	36okSK	NA	20.293695710578
269	3	rs3111851	G	C	0.0581896145978786	0.0121147145760472	2.19497069755011e-06	18024	family.Porphyromonadaceae.id.943.summary.txt.gz	TRUE	reported	36okSK	NA	23.0709027442544
336	13	rs7330827	C	T	-0.103841997027519	0.0237355353128092	8.04891168301034e-06	13754	family.Porphyromonadaceae.id.943.summary.txt.gz	TRUE	reported	36okSK	NA	19.1402674279909
341	1	rs35961441	C	A	0.091525668808807	0.0207305673556493	8.37392978490576e-06	16374	family.Porphyromonadaceae.id.943.summary.txt.gz	TRUE	reported	36okSK	NA	19.4923161232191
403	10	rs10762312	A	G	-0.0523680142659235	0.0118814316477234	8.70354482201906e-06	18028	family.Porphyromonadaceae.id.943.summary.txt.gz	TRUE	reported	36okSK	NA	19.4265045753026
4212	17	rs35233670	C	T	-0.0473575605409452	0.0106019564265726	7.90987310151483e-06	18024	family.Porphyromonadaceae.id.943.summary.txt.gz	TRUE	reported	36okSK	NA	19.952927123146
446	4	rs864093	C	A	-0.0527939117834511	0.01174993781835	9.59799771159992e-06	18027	family.Porphyromonadaceae.id.943.summary.txt.gz	TRUE	reported	36okSK	NA	20.1881511752699
496	14	rs1980561	G	A	-0.0485288955203291	0.0109283774988611	8.94541605591388e-06	18028	family.Porphyromonadaceae.id.943.summary.txt.gz	TRUE	reported	36okSK	NA	19.7192066193957
1136	18	rs9958960	A	G	-0.0914806576592586	0.0173611300103453	1.06323620835394e-07	14061	family.Prevotellaceae.id.960.summary.txt.gz	TRUE	reported	KeHFpi	NA	27.7653132470876
270	2	rs4493272	C	T	-0.0604992121106673	0.0118027291675366	3.02312001197427e-07	14867	family.Prevotellaceae.id.960.summary.txt.gz	TRUE	reported	KeHFpi	NA	26.2745056926846
824	1	rs3860225	G	A	0.0839360256982614	0.0167936054525328	5.49681784085657e-07	14871	family.Prevotellaceae.id.960.summary.txt.gz	TRUE	reported	KeHFpi	NA	24.9809478278278
925	14	rs912860	A	G	-0.229046146901247	0.0483124182490081	9.29920404106297e-07	3479	family.Prevotellaceae.id.960.summary.txt.gz	TRUE	reported	KeHFpi	NA	22.4764867124172
1223	1	rs12118202	C	T	-0.075198589025299	0.0147265151490898	5.5423389883401e-07	14869	family.Prevotellaceae.id.960.summary.txt.gz	TRUE	reported	KeHFpi	NA	26.074705185091
1717	20	rs2206482	G	T	-0.0569105111439779	0.0117486486167919	1.30376646092866e-06	14808	family.Prevotellaceae.id.960.summary.txt.gz	TRUE	reported	KeHFpi	NA	23.4643832039359
1823	13	rs9586501	A	G	0.0592681131046509	0.0127329329221034	2.58987547703889e-06	14868	family.Prevotellaceae.id.960.summary.txt.gz	TRUE	reported	KeHFpi	NA	21.6663273064272
2410	1	rs12057990	T	C	0.0589878456984706	0.0132268337057278	8.97479870307697e-06	14867	family.Prevotellaceae.id.960.summary.txt.gz	TRUE	reported	KeHFpi	NA	19.8890154101001
2514	3	rs148376875	G	T	0.0845150204194928	0.017916322438479	2.08029435859854e-06	14289	family.Prevotellaceae.id.960.summary.txt.gz	TRUE	reported	KeHFpi	NA	22.2520517797727
279	3	rs4685827	C	T	-0.0679529004474914	0.0145407160596826	2.77192130089006e-06	14867	family.Prevotellaceae.id.960.summary.txt.gz	TRUE	reported	KeHFpi	NA	21.8395863896834
305	14	rs10131942	G	C	0.0701212235703022	0.0158326212722784	8.60820935083653e-06	14871	family.Prevotellaceae.id.960.summary.txt.gz	TRUE	reported	KeHFpi	NA	19.6152263838283
3113	5	rs34660375	G	A	-0.0805893918268186	0.0178291297902308	7.40327026336063e-06	14289	family.Prevotellaceae.id.960.summary.txt.gz	TRUE	reported	KeHFpi	NA	20.4312747341509
3213	19	rs7252711	G	A	-0.0740875711094874	0.0161925752328587	5.56586386427833e-06	14540	family.Prevotellaceae.id.960.summary.txt.gz	TRUE	reported	KeHFpi	NA	20.9343204175236
337	8	rs3758087	C	T	0.0564199237416717	0.0124655081554637	8.60581262124708e-06	14871	family.Prevotellaceae.id.960.summary.txt.gz	TRUE	reported	KeHFpi	NA	20.4854267367669
373	11	rs34071565	A	T	-0.156699930812491	0.034788228864033	5.60147023880429e-06	8136	family.Prevotellaceae.id.960.summary.txt.gz	TRUE	reported	KeHFpi	NA	20.2895760403121
381	3	rs13069367	C	A	-0.0539767966072784	0.0119687331180552	7.39488693284827e-06	14860	family.Prevotellaceae.id.960.summary.txt.gz	TRUE	reported	KeHFpi	NA	20.3384497676292
468	12	rs7975087	A	C	-0.0601447787233763	0.0135454059860945	7.59458725778651e-06	14871	family.Prevotellaceae.id.960.summary.txt.gz	TRUE	reported	KeHFpi	NA	19.7156822493923
478	3	rs2278540	A	G	0.0554249154411354	0.0123264693656438	8.43591830512913e-06	14847	family.Prevotellaceae.id.960.summary.txt.gz	TRUE	reported	KeHFpi	NA	20.21774324758
1137	3	rs9813022	G	A	-0.084244389646639	0.0163583235596936	2.53123517334415e-07	8498	family.Rhodospirillaceae.id.2717.summary.txt.gz	TRUE	reported	mnjHY0	NA	26.5218850344618
280	2	rs3754624	T	C	0.0971389204244847	0.0200064035753883	1.71480428964881e-06	8496	family.Rhodospirillaceae.id.2717.summary.txt.gz	TRUE	reported	mnjHY0	NA	23.574825918822
338	3	rs55876211	T	C	-0.0911850562572209	0.0196395209185543	2.86678547189328e-06	8494	family.Rhodospirillaceae.id.2717.summary.txt.gz	TRUE	reported	mnjHY0	NA	21.5568630035484
433	2	rs76784716	G	A	0.136049346891803	0.0285767454730452	1.48987821388237e-06	8498	family.Rhodospirillaceae.id.2717.summary.txt.gz	TRUE	reported	mnjHY0	NA	22.6656088255995
825	10	rs4278423	C	T	0.107529261894021	0.0235724944744062	3.12020929590195e-06	8501	family.Rhodospirillaceae.id.2717.summary.txt.gz	TRUE	reported	mnjHY0	NA	20.8085704037873
1023	5	rs1549633	C	A	0.0999312434542013	0.0218633948580962	4.70392011269825e-06	8010	family.Rhodospirillaceae.id.2717.summary.txt.gz	TRUE	reported	mnjHY0	NA	20.8913923886886
1618	10	rs11591293	T	G	0.0743183848921813	0.0158724091963691	2.67147871527679e-06	8500	family.Rhodospirillaceae.id.2717.summary.txt.gz	TRUE	reported	mnjHY0	NA	21.923345255661
1913	4	rs74354280	T	C	-0.0911895669685689	0.0204906900649164	6.67294836394283e-06	8501	family.Rhodospirillaceae.id.2717.summary.txt.gz	TRUE	reported	mnjHY0	NA	19.8051044878791
2115	12	rs61933850	A	G	0.164808335310421	0.0360646626084102	7.2258212581643e-06	6830	family.Rhodospirillaceae.id.2717.summary.txt.gz	TRUE	reported	mnjHY0	NA	20.8830822079509
2515	8	rs7001029	T	C	0.117365753679571	0.0261324215634563	5.3475035390885e-06	8044	family.Rhodospirillaceae.id.2717.summary.txt.gz	TRUE	reported	mnjHY0	NA	20.1708162408806
2610	5	rs1035406	A	G	-0.113540051983377	0.0250862663363438	5.84450548924289e-06	8483	family.Rhodospirillaceae.id.2717.summary.txt.gz	TRUE	reported	mnjHY0	NA	20.484535471322
289	1	rs72714493	G	A	0.0816858301124391	0.0180791318363985	7.34923652492017e-06	8497	family.Rhodospirillaceae.id.2717.summary.txt.gz	TRUE	reported	mnjHY0	NA	20.4144794441031
404	19	rs12977163	C	G	0.0730951499543621	0.0163490616101693	7.62594537031347e-06	8044	family.Rhodospirillaceae.id.2717.summary.txt.gz	TRUE	reported	mnjHY0	NA	19.9890181305937
637	16	rs13336560	T	C	-0.0701718641094793	0.0158061299336448	9.17332596646916e-06	8010	family.Rhodospirillaceae.id.2717.summary.txt.gz	TRUE	reported	mnjHY0	NA	19.7094693616035
643	22	rs4822789	C	G	0.0734320749423401	0.0160521202978377	7.00521736570653e-06	8492	family.Rhodospirillaceae.id.2717.summary.txt.gz	TRUE	reported	mnjHY0	NA	20.9269910524443
7111	1	rs6679026	C	T	0.111983835845341	0.0251088152013979	9.94679313871833e-06	8497	family.Rhodospirillaceae.id.2717.summary.txt.gz	TRUE	reported	mnjHY0	NA	19.8910742447035
81	6	rs1923415	G	A	-0.099923761192362	0.0227325854215774	9.63700692500052e-06	8501	family.Rhodospirillaceae.id.2717.summary.txt.gz	TRUE	reported	mnjHY0	NA	19.3214574189025
1138	13	rs9603208	T	G	0.0821173072257795	0.0159595643105462	1.91801404805986e-07	17680	family.Rikenellaceae.id.967.summary.txt.gz	TRUE	reported	h7Gz0b	NA	26.4744738058517
583	11	rs1939881	A	G	-0.105589493993381	0.0206212717877349	5.64373425031146e-07	17434	family.Rikenellaceae.id.967.summary.txt.gz	TRUE	reported	h7Gz0b	NA	26.2186619951032
604	1	rs67705352	G	T	-0.0549687931588528	0.0110533795615605	6.57555832790559e-07	17676	family.Rikenellaceae.id.967.summary.txt.gz	TRUE	reported	h7Gz0b	NA	24.7310318780472
682	15	rs4264350	C	T	-0.0526392866736254	0.0108554886462889	1.34832218312865e-06	17668	family.Rikenellaceae.id.967.summary.txt.gz	TRUE	reported	h7Gz0b	NA	23.5137142395143
724	9	rs62532512	A	C	-0.0504256662570447	0.0107399237787437	2.76425721720645e-06	17672	family.Rikenellaceae.id.967.summary.txt.gz	TRUE	reported	h7Gz0b	NA	22.0445324338401
74	7	rs67281112	C	G	0.0635813519090281	0.0137451232801783	3.63475259001437e-06	17199	family.Rikenellaceae.id.967.summary.txt.gz	TRUE	reported	h7Gz0b	NA	21.3974606850372
771	4	rs6837275	G	A	0.0570354884419201	0.0118869936060502	1.44699913334897e-06	17199	family.Rikenellaceae.id.967.summary.txt.gz	TRUE	reported	h7Gz0b	NA	23.0221708234453
82	13	rs9578457	A	G	-0.141478496200212	0.0315847930109693	3.99448538129555e-06	9400	family.Rikenellaceae.id.967.summary.txt.gz	TRUE	reported	h7Gz0b	NA	20.0643363581325
831	21	rs2833282	A	G	0.0711137152868577	0.0156966135594529	4.31105575410491e-06	17680	family.Rikenellaceae.id.967.summary.txt.gz	TRUE	reported	h7Gz0b	NA	20.5255500634518
861	14	rs77885767	T	C	-0.156209293105529	0.0336481807573774	2.84694421234542e-06	8478	family.Rikenellaceae.id.967.summary.txt.gz	TRUE	reported	h7Gz0b	NA	21.5521478368873
87	18	rs59663348	A	G	0.057091499140003	0.0125047540800286	6.12243835964928e-06	17678	family.Rikenellaceae.id.967.summary.txt.gz	TRUE	reported	h7Gz0b	NA	20.8445528712109
88	21	rs8130320	G	A	-0.0489239622940869	0.0106843353108073	4.72744745775965e-06	17680	family.Rikenellaceae.id.967.summary.txt.gz	TRUE	reported	h7Gz0b	NA	20.9675760634768
89	14	rs74474130	G	T	0.137747170972312	0.029568753191624	3.61377940164389e-06	11055	family.Rikenellaceae.id.967.summary.txt.gz	TRUE	reported	h7Gz0b	NA	21.7019796426928
901	18	rs7242694	T	C	-0.0618674321631339	0.013488231195542	5.80709443816752e-06	17199	family.Rikenellaceae.id.967.summary.txt.gz	TRUE	reported	h7Gz0b	NA	21.0384712493596
91	21	rs36021379	G	A	-0.0656005008226125	0.0144902746209565	7.19520111940712e-06	17199	family.Rikenellaceae.id.967.summary.txt.gz	TRUE	reported	h7Gz0b	NA	20.4956207961407
92	9	rs10217435	T	C	-0.0883756108074033	0.0197506484480263	6.50759869567845e-06	17679	family.Rikenellaceae.id.967.summary.txt.gz	TRUE	reported	h7Gz0b	NA	20.0217548367254
96	8	rs2447496	A	G	-0.0549203085864701	0.0121904334269763	6.08609650867446e-06	17199	family.Rikenellaceae.id.967.summary.txt.gz	TRUE	reported	h7Gz0b	NA	20.2968033220303
97	8	rs35909684	C	A	-0.0850180999295932	0.0191538899968792	7.0982578912317e-06	17565	family.Rikenellaceae.id.967.summary.txt.gz	TRUE	reported	h7Gz0b	NA	19.7019318098767
981	16	rs4783173	G	C	0.0481514370118163	0.011000589165762	7.06410136655724e-06	17086	family.Rikenellaceae.id.967.summary.txt.gz	TRUE	reported	h7Gz0b	NA	19.1596077651596
103	8	rs7832304	G	T	-0.0724262037268629	0.0160629971182296	8.70918768086522e-06	16912	family.Rikenellaceae.id.967.summary.txt.gz	TRUE	reported	h7Gz0b	NA	20.3300422396192
114	11	rs10832801	C	A	-0.0534763243320472	0.0122666276274418	7.50416925269848e-06	17199	family.Rikenellaceae.id.967.summary.txt.gz	TRUE	reported	h7Gz0b	NA	19.0052126643908
1151	6	rs9389714	T	C	-0.063684111952452	0.0143415616609612	8.79065594092745e-06	17680	family.Rikenellaceae.id.967.summary.txt.gz	TRUE	reported	h7Gz0b	NA	19.718292531028
117	2	rs6744030	T	C	0.0696746564565074	0.0157102962380671	9.31513760798261e-06	17564	family.Rikenellaceae.id.967.summary.txt.gz	TRUE	reported	h7Gz0b	NA	19.6689385470448
290	12	rs55793120	C	T	0.138220105340871	0.0266152098510359	1.44337835582352e-07	12405	family.Ruminococcaceae.id.2050.summary.txt.gz	TRUE	reported	zNbWkg	NA	26.9701057726493
339	2	rs2113833	C	T	0.169146232531439	0.0355009354657934	1.14465567231138e-06	4140	family.Ruminococcaceae.id.2050.summary.txt.gz	TRUE	reported	zNbWkg	NA	22.7010039300264
525	1	rs17376049	C	T	0.0848533609968184	0.0172113786775621	7.29619309609668e-07	18333	family.Ruminococcaceae.id.2050.summary.txt.gz	TRUE	reported	zNbWkg	NA	24.3056241884075
726	9	rs56199908	C	T	-0.199326846331088	0.0410444343615596	1.66414234378211e-06	5618	family.Ruminococcaceae.id.2050.summary.txt.gz	TRUE	reported	zNbWkg	NA	23.5843027492238
1321	8	rs10093275	T	C	0.0534594849535929	0.0116769609740817	5.35227874521116e-06	18335	family.Ruminococcaceae.id.2050.summary.txt.gz	TRUE	reported	zNbWkg	NA	20.9599326652565
1619	1	rs76724913	G	T	0.090105291596104	0.0203104370590461	9.6049448424935e-06	17516	family.Ruminococcaceae.id.2050.summary.txt.gz	TRUE	reported	zNbWkg	NA	19.6816749404971
1824	1	rs1612733	C	T	0.108708366889282	0.0238005986085142	4.22435612319897e-06	15016	family.Ruminococcaceae.id.2050.summary.txt.gz	TRUE	reported	zNbWkg	NA	20.8617233867839
1914	20	rs2426816	A	T	-0.0480151859179449	0.0106011214274488	6.04464354458883e-06	17774	family.Ruminococcaceae.id.2050.summary.txt.gz	TRUE	reported	zNbWkg	NA	20.5141540055708
2116	1	rs3009418	A	C	0.0927606817097305	0.0210123148891037	8.6902377477447e-06	16407	family.Ruminococcaceae.id.2050.summary.txt.gz	TRUE	reported	zNbWkg	NA	19.4885739939435
2213	2	rs10166469	C	T	-0.0533360342664296	0.0120209132786695	8.52160416169787e-06	18314	family.Ruminococcaceae.id.2050.summary.txt.gz	TRUE	reported	zNbWkg	NA	19.6864094743245
2312	8	rs1158100	G	A	-0.0490538978219157	0.0109864761639963	8.60858226119387e-06	18333	family.Ruminococcaceae.id.2050.summary.txt.gz	TRUE	reported	zNbWkg	NA	19.9356411978441
2411	11	rs499272	C	G	0.0706431255460515	0.0160459972824223	9.2935895672258e-06	17854	family.Ruminococcaceae.id.2050.summary.txt.gz	TRUE	reported	zNbWkg	NA	19.3823478446204
1139	12	rs11110281	C	T	-0.13055405909808	0.0225942975369799	1.40136963379066e-08	15316	family.Streptococcaceae.id.1850.summary.txt.gz	TRUE	reported	L7lS9q	NA	33.3874362074702
8110	8	rs2952251	G	A	-0.0639297545298712	0.0126524641105055	3.72236661903724e-07	16612	family.Streptococcaceae.id.1850.summary.txt.gz	TRUE	reported	L7lS9q	NA	25.5302957374391
1031	17	rs4968759	G	A	-0.0544034645910682	0.011127118420903	8.91880598953212e-07	16624	family.Streptococcaceae.id.1850.summary.txt.gz	TRUE	reported	L7lS9q	NA	23.9049420710612
139	5	rs395407	C	G	-0.0826854669201341	0.0172536024289578	1.3256031267635e-06	16088	family.Streptococcaceae.id.1850.summary.txt.gz	TRUE	reported	L7lS9q	NA	22.9667103607983
184	16	rs35344081	A	G	0.0609349198698246	0.0129703348507272	2.6384500665077e-06	16624	family.Streptococcaceae.id.1850.summary.txt.gz	TRUE	reported	L7lS9q	NA	22.0714117221462
191	14	rs2370083	T	G	-0.0842750757248184	0.0184509344654959	4.25665583976352e-06	16516	family.Streptococcaceae.id.1850.summary.txt.gz	TRUE	reported	L7lS9q	NA	20.862270406518
193	5	rs77558518	G	A	-0.104238822046892	0.0228060424510461	3.72194302391404e-06	15161	family.Streptococcaceae.id.1850.summary.txt.gz	TRUE	reported	L7lS9q	NA	20.8909953880342
199	3	rs76717940	A	T	0.15060574177101	0.0334079453457537	3.08935462781134e-06	7720	family.Streptococcaceae.id.1850.summary.txt.gz	TRUE	reported	L7lS9q	NA	20.3227991897726
212	4	rs10028567	T	C	-0.0934026665503679	0.0190343462459585	3.72496998839625e-06	16549	family.Streptococcaceae.id.1850.summary.txt.gz	TRUE	reported	L7lS9q	NA	24.0792313783171
221	15	rs72739637	G	A	0.0927982863550646	0.0192020950136089	1.82163330829818e-06	15111	family.Streptococcaceae.id.1850.summary.txt.gz	TRUE	reported	L7lS9q	NA	23.3551512600785
247	12	rs16950051	G	A	0.107007503242999	0.0236972852522702	5.33807755062485e-06	14431	family.Streptococcaceae.id.1850.summary.txt.gz	TRUE	reported	L7lS9q	NA	20.3906593504303
250	1	rs77968078	A	G	-0.0993013290249143	0.0224787652129444	7.93340464471658e-06	15519	family.Streptococcaceae.id.1850.summary.txt.gz	TRUE	reported	L7lS9q	NA	19.5148500986362
251	8	rs28718126	G	A	0.109069282030993	0.0246868196396678	9.41035497370662e-06	13529	family.Streptococcaceae.id.1850.summary.txt.gz	TRUE	reported	L7lS9q	NA	19.51976659686
254	10	rs7916711	G	A	0.0959639388163041	0.0215450350496905	6.32731863156413e-06	15515	family.Streptococcaceae.id.1850.summary.txt.gz	TRUE	reported	L7lS9q	NA	19.8390887602137
256	7	rs957755	G	T	-0.064244942102398	0.0142702458908614	7.41510286672682e-06	16627	family.Streptococcaceae.id.1850.summary.txt.gz	TRUE	reported	L7lS9q	NA	20.2681901987656
260	3	rs6806351	C	T	-0.0619209150634253	0.0135743935812939	6.93792675648974e-06	16198	family.Streptococcaceae.id.1850.summary.txt.gz	TRUE	reported	L7lS9q	NA	20.8081685521785
264	17	rs9903102	A	C	-0.0693015125582492	0.0154096264884622	4.9180618327304e-06	16623	family.Streptococcaceae.id.1850.summary.txt.gz	TRUE	reported	L7lS9q	NA	20.2255901717367
265	4	rs57646748	A	G	-0.0880209768684337	0.0198759568639738	7.8835927815832e-06	16160	family.Streptococcaceae.id.1850.summary.txt.gz	TRUE	reported	L7lS9q	NA	19.6117467793895
266	16	rs6563952	C	G	0.0801930688475086	0.0178575917850009	8.70590721506824e-06	16627	family.Streptococcaceae.id.1850.summary.txt.gz	TRUE	reported	L7lS9q	NA	20.1663771445674
1140	12	rs11110281	C	T	-0.13055405909808	0.0225942975369799	1.40136963379066e-08	15316	family.Streptococcaceae.id.1850.summary1.txt.gz	TRUE	reported	fAK5gf	NA	33.3874362074702
8111	8	rs2952251	G	A	-0.0639297545298712	0.0126524641105055	3.72236661903724e-07	16612	family.Streptococcaceae.id.1850.summary1.txt.gz	TRUE	reported	fAK5gf	NA	25.5302957374391
1032	17	rs4968759	G	A	-0.0544034645910682	0.011127118420903	8.91880598953212e-07	16624	family.Streptococcaceae.id.1850.summary1.txt.gz	TRUE	reported	fAK5gf	NA	23.9049420710612
1391	5	rs395407	C	G	-0.0826854669201341	0.0172536024289578	1.3256031267635e-06	16088	family.Streptococcaceae.id.1850.summary1.txt.gz	TRUE	reported	fAK5gf	NA	22.9667103607983
1841	16	rs35344081	A	G	0.0609349198698246	0.0129703348507272	2.6384500665077e-06	16624	family.Streptococcaceae.id.1850.summary1.txt.gz	TRUE	reported	fAK5gf	NA	22.0714117221462
1915	14	rs2370083	T	G	-0.0842750757248184	0.0184509344654959	4.25665583976352e-06	16516	family.Streptococcaceae.id.1850.summary1.txt.gz	TRUE	reported	fAK5gf	NA	20.862270406518
1931	5	rs77558518	G	A	-0.104238822046892	0.0228060424510461	3.72194302391404e-06	15161	family.Streptococcaceae.id.1850.summary1.txt.gz	TRUE	reported	fAK5gf	NA	20.8909953880342
1991	3	rs76717940	A	T	0.15060574177101	0.0334079453457537	3.08935462781134e-06	7720	family.Streptococcaceae.id.1850.summary1.txt.gz	TRUE	reported	fAK5gf	NA	20.3227991897726
2121	4	rs10028567	T	C	-0.0934026665503679	0.0190343462459585	3.72496998839625e-06	16549	family.Streptococcaceae.id.1850.summary1.txt.gz	TRUE	reported	fAK5gf	NA	24.0792313783171
2214	15	rs72739637	G	A	0.0927982863550646	0.0192020950136089	1.82163330829818e-06	15111	family.Streptococcaceae.id.1850.summary1.txt.gz	TRUE	reported	fAK5gf	NA	23.3551512600785
2471	12	rs16950051	G	A	0.107007503242999	0.0236972852522702	5.33807755062485e-06	14431	family.Streptococcaceae.id.1850.summary1.txt.gz	TRUE	reported	fAK5gf	NA	20.3906593504303
2501	1	rs77968078	A	G	-0.0993013290249143	0.0224787652129444	7.93340464471658e-06	15519	family.Streptococcaceae.id.1850.summary1.txt.gz	TRUE	reported	fAK5gf	NA	19.5148500986362
2516	8	rs28718126	G	A	0.109069282030993	0.0246868196396678	9.41035497370662e-06	13529	family.Streptococcaceae.id.1850.summary1.txt.gz	TRUE	reported	fAK5gf	NA	19.51976659686
2541	10	rs7916711	G	A	0.0959639388163041	0.0215450350496905	6.32731863156413e-06	15515	family.Streptococcaceae.id.1850.summary1.txt.gz	TRUE	reported	fAK5gf	NA	19.8390887602137
2561	7	rs957755	G	T	-0.064244942102398	0.0142702458908614	7.41510286672682e-06	16627	family.Streptococcaceae.id.1850.summary1.txt.gz	TRUE	reported	fAK5gf	NA	20.2681901987656
2601	3	rs6806351	C	T	-0.0619209150634253	0.0135743935812939	6.93792675648974e-06	16198	family.Streptococcaceae.id.1850.summary1.txt.gz	TRUE	reported	fAK5gf	NA	20.8081685521785
2641	17	rs9903102	A	C	-0.0693015125582492	0.0154096264884622	4.9180618327304e-06	16623	family.Streptococcaceae.id.1850.summary1.txt.gz	TRUE	reported	fAK5gf	NA	20.2255901717367
2651	4	rs57646748	A	G	-0.0880209768684337	0.0198759568639738	7.8835927815832e-06	16160	family.Streptococcaceae.id.1850.summary1.txt.gz	TRUE	reported	fAK5gf	NA	19.6117467793895
2661	16	rs6563952	C	G	0.0801930688475086	0.0178575917850009	8.70590721506824e-06	16627	family.Streptococcaceae.id.1850.summary1.txt.gz	TRUE	reported	fAK5gf	NA	20.1663771445674
1141	3	rs9864379	C	T	-0.160521381473713	0.0292752166095037	4.65873176834345e-08	5768	family.unknownfamily.id.1000001214.summary.txt.gz	TRUE	reported	qcluYU	NA	30.0653000965494
1916	16	rs11150282	C	T	0.0982349976013212	0.0197126547381465	7.36052804409606e-07	5864	family.unknownfamily.id.1000001214.summary.txt.gz	TRUE	reported	qcluYU	NA	24.8337466903818
395	1	rs16851659	C	G	-0.0895168155184112	0.0186555200834825	1.27024105332981e-06	5875	family.unknownfamily.id.1000001214.summary.txt.gz	TRUE	reported	qcluYU	NA	23.0247289570783
4111	9	rs4129395	A	G	0.0904263648602228	0.0185253196661907	1.21742288153054e-06	5878	family.unknownfamily.id.1000001214.summary.txt.gz	TRUE	reported	qcluYU	NA	23.826416191667
447	9	rs1221147	A	T	0.126305018222927	0.0279161315891641	4.85959948815835e-06	5759	family.unknownfamily.id.1000001214.summary.txt.gz	TRUE	reported	qcluYU	NA	20.4706078205257
481	15	rs79790072	C	T	0.226102517110229	0.0488016587739803	3.53810079568023e-06	4104	family.unknownfamily.id.1000001214.summary.txt.gz	TRUE	reported	qcluYU	NA	21.4655305166963
501	7	rs73074665	T	A	0.164631220636094	0.0356036647363588	3.62380126996219e-06	5749	family.unknownfamily.id.1000001214.summary.txt.gz	TRUE	reported	qcluYU	NA	21.3813435042154
539	9	rs113884518	C	T	-0.205909693843652	0.0455375612884272	7.7398693585924e-06	4434	family.unknownfamily.id.1000001214.summary.txt.gz	TRUE	reported	qcluYU	NA	20.4462679622539
545	18	rs789069	C	A	-0.104129853747801	0.0234459131199989	6.50003424688112e-06	5870	family.unknownfamily.id.1000001214.summary.txt.gz	TRUE	reported	qcluYU	NA	19.7249637672893
563	11	rs367480	A	G	-0.084164921365913	0.0185947917708035	7.52418235642232e-06	5878	family.unknownfamily.id.1000001214.summary.txt.gz	TRUE	reported	qcluYU	NA	20.4870583911556
572	15	rs8028558	G	A	0.0834599819853589	0.0188504043180276	9.782359857523e-06	5875	family.unknownfamily.id.1000001214.summary.txt.gz	TRUE	reported	qcluYU	NA	19.6026702232854
586	17	rs28678345	C	T	0.213082992869994	0.047137686062311	8.05953261615049e-06	4315	family.unknownfamily.id.1000001214.summary.txt.gz	TRUE	reported	qcluYU	NA	20.4343607785918
1142	14	rs74603314	C	T	0.23076709356536	0.0489700989250211	2.27640576063239e-06	4033	family.unknownfamily.id.1000005471.summary.txt.gz	TRUE	reported	Sc75r6	NA	22.2067906269962
295	3	rs76373661	A	G	0.0908218046519633	0.0202985955511829	5.15940639493526e-06	10359	family.unknownfamily.id.1000005471.summary.txt.gz	TRUE	reported	Sc75r6	NA	20.0192716932594
340	7	rs17235252	C	T	-0.122002109571119	0.0255462899027454	2.15878685351368e-06	9531	family.unknownfamily.id.1000005471.summary.txt.gz	TRUE	reported	Sc75r6	NA	22.8075695498271
434	1	rs638542	A	G	-0.0705919658083386	0.0157048991042773	5.17285388245843e-06	9970	family.unknownfamily.id.1000005471.summary.txt.gz	TRUE	reported	Sc75r6	NA	20.2041344958557
526	2	rs62188991	C	G	-0.110864081969792	0.0241355197732589	5.26702583449115e-06	9531	family.unknownfamily.id.1000005471.summary.txt.gz	TRUE	reported	Sc75r6	NA	21.0993180192268
826	11	rs949341	A	G	0.0656602219373118	0.0147216443813902	7.7328249379074e-06	10355	family.unknownfamily.id.1000005471.summary.txt.gz	TRUE	reported	Sc75r6	NA	19.8926227879614
926	3	rs13100746	T	C	0.0638978827306462	0.0142685381600107	7.28845709344521e-06	10359	family.unknownfamily.id.1000005471.summary.txt.gz	TRUE	reported	Sc75r6	NA	20.0545985976356
1418	10	rs515984	C	T	-0.0875450655101298	0.0190685139228469	6.61365719802219e-06	10359	family.unknownfamily.id.1000005471.summary.txt.gz	TRUE	reported	Sc75r6	NA	21.0780120074825
1620	5	rs7706512	A	G	0.0657351136028978	0.0138979285555711	2.27207360566468e-06	10359	family.unknownfamily.id.1000005471.summary.txt.gz	TRUE	reported	Sc75r6	NA	22.3714784525698
1917	8	rs11779863	A	G	-0.0772768062373438	0.0172170558982616	6.68844631154343e-06	10353	family.unknownfamily.id.1000005471.summary.txt.gz	TRUE	reported	Sc75r6	NA	20.1456159666853
2215	7	rs7801843	G	A	-0.0869494681535665	0.0194509403374046	9.46882023019418e-06	10359	family.unknownfamily.id.1000005471.summary.txt.gz	TRUE	reported	Sc75r6	NA	19.9826304277178
2710	5	rs10071529	C	G	0.125104504914723	0.0278674066026743	8.64406111415708e-06	10147	family.unknownfamily.id.1000005471.summary.txt.gz	TRUE	reported	Sc75r6	NA	20.1536071462279
2810	22	rs739151	G	C	0.0652658522774629	0.0139772735256071	3.09287103473881e-06	10337	family.unknownfamily.id.1000005471.summary.txt.gz	TRUE	reported	Sc75r6	NA	21.8035444263657
296	9	rs114184530	C	T	-0.154544600046663	0.0339991826131501	7.87501513505664e-06	7196	family.unknownfamily.id.1000005471.summary.txt.gz	TRUE	reported	Sc75r6	NA	20.6619219957137
3214	1	rs12566890	G	T	-0.103133630359835	0.0241774766428878	8.11200546662963e-06	10339	family.unknownfamily.id.1000005471.summary.txt.gz	TRUE	reported	Sc75r6	NA	18.1961147114647
382	3	rs3932485	T	C	0.0626208947546286	0.0141623243226873	9.92857402159715e-06	10359	family.unknownfamily.id.1000005471.summary.txt.gz	TRUE	reported	Sc75r6	NA	19.5510220750277
4112	9	rs7853673	A	G	-0.0624389443195622	0.0139832507184573	6.73249739238777e-06	10359	family.unknownfamily.id.1000005471.summary.txt.gz	TRUE	reported	Sc75r6	NA	19.9386070397777
1143	7	rs60583455	C	T	0.108933640940376	0.0211769661948862	2.59577836217247e-07	4773	family.unknownfamily.id.1000006161.summary.txt.gz	TRUE	reported	zjDWxd	NA	26.4604089696045
342	8	rs2172426	T	C	-0.102119828987488	0.0198946576741882	3.17425185668745e-07	5099	family.unknownfamily.id.1000006161.summary.txt.gz	TRUE	reported	zjDWxd	NA	26.3479734019216
638	10	rs11251024	A	G	0.104201088285314	0.0206737045829382	6.62800722514745e-07	5107	family.unknownfamily.id.1000006161.summary.txt.gz	TRUE	reported	zjDWxd	NA	25.4043388789484
1322	6	rs13219468	C	G	0.11534371393901	0.023695801771287	1.40637150742214e-06	5104	family.unknownfamily.id.1000006161.summary.txt.gz	TRUE	reported	zjDWxd	NA	23.6943634605399
1621	5	rs267959	G	A	0.0988611857466827	0.0209675560934012	2.6199309574231e-06	5107	family.unknownfamily.id.1000006161.summary.txt.gz	TRUE	reported	zjDWxd	NA	22.2308466631046
1918	11	rs11606187	G	A	-0.154539113814016	0.0326287810927152	3.3058565939964e-06	5102	family.unknownfamily.id.1000006161.summary.txt.gz	TRUE	reported	zjDWxd	NA	22.4323687055338
2012	10	rs7911787	T	G	-0.223070507995134	0.0470232328672672	3.38823807148128e-06	3879	family.unknownfamily.id.1000006161.summary.txt.gz	TRUE	reported	zjDWxd	NA	22.5039806169412
2117	14	rs72671304	C	T	0.172321791531134	0.0370028075101359	3.79577733817349e-06	4887	family.unknownfamily.id.1000006161.summary.txt.gz	TRUE	reported	zjDWxd	NA	21.6875777549834
2216	2	rs13385922	C	T	0.0929494218602979	0.0201348231313137	3.96828615300046e-06	5106	family.unknownfamily.id.1000006161.summary.txt.gz	TRUE	reported	zjDWxd	NA	21.3107015823266
2412	15	rs4383094	C	T	0.149188096743954	0.0320662276761218	4.28134453095868e-06	5091	family.unknownfamily.id.1000006161.summary.txt.gz	TRUE	reported	zjDWxd	NA	21.6457482644596
2517	10	rs55921101	T	A	-0.109245445582591	0.023620071974288	4.32138943055495e-06	5105	family.unknownfamily.id.1000006161.summary.txt.gz	TRUE	reported	zjDWxd	NA	21.391648188159
306	10	rs12358808	T	G	-0.11966232775081	0.0255597453210912	5.30782306260112e-06	5107	family.unknownfamily.id.1000006161.summary.txt.gz	TRUE	reported	zjDWxd	NA	21.9180467641332
352	13	rs9542068	C	T	0.0990709069246614	0.0218149336955486	6.52338772160634e-06	5107	family.unknownfamily.id.1000006161.summary.txt.gz	TRUE	reported	zjDWxd	NA	20.6245500516137
374	19	rs2930903	G	C	0.0908334834606851	0.0209433725191799	6.84350408091164e-06	4789	family.unknownfamily.id.1000006161.summary.txt.gz	TRUE	reported	zjDWxd	NA	18.8104291651658
383	15	rs60775321	C	T	-0.0962425367576968	0.0213841717582815	7.10460403582282e-06	5101	family.unknownfamily.id.1000006161.summary.txt.gz	TRUE	reported	zjDWxd	NA	20.2557932319905
397	20	rs8126061	C	T	-0.159135032319849	0.0351903751515367	7.36333967695889e-06	5089	family.unknownfamily.id.1000006161.summary.txt.gz	TRUE	reported	zjDWxd	NA	20.4495520849795
4113	2	rs166849	A	G	0.0911053096612077	0.0202239418058459	7.73898216736968e-06	5107	family.unknownfamily.id.1000006161.summary.txt.gz	TRUE	reported	zjDWxd	NA	20.2934442781657
497	2	rs80270230	C	G	0.176113095685719	0.0393214108812112	8.40762925413396e-06	4261	family.unknownfamily.id.1000006161.summary.txt.gz	TRUE	reported	zjDWxd	NA	20.0597315934893
1144	1	rs12741784	T	C	-0.0621452337598689	0.011926611830465	1.28493752916447e-07	15867	family.Veillonellaceae.id.2172.summary.txt.gz	TRUE	reported	aGpMPu	NA	27.1507282217942
297	13	rs79535861	C	A	0.100666153292424	0.0207015525113088	1.57686914844226e-06	15061	family.Veillonellaceae.id.2172.summary.txt.gz	TRUE	reported	aGpMPu	NA	23.6461866728505
639	14	rs111810795	T	C	-0.0867108396418121	0.0180573469527114	1.72927421984291e-06	15605	family.Veillonellaceae.id.2172.summary.txt.gz	TRUE	reported	aGpMPu	NA	23.0589165698156
1024	5	rs12186441	A	G	0.208095725293107	0.04539986224104	4.52857180948011e-06	5236	family.Veillonellaceae.id.2172.summary.txt.gz	TRUE	reported	aGpMPu	NA	21.0095740667429
1145	18	rs4797169	C	T	0.058779887789916	0.0128296693592295	4.49345607624119e-06	15974	family.Veillonellaceae.id.2172.summary.txt.gz	TRUE	reported	aGpMPu	NA	20.9906833490851
1419	7	rs12668619	G	A	0.0553009749605488	0.0117653731122403	2.57363927474923e-06	15971	family.Veillonellaceae.id.2172.summary.txt.gz	TRUE	reported	aGpMPu	NA	22.0929732765029
1519	4	rs2175069	G	A	-0.052675165254569	0.0114886301156591	4.63557734356404e-06	15976	family.Veillonellaceae.id.2172.summary.txt.gz	TRUE	reported	aGpMPu	NA	21.0220623106027
1622	4	rs1442060	A	G	-0.0514024324748101	0.0112124520131324	4.50675052387663e-06	15976	family.Veillonellaceae.id.2172.summary.txt.gz	TRUE	reported	aGpMPu	NA	21.0167785291001
1718	8	rs1447205	C	G	-0.0520688754436159	0.0115655665052884	7.34899227854285e-06	15971	family.Veillonellaceae.id.2172.summary.txt.gz	TRUE	reported	aGpMPu	NA	20.2685451021743
1825	13	rs114889439	G	A	-0.253809200745955	0.0539169165534571	6.19028048619936e-06	3268	family.Veillonellaceae.id.2172.summary.txt.gz	TRUE	reported	aGpMPu	NA	22.1597383473522
2013	15	rs4461038	G	A	-0.055496494470622	0.0119467363626548	3.73473699389539e-06	15973	family.Veillonellaceae.id.2172.summary.txt.gz	TRUE	reported	aGpMPu	NA	21.5790609797594
2118	6	rs6909981	T	C	-0.0638696508995954	0.0141765138607553	5.47617801162344e-06	15976	family.Veillonellaceae.id.2172.summary.txt.gz	TRUE	reported	aGpMPu	NA	20.2978571188547
2313	5	rs2561116	G	T	-0.0836169689713261	0.0187159057047103	7.88518121935242e-06	15976	family.Veillonellaceae.id.2172.summary.txt.gz	TRUE	reported	aGpMPu	NA	19.9603036898956
2413	6	rs61264131	C	A	0.202366989358758	0.0464387994850478	6.74544342238315e-06	3075	family.Veillonellaceae.id.2172.summary.txt.gz	TRUE	reported	aGpMPu	NA	18.9896680589286
298	6	rs9345168	A	C	0.0509102251576406	0.011325295289593	8.48886557492384e-06	15976	family.Veillonellaceae.id.2172.summary.txt.gz	TRUE	reported	aGpMPu	NA	20.2074245892468
3114	21	rs11700976	A	C	0.0503336761595186	0.0113763096094721	9.25376233512316e-06	15971	family.Veillonellaceae.id.2172.summary.txt.gz	TRUE	reported	aGpMPu	NA	19.575573539788
3215	1	rs6692542	G	A	0.0534397223718202	0.01182537122123	8.67974932318258e-06	15976	family.Veillonellaceae.id.2172.summary.txt.gz	TRUE	reported	aGpMPu	NA	20.4220258015396
3310	13	rs2585520	T	G	-0.09049719181406	0.0200428028063416	5.26922322154688e-06	15501	family.Veillonellaceae.id.2172.summary.txt.gz	TRUE	reported	aGpMPu	NA	20.3869988626127
343	13	rs75768969	G	C	-0.0703772961145096	0.0156854774461589	7.19232908591767e-06	15975	family.Veillonellaceae.id.2172.summary.txt.gz	TRUE	reported	aGpMPu	NA	20.1312002711578
353	18	rs1693340	C	T	0.0818934280789946	0.0182450176663372	9.25270508498059e-06	15058	family.Veillonellaceae.id.2172.summary.txt.gz	TRUE	reported	aGpMPu	NA	20.1469600793657
363	8	rs4263802	A	G	0.0509419538229418	0.0114921123213904	7.45003144426283e-06	15976	family.Veillonellaceae.id.2172.summary.txt.gz	TRUE	reported	aGpMPu	NA	19.6494985419332
1146	4	rs11729256	C	T	0.0749798022294282	0.0150176770445129	6.73089691177283e-07	11861	family.Verrucomicrobiaceae.id.4036.summary.txt.gz	TRUE	reported	c87z8D	NA	24.9277488232305
299	11	rs4936098	G	A	0.0648690999836486	0.0135928078815882	1.12929103862552e-06	11858	family.Verrucomicrobiaceae.id.4036.summary.txt.gz	TRUE	reported	c87z8D	NA	22.7749476529631
435	6	rs9349825	G	A	-0.0704354054632216	0.0147127959281481	2.51287276953188e-06	11858	family.Verrucomicrobiaceae.id.4036.summary.txt.gz	TRUE	reported	c87z8D	NA	22.9187863211566
927	4	rs74542928	C	T	0.112123955601894	0.0236421776623845	1.64613252717649e-06	11216	family.Verrucomicrobiaceae.id.4036.summary.txt.gz	TRUE	reported	c87z8D	NA	22.491678570914
1025	10	rs3995795	T	C	0.0642179805593234	0.0140993998511064	5.02530982071774e-06	11690	family.Verrucomicrobiaceae.id.4036.summary.txt.gz	TRUE	reported	c87z8D	NA	20.7449329058616
1323	16	rs2602429	T	C	0.0745515638137895	0.015619484092786	2.69939068156728e-06	11690	family.Verrucomicrobiaceae.id.4036.summary.txt.gz	TRUE	reported	c87z8D	NA	22.7813861348618
1520	10	rs4242783	A	G	0.0687992076094732	0.014769359950755	2.75444222118715e-06	11690	family.Verrucomicrobiaceae.id.4036.summary.txt.gz	TRUE	reported	c87z8D	NA	21.6991900019403
1719	1	rs11184341	C	G	0.0655300751917741	0.0142230476539083	4.13844049650198e-06	11864	family.Verrucomicrobiaceae.id.4036.summary.txt.gz	TRUE	reported	c87z8D	NA	21.2273608321533
1826	1	rs61779207	A	G	-0.0758811193203858	0.016776190237146	6.63029168244166e-06	11591	family.Verrucomicrobiaceae.id.4036.summary.txt.gz	TRUE	reported	c87z8D	NA	20.4588290059312
307	18	rs117107102	G	A	0.204682880450429	0.0431572505321698	2.91821336410306e-06	4975	family.Verrucomicrobiaceae.id.4036.summary.txt.gz	TRUE	reported	c87z8D	NA	22.4934205172771
354	15	rs12908520	A	G	0.061910393948464	0.0130946089802172	2.15138475494442e-06	11863	family.Verrucomicrobiaceae.id.4036.summary.txt.gz	TRUE	reported	c87z8D	NA	22.3533215885343
564	12	rs111862613	C	T	0.0907064965869101	0.0196746301357261	3.73127110670554e-06	11621	family.Verrucomicrobiaceae.id.4036.summary.txt.gz	TRUE	reported	c87z8D	NA	21.2551235095443
587	20	rs941682	A	G	-0.0631525696596324	0.0143767254427456	9.58113937114577e-06	11809	family.Verrucomicrobiaceae.id.4036.summary.txt.gz	TRUE	reported	c87z8D	NA	19.2957691741456
1147	11	rs4396289	T	C	-0.152917575095274	0.0288525324220802	1.53782353976253e-07	3913	family.Victivallaceae.id.2255.summary.txt.gz	TRUE	reported	UwZWWE	NA	28.0896889202798
640	7	rs2944282	C	T	-0.124196623325255	0.025702577448202	1.56601264413451e-06	3555	family.Victivallaceae.id.2255.summary.txt.gz	TRUE	reported	UwZWWE	NA	23.3488891730212
727	7	rs11764871	T	G	0.127099019958696	0.0256559828733204	7.49289166861556e-07	3909	family.Victivallaceae.id.2255.summary.txt.gz	TRUE	reported	UwZWWE	NA	24.541838256941
827	2	rs6545794	G	A	-0.197785619878533	0.041049540870068	5.97004607770826e-07	3916	family.Victivallaceae.id.2255.summary.txt.gz	TRUE	reported	UwZWWE	NA	23.2152207438688
1224	7	rs1603450	C	T	-0.144369072350011	0.0299872867337192	2.27954495866068e-06	3917	family.Victivallaceae.id.2255.summary.txt.gz	TRUE	reported	UwZWWE	NA	23.1778947888029
1720	5	rs2546105	T	A	0.126643494725124	0.025711059028846	1.02501061980979e-06	3917	family.Victivallaceae.id.2255.summary.txt.gz	TRUE	reported	UwZWWE	NA	24.2619577362469
2014	9	rs62570196	T	C	-0.246101492410071	0.0483077156271041	2.69852153903567e-07	3091	family.Victivallaceae.id.2255.summary.txt.gz	TRUE	reported	UwZWWE	NA	25.9534736442203
2611	10	rs7077363	A	G	0.148942159891761	0.0318366217930646	2.83375935855348e-06	3912	family.Victivallaceae.id.2255.summary.txt.gz	TRUE	reported	UwZWWE	NA	21.8867530906737
436	2	rs67832247	T	C	-0.123489124096538	0.0266695070307709	3.23800897313325e-06	3555	family.Victivallaceae.id.2255.summary.txt.gz	TRUE	reported	UwZWWE	NA	21.4401314750165
453	12	rs34962571	C	A	-0.186945459127364	0.0418411800588353	6.24823568509463e-06	3237	family.Victivallaceae.id.2255.summary.txt.gz	TRUE	reported	UwZWWE	NA	19.9628246599541
5112	9	rs7860510	C	G	0.164855226085406	0.0375127634054914	9.60089499356731e-06	3912	family.Victivallaceae.id.2255.summary.txt.gz	TRUE	reported	UwZWWE	NA	19.3128924804746
5310	3	rs7627405	T	C	-0.134158068597824	0.0301427472918685	8.19419614925017e-06	3555	family.Victivallaceae.id.2255.summary.txt.gz	TRUE	reported	UwZWWE	NA	19.809245282223
546	2	rs61702987	C	T	0.145501293186444	0.0300007330024392	3.07921100447026e-06	3906	family.Victivallaceae.id.2255.summary.txt.gz	TRUE	reported	UwZWWE	NA	23.5217686838448
555	12	rs7314815	A	G	0.101087856273015	0.0225593604419059	6.40085796773563e-06	3912	family.Victivallaceae.id.2255.summary.txt.gz	TRUE	reported	UwZWWE	NA	20.0791075997534
6110	19	rs11671100	C	A	-0.160034432207544	0.0349472360870359	4.08042016919725e-06	3331	family.Victivallaceae.id.2255.summary.txt.gz	TRUE	reported	UwZWWE	NA	20.9701336751549
1148	5	rs6890185	C	T	0.113423667539842	0.0233137293961593	1.12244446061374e-06	4166	genus..Clostridiuminnocuumgroup.id.14397.summary.txt.gz	TRUE	reported	q3Sbmp	NA	23.6692158122888
644	18	rs61267978	C	T	0.147079529621292	0.0320875016385457	5.5851260300407e-06	4165	genus..Clostridiuminnocuumgroup.id.14397.summary.txt.gz	TRUE	reported	q3Sbmp	NA	21.0103195066526
2015	3	rs1948423	A	T	-0.108859115491909	0.0234249758961361	3.49409503466301e-06	4165	genus..Clostridiuminnocuumgroup.id.14397.summary.txt.gz	TRUE	reported	q3Sbmp	NA	21.5958994692227
2119	1	rs6577484	A	G	0.160424750103656	0.0360857357818441	8.40601785659395e-06	3858	genus..Clostridiuminnocuumgroup.id.14397.summary.txt.gz	TRUE	reported	q3Sbmp	NA	19.7638529117939
2217	5	rs10074000	C	T	-0.102648063963091	0.0227508293368173	6.99942910263268e-06	4048	genus..Clostridiuminnocuumgroup.id.14397.summary.txt.gz	TRUE	reported	q3Sbmp	NA	20.3566851644264
2314	18	rs1942371	A	G	-0.157937950060136	0.0341869571277657	4.06337396164886e-06	3971	genus..Clostridiuminnocuumgroup.id.14397.summary.txt.gz	TRUE	reported	q3Sbmp	NA	21.3428346106422
2518	5	rs40656	T	C	0.142664381848401	0.0311021163287753	8.61520250280995e-06	4048	genus..Clostridiuminnocuumgroup.id.14397.summary.txt.gz	TRUE	reported	q3Sbmp	NA	21.0402664414189
2612	6	rs71564433	A	T	-0.126745947244519	0.0274656659959585	7.80009988416148e-06	4164	genus..Clostridiuminnocuumgroup.id.14397.summary.txt.gz	TRUE	reported	q3Sbmp	NA	21.2955025880598
2711	15	rs77845139	G	A	-0.114992930091278	0.0257186295637212	8.40621577011223e-06	4048	genus..Clostridiuminnocuumgroup.id.14397.summary.txt.gz	TRUE	reported	q3Sbmp	NA	19.9915576696446
2811	12	rs10506058	G	A	0.0997048048033155	0.0221925734904338	8.92442615220808e-06	4163	genus..Clostridiuminnocuumgroup.id.14397.summary.txt.gz	TRUE	reported	q3Sbmp	NA	20.1844463658069
2910	5	rs4869133	A	G	-0.180590536881835	0.0409505161188048	7.2445457430553e-06	3735	genus..Clostridiuminnocuumgroup.id.14397.summary.txt.gz	TRUE	reported	q3Sbmp	NA	19.4478330992132
437	10	rs112617308	C	T	-0.17087336142407	0.0362843970742838	2.38032542462856e-06	4001	genus..Eubacteriumbrachygroup.id.11296.summary.txt.gz	TRUE	reported	C5LV6N	NA	22.1773118808108
527	22	rs9613196	A	T	-0.238718472435947	0.0528561035322752	4.98786317589988e-06	3004	genus..Eubacteriumbrachygroup.id.11296.summary.txt.gz	TRUE	reported	C5LV6N	NA	20.3977265101784
828	5	rs62348779	C	T	-0.201480568519595	0.0432860149871789	3.78122011636165e-06	3827	genus..Eubacteriumbrachygroup.id.11296.summary.txt.gz	TRUE	reported	C5LV6N	NA	21.6656201333781
1827	10	rs2913110	T	C	0.105143062329495	0.0229419728069847	4.55805925779257e-06	4001	genus..Eubacteriumbrachygroup.id.11296.summary.txt.gz	TRUE	reported	C5LV6N	NA	21.0038893815845
1919	4	rs4862235	A	G	0.104806298434417	0.0225751345578332	3.73143284193457e-06	4000	genus..Eubacteriumbrachygroup.id.11296.summary.txt.gz	TRUE	reported	C5LV6N	NA	21.5533147141208
2315	2	rs12151423	G	A	0.101328627102251	0.0227324448974775	9.27049702937019e-06	3854	genus..Eubacteriumbrachygroup.id.11296.summary.txt.gz	TRUE	reported	C5LV6N	NA	19.8688175971672
2812	4	rs73199919	C	T	-0.236716837181504	0.0531334854965897	8.15524120463864e-06	3008	genus..Eubacteriumbrachygroup.id.11296.summary.txt.gz	TRUE	reported	C5LV6N	NA	19.8482255663727
366	11	rs6591893	A	G	0.108225435241649	0.0240318587930439	7.34343603667872e-06	3999	genus..Eubacteriumbrachygroup.id.11296.summary.txt.gz	TRUE	reported	C5LV6N	NA	20.2807473650157
384	22	rs720439	G	A	-0.111927001820581	0.0251252452187253	7.02826590315296e-06	4001	genus..Eubacteriumbrachygroup.id.11296.summary.txt.gz	TRUE	reported	C5LV6N	NA	19.844909504766
4213	4	rs13139592	C	T	-0.14599661589245	0.0327192091257308	7.96753015601087e-06	3842	genus..Eubacteriumbrachygroup.id.11296.summary.txt.gz	TRUE	reported	C5LV6N	NA	19.9103999208314
448	14	rs1384962	G	A	0.120888266834655	0.0266264273459264	6.99292439878065e-06	4001	genus..Eubacteriumbrachygroup.id.11296.summary.txt.gz	TRUE	reported	C5LV6N	NA	20.6130618477236
1149	7	rs17159861	T	C	0.0962227578374938	0.0168388279036101	1.03787291667733e-08	17380	genus..Eubacteriumcoprostanoligenesgroup.id.11375.summary.txt.gz	TRUE	reported	4oLrl2	NA	32.6536612707608
2100	7	rs9648214	C	T	-0.0828719424900575	0.0164309869258978	2.52029867929822e-07	17379	genus..Eubacteriumcoprostanoligenesgroup.id.11375.summary.txt.gz	TRUE	reported	4oLrl2	NA	25.4382796418653
367	1	rs115325767	C	G	0.0783321876449719	0.017471885357439	2.62197247694284e-06	16555	genus..Eubacteriumcoprostanoligenesgroup.id.11375.summary.txt.gz	TRUE	reported	4oLrl2	NA	20.1002272916279
405	15	rs12906958	T	C	-0.0533159248785428	0.0115934765314648	4.34802821078166e-06	17380	genus..Eubacteriumcoprostanoligenesgroup.id.11375.summary.txt.gz	TRUE	reported	4oLrl2	NA	21.1488384765363
449	15	rs4076415	G	T	0.0515152023270292	0.0110294347490564	1.98973518186375e-06	16960	genus..Eubacteriumcoprostanoligenesgroup.id.11375.summary.txt.gz	TRUE	reported	4oLrl2	NA	21.8154566525568
498	3	rs6762473	A	C	0.0521583647345351	0.0112352505249882	4.2611288243467e-06	17377	genus..Eubacteriumcoprostanoligenesgroup.id.11375.summary.txt.gz	TRUE	reported	4oLrl2	NA	21.5517436334415
5113	7	rs73109678	A	G	-0.0796955987438092	0.0172275163130711	3.66339134258821e-06	17379	genus..Eubacteriumcoprostanoligenesgroup.id.11375.summary.txt.gz	TRUE	reported	4oLrl2	NA	21.4004712032456
547	10	rs10444197	G	A	-0.0505822782247884	0.0113455286210221	5.98464176967516e-06	17380	genus..Eubacteriumcoprostanoligenesgroup.id.11375.summary.txt.gz	TRUE	reported	4oLrl2	NA	19.8768381151978
573	10	rs2644213	A	G	0.0538845264161214	0.0121244576090916	9.85637795772822e-06	17380	genus..Eubacteriumcoprostanoligenesgroup.id.11375.summary.txt.gz	TRUE	reported	4oLrl2	NA	19.7516554747096
588	3	rs11720857	T	C	0.063077577565099	0.0144484819514332	9.2625509284466e-06	16960	genus..Eubacteriumcoprostanoligenesgroup.id.11375.summary.txt.gz	TRUE	reported	4oLrl2	NA	19.0592397455503
605	7	rs4717831	T	A	0.0786782665147027	0.0174038008468564	9.17719104030656e-06	16854	genus..Eubacteriumcoprostanoligenesgroup.id.11375.summary.txt.gz	TRUE	reported	4oLrl2	NA	20.4371981408878
6111	15	rs62024432	T	C	-0.0769697631980281	0.0172101349912633	7.50207455022262e-06	17271	genus..Eubacteriumcoprostanoligenesgroup.id.11375.summary.txt.gz	TRUE	reported	4oLrl2	NA	20.0019228225829
6310	3	rs76898927	A	G	0.123055019732079	0.0266374911785224	4.78979174198274e-06	12197	genus..Eubacteriumcoprostanoligenesgroup.id.11375.summary.txt.gz	TRUE	reported	4oLrl2	NA	21.340865613112
663	12	rs11052069	C	T	0.0477831748032106	0.0107833295403455	9.37949120371982e-06	17380	genus..Eubacteriumcoprostanoligenesgroup.id.11375.summary.txt.gz	TRUE	reported	4oLrl2	NA	19.6356032522646
672	2	rs79895140	C	T	-0.0641016701817228	0.0141152876634352	8.61815905928662e-06	16139	genus..Eubacteriumcoprostanoligenesgroup.id.11375.summary.txt.gz	TRUE	reported	4oLrl2	NA	20.6233505557983
1150	16	rs4583233	C	A	0.0670204772475218	0.0128121779815614	2.83851908636396e-07	14327	genus..Eubacteriumeligensgroup.id.14372.summary.txt.gz	TRUE	reported	btHlxa	NA	27.3633399537886
344	10	rs265534	G	T	-0.0563756083216695	0.0120127195063776	2.26758039625934e-06	14776	genus..Eubacteriumeligensgroup.id.14372.summary.txt.gz	TRUE	reported	btHlxa	NA	22.024183116213
438	2	rs72839198	G	C	0.155658995251687	0.0375612220523567	3.13913646703203e-06	4926	genus..Eubacteriumeligensgroup.id.14372.summary.txt.gz	TRUE	reported	btHlxa	NA	17.1739035101052
528	14	rs74606150	G	C	-0.196453544549325	0.0425649510311357	4.24506334451182e-06	5381	genus..Eubacteriumeligensgroup.id.14372.summary.txt.gz	TRUE	reported	btHlxa	NA	21.3017587542974
645	6	rs6923695	G	T	0.103267603329869	0.0229524502317044	4.87406317877696e-06	12891	genus..Eubacteriumeligensgroup.id.14372.summary.txt.gz	TRUE	reported	btHlxa	NA	20.2427768222303
1026	2	rs56080211	T	C	0.12309269677591	0.0282743146719382	9.14289967259373e-06	10699	genus..Eubacteriumeligensgroup.id.14372.summary.txt.gz	TRUE	reported	btHlxa	NA	18.953106323938
1324	16	rs4888188	G	T	-0.0533279861230033	0.0119125785506102	7.74137881473012e-06	14771	genus..Eubacteriumeligensgroup.id.14372.summary.txt.gz	TRUE	reported	btHlxa	NA	20.0400505134307
1420	14	rs158115	C	G	0.0915270526420366	0.0190610873345401	9.74184592453926e-06	14678	genus..Eubacteriumeligensgroup.id.14372.summary.txt.gz	TRUE	reported	btHlxa	NA	23.0570431537615
1521	13	rs2200429	G	A	-0.0888824591608613	0.0198478975663649	5.29720747140522e-06	14761	genus..Eubacteriumeligensgroup.id.14372.summary.txt.gz	TRUE	reported	btHlxa	NA	20.054096670649
1721	11	rs182318	A	G	-0.0824941132661435	0.0195614967927638	8.39836920008547e-06	14777	genus..Eubacteriumeligensgroup.id.14372.summary.txt.gz	TRUE	reported	btHlxa	NA	17.7845037669523
1828	7	rs12719051	G	A	0.091662636801767	0.0208183477478652	7.11766116338457e-06	12799	genus..Eubacteriumeligensgroup.id.14372.summary.txt.gz	TRUE	reported	btHlxa	NA	19.3861770604656
1152	2	rs3771393	T	C	0.130842344234957	0.026667104373126	7.37909325624841e-07	3792	genus..Eubacteriumfissicatenagroup.id.14373.summary.txt.gz	TRUE	reported	wcT3Bt	NA	24.0738146055917
529	8	rs2733072	A	G	0.109644167948117	0.022830586609729	1.49089216111482e-06	3833	genus..Eubacteriumfissicatenagroup.id.14373.summary.txt.gz	TRUE	reported	wcT3Bt	NA	23.0641222623096
646	11	rs7104872	A	G	0.138611742742229	0.0291905525245554	2.73150389788929e-06	3829	genus..Eubacteriumfissicatenagroup.id.14373.summary.txt.gz	TRUE	reported	wcT3Bt	NA	22.5483837153925
928	7	rs151257695	G	A	0.209509778724955	0.0454847225801605	3.09680915789635e-06	3587	genus..Eubacteriumfissicatenagroup.id.14373.summary.txt.gz	TRUE	reported	wcT3Bt	NA	21.2166834062529
1027	18	rs11876297	C	T	0.131469397810945	0.0281712031830947	2.66556422849862e-06	3396	genus..Eubacteriumfissicatenagroup.id.14373.summary.txt.gz	TRUE	reported	wcT3Bt	NA	21.7790311179987
1421	6	rs6934739	G	A	0.111463383719603	0.0252788047768516	9.7532632352641e-06	3831	genus..Eubacteriumfissicatenagroup.id.14373.summary.txt.gz	TRUE	reported	wcT3Bt	NA	19.4424671528838
1623	14	rs10147907	G	T	0.172262806688065	0.0396009825121173	8.27245665941068e-06	3833	genus..Eubacteriumfissicatenagroup.id.14373.summary.txt.gz	TRUE	reported	wcT3Bt	NA	18.9221776612664
2016	3	rs1768152	C	T	0.139488570966463	0.0316185840212357	8.70053928487471e-06	3590	genus..Eubacteriumfissicatenagroup.id.14373.summary.txt.gz	TRUE	reported	wcT3Bt	NA	19.4622217311612
2316	10	rs11818408	A	G	0.105850349853371	0.0237114035360187	8.20015253161177e-06	3590	genus..Eubacteriumfissicatenagroup.id.14373.summary.txt.gz	TRUE	reported	wcT3Bt	NA	19.9282917280854
1153	4	rs13116360	C	T	0.154124444645952	0.0297185330554663	2.94486822953011e-07	10323	genus..Eubacteriumhalliigroup.id.11338.summary.txt.gz	TRUE	reported	0AQb4m	NA	26.896038196473
345	3	rs949971	G	T	-0.0540163641850448	0.0116100708747731	3.29002023313144e-06	16566	genus..Eubacteriumhalliigroup.id.11338.summary.txt.gz	TRUE	reported	0AQb4m	NA	21.6461645475135
439	1	rs10798999	T	C	0.0601660737633011	0.0126752446850334	2.60557880547594e-06	16561	genus..Eubacteriumhalliigroup.id.11338.summary.txt.gz	TRUE	reported	0AQb4m	NA	22.5315277504715
548	7	rs60254196	G	A	-0.0522831629686655	0.0111864909683667	2.69671921719683e-06	16238	genus..Eubacteriumhalliigroup.id.11338.summary.txt.gz	TRUE	reported	0AQb4m	NA	21.8441904179322
647	7	rs10808115	C	A	-0.0504747407839271	0.0109922475222328	4.42448483155775e-06	16566	genus..Eubacteriumhalliigroup.id.11338.summary.txt.gz	TRUE	reported	0AQb4m	NA	21.0850772314572
1028	15	rs74018587	T	C	0.208942799186401	0.0438219737316112	3.70257284184543e-06	3039	genus..Eubacteriumhalliigroup.id.11338.summary.txt.gz	TRUE	reported	0AQb4m	NA	22.7337431444572
1325	3	rs6550770	C	T	-0.198087408104575	0.0443544874600637	4.82300455789055e-06	4279	genus..Eubacteriumhalliigroup.id.11338.summary.txt.gz	TRUE	reported	0AQb4m	NA	19.9452097895888
1422	11	rs10501370	T	C	-0.115588893898329	0.0252488885598848	5.41918494722963e-06	13824	genus..Eubacteriumhalliigroup.id.11338.summary.txt.gz	TRUE	reported	0AQb4m	NA	20.9578961839829
1920	19	rs281379	G	A	-0.0499523280278468	0.0112152927467483	9.32796049975418e-06	16130	genus..Eubacteriumhalliigroup.id.11338.summary.txt.gz	TRUE	reported	0AQb4m	NA	19.8376506652685
2120	11	rs78056098	T	G	-0.0507411142624388	0.0113758215034367	8.28817564667184e-06	16568	genus..Eubacteriumhalliigroup.id.11338.summary.txt.gz	TRUE	reported	0AQb4m	NA	19.8954818594014
2218	3	rs138531890	G	A	0.153138470802483	0.0349456413891867	5.4305964590041e-06	7710	genus..Eubacteriumhalliigroup.id.11338.summary.txt.gz	TRUE	reported	0AQb4m	NA	19.2035968613635
2712	3	rs28584818	G	A	0.126115363898252	0.0268627474424814	4.43234779020068e-06	11095	genus..Eubacteriumhalliigroup.id.11338.summary.txt.gz	TRUE	reported	0AQb4m	NA	22.0411949987391
308	11	rs117748144	C	T	-0.126581958269596	0.0287119552475553	7.86001808582974e-06	10861	genus..Eubacteriumhalliigroup.id.11338.summary.txt.gz	TRUE	reported	0AQb4m	NA	19.4365009260818
3115	1	rs17474256	A	G	0.0810805094614862	0.0184573085032199	9.45445229665656e-06	16460	genus..Eubacteriumhalliigroup.id.11338.summary.txt.gz	TRUE	reported	0AQb4m	NA	19.2972843014563
3216	18	rs630939	T	C	-0.0508914228701184	0.0114352105716252	9.15758698369525e-06	16238	genus..Eubacteriumhalliigroup.id.11338.summary.txt.gz	TRUE	reported	0AQb4m	NA	19.8061860550918
346	4	rs17074066	C	T	-0.0813986242502035	0.0189272315288738	9.34904765852772e-06	15804	genus..Eubacteriumhalliigroup.id.11338.summary.txt.gz	TRUE	reported	0AQb4m	NA	18.4952386761383
1154	14	rs34297067	G	A	-0.186906548469567	0.0341474916846643	6.59783590910388e-08	3271	genus..Eubacteriumnodatumgroup.id.11297.summary.txt.gz	TRUE	reported	Kf3dN5	NA	29.9592832713571
1155	9	rs113893692	T	C	-0.185107160075678	0.0403573253915136	5.75701502269741e-06	3195	genus..Eubacteriumnodatumgroup.id.11297.summary.txt.gz	TRUE	reported	Kf3dN5	NA	21.037865920151
1423	9	rs77910827	T	C	0.201788440873475	0.041356826061215	9.05381284941437e-07	3271	genus..Eubacteriumnodatumgroup.id.11297.summary.txt.gz	TRUE	reported	Kf3dN5	NA	23.8066434073261
1722	10	rs61841040	T	G	0.16062114062078	0.0341609285495782	3.56140921839411e-06	3295	genus..Eubacteriumnodatumgroup.id.11297.summary.txt.gz	TRUE	reported	Kf3dN5	NA	22.1078280090977
2122	1	rs9425984	C	T	-0.130233831901903	0.0292346534965737	7.20680599012901e-06	3294	genus..Eubacteriumnodatumgroup.id.11297.summary.txt.gz	TRUE	reported	Kf3dN5	NA	19.8450289471835
2713	7	rs10263623	T	C	0.193495904118522	0.0439023377321087	8.90706499385841e-06	3080	genus..Eubacteriumnodatumgroup.id.11297.summary.txt.gz	TRUE	reported	Kf3dN5	NA	19.4253234992079
309	10	rs11006576	G	A	-0.110167093821417	0.0245929633074394	7.98663846127768e-06	3295	genus..Eubacteriumnodatumgroup.id.11297.summary.txt.gz	TRUE	reported	Kf3dN5	NA	20.0669820583993
3217	1	rs7880204	C	T	-0.125453807552311	0.0275303121132707	6.83884405532402e-06	3294	genus..Eubacteriumnodatumgroup.id.11297.summary.txt.gz	TRUE	reported	Kf3dN5	NA	20.7656449156361
406	4	rs6818880	G	A	-0.110080596326478	0.0245964454310779	7.82540201554099e-06	3291	genus..Eubacteriumnodatumgroup.id.11297.summary.txt.gz	TRUE	reported	Kf3dN5	NA	20.0298108662231
4114	7	rs10458299	C	T	-0.187752781331818	0.0419690108889028	8.36714346028871e-06	3271	genus..Eubacteriumnodatumgroup.id.11297.summary.txt.gz	TRUE	reported	Kf3dN5	NA	20.0131426285369
4214	8	rs7827125	T	C	0.122299815338707	0.02713314326782	7.17354668231428e-06	3294	genus..Eubacteriumnodatumgroup.id.11297.summary.txt.gz	TRUE	reported	Kf3dN5	NA	20.3166166760978
1156	12	rs12423772	T	G	0.140979641070221	0.0295028890109047	2.62925374831098e-06	5321	genus..Eubacteriumoxidoreducensgroup.id.11339.summary.txt.gz	TRUE	reported	0FMf4D	NA	22.8340900862121
2101	4	rs2973294	T	G	0.0923558710698249	0.0195438711807532	2.38836425360718e-06	5378	genus..Eubacteriumoxidoreducensgroup.id.11339.summary.txt.gz	TRUE	reported	0FMf4D	NA	22.3309826812166
440	16	rs34561138	A	G	0.21614534542657	0.0459919696239924	2.51162685546062e-06	4186	genus..Eubacteriumoxidoreducensgroup.id.11339.summary.txt.gz	TRUE	reported	0FMf4D	NA	22.0865436409693
728	5	rs440215	T	C	0.093276592479957	0.019529390755972	1.65407199835244e-06	5377	genus..Eubacteriumoxidoreducensgroup.id.11339.summary.txt.gz	TRUE	reported	0FMf4D	NA	22.8122411769891
1829	4	rs1425962	C	G	0.0906103936292111	0.0200612323796081	7.32284483432928e-06	5321	genus..Eubacteriumoxidoreducensgroup.id.11339.summary.txt.gz	TRUE	reported	0FMf4D	NA	20.4005002422894
2219	1	rs12129908	A	C	0.089327250313422	0.0198332870637544	5.79515993879262e-06	5377	genus..Eubacteriumoxidoreducensgroup.id.11339.summary.txt.gz	TRUE	reported	0FMf4D	NA	20.2851645821144
1157	15	rs35398954	G	A	-0.0901401557711116	0.0174601710173563	5.39945418776099e-07	16621	genus..Eubacteriumrectalegroup.id.14374.summary.txt.gz	TRUE	reported	BxWT4X	NA	26.6526024934387
2102	12	rs117151453	C	G	-0.113140608673848	0.0243541400411959	1.84431974233301e-06	13908	genus..Eubacteriumrectalegroup.id.14374.summary.txt.gz	TRUE	reported	BxWT4X	NA	21.581986854691
347	18	rs16960159	G	C	-0.156595964289606	0.0336233795397446	4.10131507623462e-06	8334	genus..Eubacteriumrectalegroup.id.14374.summary.txt.gz	TRUE	reported	BxWT4X	NA	21.6909415985719
450	2	rs314726	C	T	0.0528823543475253	0.0109486239549705	1.37966680539971e-06	16966	genus..Eubacteriumrectalegroup.id.14374.summary.txt.gz	TRUE	reported	BxWT4X	NA	23.3293417225201
549	1	rs10797540	G	A	0.0503179066833849	0.0108389459069818	3.53383933195905e-06	17350	genus..Eubacteriumrectalegroup.id.14374.summary.txt.gz	TRUE	reported	BxWT4X	NA	21.551178943545
729	7	rs10248854	A	C	-0.0527826766524865	0.0113463501938763	4.20675858274682e-06	17348	genus..Eubacteriumrectalegroup.id.14374.summary.txt.gz	TRUE	reported	BxWT4X	NA	21.6406575541167
929	1	rs3980709	T	A	-0.0622701452967712	0.0140571590027479	6.85523515522762e-06	17340	genus..Eubacteriumrectalegroup.id.14374.summary.txt.gz	TRUE	reported	BxWT4X	NA	19.6229656527691
1029	11	rs2884897	G	A	-0.129363698598935	0.0289020676762633	6.444256961594e-06	10813	genus..Eubacteriumrectalegroup.id.14374.summary.txt.gz	TRUE	reported	BxWT4X	NA	20.0339700625774
1158	11	rs10892089	G	C	-0.0635521739147321	0.01400723324973	6.21821052303292e-06	17351	genus..Eubacteriumrectalegroup.id.14374.summary.txt.gz	TRUE	reported	BxWT4X	NA	20.5852478652573
1830	1	rs143694765	C	T	0.0870025234205739	0.0197789596439438	9.75368727221483e-06	15124	genus..Eubacteriumrectalegroup.id.14374.summary.txt.gz	TRUE	reported	BxWT4X	NA	19.3489235848631
1921	9	rs59427698	G	A	-0.0576035090102185	0.01308533674028	5.3690557944971e-06	16613	genus..Eubacteriumrectalegroup.id.14374.summary.txt.gz	TRUE	reported	BxWT4X	NA	19.3788532204166
2123	9	rs62547233	G	A	0.0536319000668266	0.012020062524606	9.8982019894356e-06	17347	genus..Eubacteriumrectalegroup.id.14374.summary.txt.gz	TRUE	reported	BxWT4X	NA	19.9082420922853
2519	15	rs58498416	T	C	-0.0517315783741011	0.0118196444902127	9.68419722749293e-06	17350	genus..Eubacteriumrectalegroup.id.14374.summary.txt.gz	TRUE	reported	BxWT4X	NA	19.1559030528372
1159	5	rs2116427	G	A	0.0911460512715159	0.0182353068079111	4.67364474759123e-07	7739	genus..Eubacteriumruminantiumgroup.id.11340.summary.txt.gz	TRUE	reported	LHw8hl	NA	24.9832864493282
455	22	rs139749	T	C	-0.0845439274477069	0.0171790775197909	8.58844982867134e-07	7314	genus..Eubacteriumruminantiumgroup.id.11340.summary.txt.gz	TRUE	reported	LHw8hl	NA	24.2194992115663
730	10	rs72836424	T	C	-0.139824589058134	0.0300689633359883	2.62125420190163e-06	7314	genus..Eubacteriumruminantiumgroup.id.11340.summary.txt.gz	TRUE	reported	LHw8hl	NA	21.6237091964642
829	9	rs2229917	G	A	0.153537928651796	0.032392214867845	2.15893660848676e-06	7050	genus..Eubacteriumruminantiumgroup.id.11340.summary.txt.gz	TRUE	reported	LHw8hl	NA	22.4672576378503
930	14	rs10131724	C	A	-0.199832279489332	0.041457713434255	2.38663045379669e-06	5071	genus..Eubacteriumruminantiumgroup.id.11340.summary.txt.gz	TRUE	reported	LHw8hl	NA	23.233818601994
1160	5	rs16891896	A	G	-0.174787011436225	0.0390572683191562	2.38120382792545e-06	4753	genus..Eubacteriumruminantiumgroup.id.11340.summary.txt.gz	TRUE	reported	LHw8hl	NA	20.0269393630143
1723	8	rs7000472	G	A	-0.0762282078264311	0.0165230216194415	4.06847531714027e-06	7739	genus..Eubacteriumruminantiumgroup.id.11340.summary.txt.gz	TRUE	reported	LHw8hl	NA	21.2839620788091
1922	2	rs13025464	C	T	-0.0737077145050206	0.016378577182548	6.96842494285792e-06	7738	genus..Eubacteriumruminantiumgroup.id.11340.summary.txt.gz	TRUE	reported	LHw8hl	NA	20.252262448474
2613	2	rs2418654	T	C	-0.0748878905033382	0.0165851606753295	6.172472303423e-06	7314	genus..Eubacteriumruminantiumgroup.id.11340.summary.txt.gz	TRUE	reported	LHw8hl	NA	20.3884320404678
2714	1	rs6676699	T	G	-0.088812363719523	0.0196447171492307	6.37979146091671e-06	7708	genus..Eubacteriumruminantiumgroup.id.11340.summary.txt.gz	TRUE	reported	LHw8hl	NA	20.4387954618319
2911	12	rs73139629	C	A	-0.11509784801075	0.0247909409593739	5.36199153236403e-06	7314	genus..Eubacteriumruminantiumgroup.id.11340.summary.txt.gz	TRUE	reported	LHw8hl	NA	21.5550177707765
3010	22	rs112375806	A	T	0.14314108548906	0.0293757494122342	5.82165766036921e-06	7123	genus..Eubacteriumruminantiumgroup.id.11340.summary.txt.gz	TRUE	reported	LHw8hl	NA	23.743826106834
3116	9	rs606117	G	A	0.0833242657046866	0.0180559868547672	4.81638853282906e-06	7263	genus..Eubacteriumruminantiumgroup.id.11340.summary.txt.gz	TRUE	reported	LHw8hl	NA	21.2961222144473
375	6	rs57340348	C	T	-0.0979429331387566	0.0212165948394574	4.93278346085486e-06	7314	genus..Eubacteriumruminantiumgroup.id.11340.summary.txt.gz	TRUE	reported	LHw8hl	NA	21.3105591893371
4115	1	rs2817174	T	C	-0.073430578584094	0.0163686854679969	7.86959569863615e-06	7710	genus..Eubacteriumruminantiumgroup.id.11340.summary.txt.gz	TRUE	reported	LHw8hl	NA	20.1245553350313
499	1	rs10923018	A	G	0.0726437863388374	0.0160924055935709	6.79540919256427e-06	7739	genus..Eubacteriumruminantiumgroup.id.11340.summary.txt.gz	TRUE	reported	LHw8hl	NA	20.3776925156611
503	15	rs11637981	T	G	-0.0732579960862343	0.0160887959984434	5.43671463779233e-06	7718	genus..Eubacteriumruminantiumgroup.id.11340.summary.txt.gz	TRUE	reported	LHw8hl	NA	20.7330397085555
52	12	rs17519472	T	C	0.107804140148699	0.0233983775447583	4.70355623801051e-06	7710	genus..Eubacteriumruminantiumgroup.id.11340.summary.txt.gz	TRUE	reported	LHw8hl	NA	21.227526485911
5311	6	rs209813	A	G	-0.103488116070131	0.0236390573676276	9.23145733374635e-06	7264	genus..Eubacteriumruminantiumgroup.id.11340.summary.txt.gz	TRUE	reported	LHw8hl	NA	19.1655220172955
1161	20	rs6048195	T	A	-0.0603594315178333	0.0116579938541485	2.5032420797269e-07	14839	genus..Eubacteriumventriosumgroup.id.11341.summary.txt.gz	TRUE	reported	PMJRP5	NA	26.8066557733425
2103	20	rs73615400	C	T	-0.0956303165866365	0.0193427596489153	9.53613236131177e-07	15146	genus..Eubacteriumventriosumgroup.id.11341.summary.txt.gz	TRUE	reported	PMJRP5	NA	24.4429892259809
348	3	rs57199565	C	T	0.0783394354345015	0.0160257103081581	7.97036579679181e-07	14913	genus..Eubacteriumventriosumgroup.id.11341.summary.txt.gz	TRUE	reported	PMJRP5	NA	23.8960599466578
456	13	rs11617697	G	A	-0.143348528477697	0.0286240730320826	7.21756535082003e-07	11497	genus..Eubacteriumventriosumgroup.id.11341.summary.txt.gz	TRUE	reported	PMJRP5	NA	25.0797738276697
550	8	rs16884680	T	G	-0.090642842676102	0.019190901440616	1.73969428451799e-06	15289	genus..Eubacteriumventriosumgroup.id.11341.summary.txt.gz	TRUE	reported	PMJRP5	NA	22.3088038082814
649	18	rs12964517	A	G	0.0587198057553738	0.0123453323838013	2.07498742438489e-06	15289	genus..Eubacteriumventriosumgroup.id.11341.summary.txt.gz	TRUE	reported	PMJRP5	NA	22.6237006620072
732	12	rs876734	T	C	-0.0618696480882828	0.0132532314306121	2.88907627230526e-06	14913	genus..Eubacteriumventriosumgroup.id.11341.summary.txt.gz	TRUE	reported	PMJRP5	NA	21.7927345059787
931	14	rs3809430	C	T	-0.0548171139338207	0.0118425655148259	3.55316944426308e-06	15287	genus..Eubacteriumventriosumgroup.id.11341.summary.txt.gz	TRUE	reported	PMJRP5	NA	21.4259822747995
1624	16	rs72783037	A	C	0.0658925718144084	0.0143746836139585	6.54762037665931e-06	15286	genus..Eubacteriumventriosumgroup.id.11341.summary.txt.gz	TRUE	reported	PMJRP5	NA	21.0124323296635
2220	4	rs73849225	C	T	0.0975711476205074	0.0224388272139941	5.20908517250086e-06	14573	genus..Eubacteriumventriosumgroup.id.11341.summary.txt.gz	TRUE	reported	PMJRP5	NA	18.907866075476
3011	13	rs9316536	G	T	-0.0817110773171718	0.018312095210072	7.83519178971875e-06	15289	genus..Eubacteriumventriosumgroup.id.11341.summary.txt.gz	TRUE	reported	PMJRP5	NA	19.9106664765445
355	14	rs35179274	T	C	-0.0627263288397241	0.0137859750213011	5.75792141356387e-06	15287	genus..Eubacteriumventriosumgroup.id.11341.summary.txt.gz	TRUE	reported	PMJRP5	NA	20.7025940583447
376	1	rs78250280	A	G	0.0749762423694705	0.0164404475269874	3.35790999721094e-06	14835	genus..Eubacteriumventriosumgroup.id.11341.summary.txt.gz	TRUE	reported	PMJRP5	NA	20.7979280280123
398	1	rs66746423	T	C	0.0751500997068046	0.0164978429506572	6.11142078031557e-06	14578	genus..Eubacteriumventriosumgroup.id.11341.summary.txt.gz	TRUE	reported	PMJRP5	NA	20.7493641273577
4116	2	rs6704822	G	A	0.0739179222185694	0.0166704949557246	6.62229865218785e-06	15289	genus..Eubacteriumventriosumgroup.id.11341.summary.txt.gz	TRUE	reported	PMJRP5	NA	19.6608600784127
479	3	rs13082419	T	C	-0.0715522054761074	0.0161369687414344	9.55986871481453e-06	14501	genus..Eubacteriumventriosumgroup.id.11341.summary.txt.gz	TRUE	reported	PMJRP5	NA	19.6608429424956
482	3	rs66830358	A	T	0.0528752093813576	0.0117972266661794	6.86916926202877e-06	14913	genus..Eubacteriumventriosumgroup.id.11341.summary.txt.gz	TRUE	reported	PMJRP5	NA	20.0883539859728
1162	20	rs17830032	A	G	-0.160597430862368	0.0310514530483689	2.38892766460175e-07	9527	genus..Eubacteriumxylanophilumgroup.id.14375.summary.txt.gz	TRUE	reported	9Jnm9A	NA	26.7493560421207
2104	7	rs13239072	A	G	0.06874273429727	0.0142728315744079	1.81782568966878e-06	13307	genus..Eubacteriumxylanophilumgroup.id.14375.summary.txt.gz	TRUE	reported	9Jnm9A	NA	23.1970801571715
650	17	rs79582700	G	C	-0.0951676506584881	0.0199968965266752	2.40981144960442e-06	13256	genus..Eubacteriumxylanophilumgroup.id.14375.summary.txt.gz	TRUE	reported	9Jnm9A	NA	22.6492329132896
733	19	rs12980122	G	C	-0.10827352488577	0.0238257149732965	5.01935292939836e-06	12039	genus..Eubacteriumxylanophilumgroup.id.14375.summary.txt.gz	TRUE	reported	9Jnm9A	NA	20.6515506694899
1163	16	rs2012708	G	A	0.0573202475739718	0.0126905020312992	6.52539790123302e-06	13306	genus..Eubacteriumxylanophilumgroup.id.14375.summary.txt.gz	TRUE	reported	9Jnm9A	NA	20.4013313296033
1326	11	rs2213117	G	T	0.0877797364305482	0.0189012284695105	4.21328667833515e-06	12878	genus..Eubacteriumxylanophilumgroup.id.14375.summary.txt.gz	TRUE	reported	9Jnm9A	NA	21.5679308072321
1424	14	rs10140184	C	A	0.0576794526232797	0.0125989898497408	4.95862415338592e-06	12930	genus..Eubacteriumxylanophilumgroup.id.14375.summary.txt.gz	TRUE	reported	9Jnm9A	NA	20.9590121042615
1522	1	rs10917203	C	A	0.0612633267044508	0.0130916884542897	3.15154738799593e-06	12930	genus..Eubacteriumxylanophilumgroup.id.14375.summary.txt.gz	TRUE	reported	9Jnm9A	NA	21.898271128365
1625	16	rs112176119	T	C	-0.113455468153488	0.024576195578986	3.32765930356292e-06	12199	genus..Eubacteriumxylanophilumgroup.id.14375.summary.txt.gz	TRUE	reported	9Jnm9A	NA	21.311869853092
1831	9	rs1999224	T	G	-0.0949051428308416	0.0203502814684776	3.75491530869858e-06	13309	genus..Eubacteriumxylanophilumgroup.id.14375.summary.txt.gz	TRUE	reported	9Jnm9A	NA	21.7489679573294
2017	4	rs75586835	G	A	-0.114497554547512	0.0263454721223654	9.38708231298955e-06	12550	genus..Eubacteriumxylanophilumgroup.id.14375.summary.txt.gz	TRUE	reported	9Jnm9A	NA	18.887759782147
2317	1	rs4654122	G	C	0.0553508075146877	0.0123587941192825	7.19609450377551e-06	13309	genus..Eubacteriumxylanophilumgroup.id.14375.summary.txt.gz	TRUE	reported	9Jnm9A	NA	20.0583741194759
1164	10	rs2047242	G	A	-0.0676030099013206	0.0133737733507791	2.46372145342276e-07	13369	genus..Ruminococcusgauvreauiigroup.id.11342.summary.txt.gz	TRUE	reported	xnoyLi	NA	25.5519557952756
457	16	rs71386687	G	T	0.121036907829049	0.0238599603360403	2.90760817470702e-07	11340	genus..Ruminococcusgauvreauiigroup.id.11342.summary.txt.gz	TRUE	reported	xnoyLi	NA	25.7333428021487
651	3	rs9870933	G	A	0.0621642789517628	0.0126071626850593	8.49119796265021e-07	13382	genus..Ruminococcusgauvreauiigroup.id.11342.summary.txt.gz	TRUE	reported	xnoyLi	NA	24.3134779266086
830	12	rs1391597	T	C	0.0590283809972879	0.0124873510622732	1.85964317592582e-06	13382	genus..Ruminococcusgauvreauiigroup.id.11342.summary.txt.gz	TRUE	reported	xnoyLi	NA	22.3450381629329
1165	5	rs431418	G	A	-0.0947370433356811	0.0210157100993473	5.53667145088742e-06	13289	genus..Ruminococcusgauvreauiigroup.id.11342.summary.txt.gz	TRUE	reported	xnoyLi	NA	20.3213013122869
1225	2	rs10931481	A	G	0.061009637898756	0.0130484457310503	3.38211299912808e-06	13382	genus..Ruminococcusgauvreauiigroup.id.11342.summary.txt.gz	TRUE	reported	xnoyLi	NA	21.8614683003556
1327	15	rs289410	A	G	-0.0654925767495032	0.0139101039891184	2.27463597109071e-06	13380	genus..Ruminococcusgauvreauiigroup.id.11342.summary.txt.gz	TRUE	reported	xnoyLi	NA	22.1678412160179
1724	1	rs2105937	G	A	0.0580215433521253	0.0127805867523871	5.1035215842369e-06	13364	genus..Ruminococcusgauvreauiigroup.id.11342.summary.txt.gz	TRUE	reported	xnoyLi	NA	20.6099514252677
1923	8	rs2166943	C	A	0.0566973791291385	0.0123496728879881	5.2771748011997e-06	13377	genus..Ruminococcusgauvreauiigroup.id.11342.summary.txt.gz	TRUE	reported	xnoyLi	NA	21.0773039744882
2124	7	rs12539819	T	C	0.11065353642163	0.0240683599559505	4.4937474613659e-06	11860	genus..Ruminococcusgauvreauiigroup.id.11342.summary.txt.gz	TRUE	reported	xnoyLi	NA	21.1367203056233
2221	1	rs12079579	G	A	0.0955323785307506	0.0213436193108404	5.03724896429991e-06	12986	genus..Ruminococcusgauvreauiigroup.id.11342.summary.txt.gz	TRUE	reported	xnoyLi	NA	20.0338791332052
2318	4	rs73802842	A	C	0.0736808103380828	0.016966478373626	7.48025669831334e-06	13382	genus..Ruminococcusgauvreauiigroup.id.11342.summary.txt.gz	TRUE	reported	xnoyLi	NA	18.8592914186933
385	5	rs13188803	A	T	0.0709418725946552	0.0156855194425569	7.2755860072598e-06	12834	genus..Ruminococcusgauvreauiigroup.id.11342.summary.txt.gz	TRUE	reported	xnoyLi	NA	20.4553768638627
1166	5	rs13163520	A	G	-0.127377480674777	0.0233883254497238	5.61014906456999e-08	6326	genus..Ruminococcusgnavusgroup.id.14376.summary.txt.gz	TRUE	reported	1GzADx	NA	29.6610863413667
1626	2	rs934940	C	A	-0.105044904748486	0.0229588343098382	2.73704899147638e-06	6309	genus..Ruminococcusgnavusgroup.id.14376.summary.txt.gz	TRUE	reported	1GzADx	NA	20.9339082090116
2414	3	rs9872758	C	T	0.084923254260969	0.0176643132845956	1.66029355320888e-06	6398	genus..Ruminococcusgnavusgroup.id.14376.summary.txt.gz	TRUE	reported	1GzADx	NA	23.1131819919773
2520	8	rs2909242	A	C	-0.0909964761111457	0.0183510121866169	7.40956828420779e-07	6401	genus..Ruminococcusgnavusgroup.id.14376.summary.txt.gz	TRUE	reported	1GzADx	NA	24.5883338669032
349	9	rs3124783	G	A	-0.115989720692856	0.0249099100747593	2.66519567499894e-06	6401	genus..Ruminococcusgnavusgroup.id.14376.summary.txt.gz	TRUE	reported	1GzADx	NA	21.6817676387903
378	2	rs62167033	C	T	0.185289033424303	0.0396295292019789	3.49528554386967e-06	5194	genus..Ruminococcusgnavusgroup.id.14376.summary.txt.gz	TRUE	reported	1GzADx	NA	21.8605762397126
3910	2	rs12989336	A	G	-0.0846860605208149	0.0187936101595358	7.11808360189722e-06	6401	genus..Ruminococcusgnavusgroup.id.14376.summary.txt.gz	TRUE	reported	1GzADx	NA	20.305020544181
4310	1	rs12136548	T	C	0.0901945658815893	0.0196475742882165	3.0963112523367e-06	6401	genus..Ruminococcusgnavusgroup.id.14376.summary.txt.gz	TRUE	reported	1GzADx	NA	21.0738005838768
4410	3	rs78399089	C	T	0.144444797741176	0.0326617690012871	6.6299781621524e-06	5944	genus..Ruminococcusgnavusgroup.id.14376.summary.txt.gz	TRUE	reported	1GzADx	NA	19.5579983115891
458	10	rs11597105	G	A	0.114672833601333	0.025065269287278	6.94868124304819e-06	6328	genus..Ruminococcusgnavusgroup.id.14376.summary.txt.gz	TRUE	reported	1GzADx	NA	20.9303426780379
574	16	rs11864644	C	T	-0.139803729065944	0.031825334518828	5.00880365963437e-06	6241	genus..Ruminococcusgnavusgroup.id.14376.summary.txt.gz	TRUE	reported	1GzADx	NA	19.2970782087222
741	4	rs4388134	T	C	-0.0904996683317083	0.0203544145041162	9.11636991217186e-06	6399	genus..Ruminococcusgnavusgroup.id.14376.summary.txt.gz	TRUE	reported	1GzADx	NA	19.7686378920581
1167	19	rs35866622	C	T	-0.0612023841477696	0.0109421248685838	2.21337001584787e-08	17240	genus..Ruminococcustorquesgroup.id.14377.summary.txt.gz	TRUE	reported	ix4zqX	NA	31.2847974778113
3117	12	rs773123	A	T	0.0824004646064527	0.0173861594881762	1.58955565498908e-06	17011	genus..Ruminococcustorquesgroup.id.14377.summary.txt.gz	TRUE	reported	ix4zqX	NA	22.462185135897
4910	10	rs10904297	G	A	-0.167804385203179	0.0389812371891559	2.68713330855969e-06	3143	genus..Ruminococcustorquesgroup.id.14377.summary.txt.gz	TRUE	reported	ix4zqX	NA	18.5308514509417
652	17	rs8080469	A	G	0.0490726624219759	0.0107036253845275	3.49522482860778e-06	17798	genus..Ruminococcustorquesgroup.id.14377.summary.txt.gz	TRUE	reported	ix4zqX	NA	21.0192608855623
683	8	rs77034621	G	T	-0.151552842319225	0.0335877751890579	6.06872339132748e-06	8567	genus..Ruminococcustorquesgroup.id.14377.summary.txt.gz	TRUE	reported	ix4zqX	NA	20.3594338114764
734	7	rs73130967	T	A	0.0770374829620573	0.0168264231407815	3.70741046605573e-06	17011	genus..Ruminococcustorquesgroup.id.14377.summary.txt.gz	TRUE	reported	ix4zqX	NA	20.961413110197
742	15	rs1972694	A	T	-0.061409435315728	0.0137320553295102	8.92829367462014e-06	17353	genus..Ruminococcustorquesgroup.id.14377.summary.txt.gz	TRUE	reported	ix4zqX	NA	19.9985781057889
751	14	rs12434631	G	A	0.0746969941277219	0.0153400533962131	2.77246818367023e-06	17353	genus..Ruminococcustorquesgroup.id.14377.summary.txt.gz	TRUE	reported	ix4zqX	NA	23.7111440471958
8112	5	rs158487	G	A	0.0531781389731871	0.0116340876190671	7.51817014084777e-06	17798	genus..Ruminococcustorquesgroup.id.14377.summary.txt.gz	TRUE	reported	ix4zqX	NA	20.8930387049839
851	11	rs4073731	C	T	0.0651948007848432	0.0142221182808669	4.05249526877758e-06	17793	genus..Ruminococcustorquesgroup.id.14377.summary.txt.gz	TRUE	reported	ix4zqX	NA	21.0134496033006
93	10	rs60603763	G	C	0.12432830045946	0.0275286052985264	5.87015033802336e-06	11700	genus..Ruminococcustorquesgroup.id.14377.summary.txt.gz	TRUE	reported	ix4zqX	NA	20.3972479862418
94	5	rs13154778	A	T	0.0563358210303014	0.012952643681755	7.15746122352054e-06	17795	genus..Ruminococcustorquesgroup.id.14377.summary.txt.gz	TRUE	reported	ix4zqX	NA	18.9170067578867
108	6	rs1475330	C	T	0.0523492419951216	0.0118200494206069	8.13434784848098e-06	17353	genus..Ruminococcustorquesgroup.id.14377.summary.txt.gz	TRUE	reported	ix4zqX	NA	19.6147244014966
11110	9	rs10967781	A	C	0.0507993791715287	0.0113322293418681	8.36864690352133e-06	17791	genus..Ruminococcustorquesgroup.id.14377.summary.txt.gz	TRUE	reported	ix4zqX	NA	20.0949115554532
113	22	rs8141465	G	A	0.048077756000821	0.0107442105783578	9.648373775518e-06	17791	genus..Ruminococcustorquesgroup.id.14377.summary.txt.gz	TRUE	reported	ix4zqX	NA	20.0234706214763
1168	6	rs34583783	T	G	0.126595836505875	0.026846063423108	4.4852894448688e-06	7468	genus.Actinomyces.id.423.summary.txt.gz	TRUE	reported	dFmbkx	NA	22.2370730055116
2105	15	rs2715439	T	C	0.0746683994505226	0.0164821843168454	6.26999558314047e-06	7468	genus.Actinomyces.id.423.summary.txt.gz	TRUE	reported	dFmbkx	NA	20.5231562391028
558	10	rs4146653	A	G	0.098522403437553	0.0214182421930773	4.49647466947903e-06	7468	genus.Actinomyces.id.423.summary.txt.gz	TRUE	reported	dFmbkx	NA	21.159351119533
653	6	rs35011108	G	A	0.232633598040746	0.0512043570830662	6.33831945397924e-06	3515	genus.Actinomyces.id.423.summary.txt.gz	TRUE	reported	dFmbkx	NA	20.6410145725053
932	6	rs4073240	A	G	0.074968682205107	0.0167368171225874	7.94274235225293e-06	7468	genus.Actinomyces.id.423.summary.txt.gz	TRUE	reported	dFmbkx	NA	20.0638379866059
1169	10	rs7915461	C	T	0.187759791955344	0.0401636109273514	5.91984462492441e-06	5282	genus.Actinomyces.id.423.summary.txt.gz	TRUE	reported	dFmbkx	NA	21.8544402778154
1328	3	rs71315246	G	A	-0.0969809195615515	0.0219250409545605	9.82978402175738e-06	7468	genus.Actinomyces.id.423.summary.txt.gz	TRUE	reported	dFmbkx	NA	19.5655368544016
1425	10	rs10787984	C	G	0.0943159572323385	0.0213513090231775	9.62305188258512e-06	7468	genus.Actinomyces.id.423.summary.txt.gz	TRUE	reported	dFmbkx	NA	19.5128785376278
1170	4	rs7680684	T	C	-0.0833810149338312	0.0168900878699876	9.7690399728659e-07	8243	genus.Adlercreutzia.id.812.summary.txt.gz	TRUE	reported	81wODL	NA	24.370842127568
2106	1	rs2147798	G	C	0.0922959021130688	0.0192121235815759	1.39877203855414e-06	8243	genus.Adlercreutzia.id.812.summary.txt.gz	TRUE	reported	81wODL	NA	23.0788463023988
350	5	rs80078995	T	A	-0.113239744695891	0.0232586222780324	1.57358380525115e-06	8243	genus.Adlercreutzia.id.812.summary.txt.gz	TRUE	reported	81wODL	NA	23.7044450046891
469	18	rs2717140	T	C	-0.119225209487429	0.0251081141533815	2.04594132312283e-06	8243	genus.Adlercreutzia.id.812.summary.txt.gz	TRUE	reported	81wODL	NA	22.5479986114981
735	6	rs9490822	T	C	-0.0734512021417798	0.0155788962653845	2.54420636097866e-06	8243	genus.Adlercreutzia.id.812.summary.txt.gz	TRUE	reported	81wODL	NA	22.2292313182298
1329	5	rs12522517	T	A	-0.104884370540792	0.0234694751994377	4.41253832247222e-06	8187	genus.Adlercreutzia.id.812.summary.txt.gz	TRUE	reported	81wODL	NA	19.9716890368695
1832	7	rs13231526	A	C	0.143237050617466	0.0311654425580231	4.81354815503255e-06	8051	genus.Adlercreutzia.id.812.summary.txt.gz	TRUE	reported	81wODL	NA	21.1234155644052
1924	1	rs6664405	C	T	-0.0953083875087502	0.0210751700190995	5.23421560841757e-06	8051	genus.Adlercreutzia.id.812.summary.txt.gz	TRUE	reported	81wODL	NA	20.4512600036512
2521	10	rs1046175	G	C	0.112757931604663	0.025599406929859	6.35888992154484e-06	8051	genus.Adlercreutzia.id.812.summary.txt.gz	TRUE	reported	81wODL	NA	19.4014591399452
368	17	rs9915817	C	T	0.0749218889170671	0.0168330065913192	8.21673020126124e-06	8243	genus.Adlercreutzia.id.812.summary.txt.gz	TRUE	reported	81wODL	NA	19.8104367102758
407	3	rs55719207	A	G	-0.0699242753570151	0.0158036091736608	9.60504531866306e-06	8243	genus.Adlercreutzia.id.812.summary.txt.gz	TRUE	reported	81wODL	NA	19.5768758560332
4117	11	rs11604400	T	C	-0.102524228047471	0.0234833684441405	9.74462906740677e-06	8107	genus.Adlercreutzia.id.812.summary.txt.gz	TRUE	reported	81wODL	NA	19.0604097149714
1171	4	rs11729256	C	T	0.0750472529910655	0.0150183954238514	6.58392581071756e-07	11860	genus.Akkermansia.id.4037.summary.txt.gz	TRUE	reported	9koI79	NA	24.9702293032785
2107	11	rs4936098	G	A	0.0649224919006123	0.013593380200573	1.10359417154571e-06	11857	genus.Akkermansia.id.4037.summary.txt.gz	TRUE	reported	9koI79	NA	22.8105330144876
470	6	rs9349825	G	A	-0.0703406918138457	0.0147132912731865	2.59885963475292e-06	11857	genus.Akkermansia.id.4037.summary.txt.gz	TRUE	reported	9koI79	NA	22.8556515081742
736	4	rs74542928	C	T	0.112622737273028	0.0236434376110673	1.48020245168224e-06	11215	genus.Akkermansia.id.4037.summary.txt.gz	TRUE	reported	9koI79	NA	22.6898129688868
1030	10	rs3995795	T	C	0.0641175318970515	0.0140999272039679	5.21945019253322e-06	11689	genus.Akkermansia.id.4037.summary.txt.gz	TRUE	reported	9koI79	NA	20.6785390390801
1330	16	rs2602429	T	C	0.0745352408198936	0.0156201269093276	2.7156911339784e-06	11689	genus.Akkermansia.id.4037.summary.txt.gz	TRUE	reported	9koI79	NA	22.7695371119089
1725	1	rs61779207	A	G	-0.0760538563796334	0.0167769103490103	6.32115832246886e-06	11590	genus.Akkermansia.id.4037.summary.txt.gz	TRUE	reported	9koI79	NA	20.5503164040124
1833	1	rs11184341	C	G	0.0655854786845953	0.0142236403272038	4.06353315924574e-06	11863	genus.Akkermansia.id.4037.summary.txt.gz	TRUE	reported	9koI79	NA	21.2614980899766
1925	10	rs4242783	A	G	0.0685453812915544	0.0147700621473626	2.99798631135938e-06	11689	genus.Akkermansia.id.4037.summary.txt.gz	TRUE	reported	9koI79	NA	21.5373243142251
3118	18	rs117107102	G	A	0.204406165609251	0.0431628939124462	3.01138637202498e-06	4974	genus.Akkermansia.id.4037.summary.txt.gz	TRUE	reported	9koI79	NA	22.4267774486143
386	15	rs12908520	A	G	0.0617720233657728	0.0130953899052071	2.26481559953004e-06	11862	genus.Akkermansia.id.4037.summary.txt.gz	TRUE	reported	9koI79	NA	22.2508592526575
5810	12	rs111862613	C	T	0.0911199279099132	0.0196748154721001	3.3923575427861e-06	11620	genus.Akkermansia.id.4037.summary.txt.gz	TRUE	reported	9koI79	NA	21.4489185112782
6311	20	rs941682	A	G	-0.0632957453582636	0.0143776796764711	9.17126418056966e-06	11808	genus.Akkermansia.id.4037.summary.txt.gz	TRUE	reported	9koI79	NA	19.3807879348523
2108	7	rs67281112	C	G	0.0634574980297181	0.0137845894350757	3.9157768805174e-06	17090	genus.Alistipes.id.968.summary.txt.gz	TRUE	reported	Fmhgc9	NA	21.1923061364803
357	1	rs67705352	G	T	-0.0532403980270706	0.0110864005920226	1.65122829348938e-06	17567	genus.Alistipes.id.968.summary.txt.gz	TRUE	reported	Fmhgc9	NA	23.0622381681983
480	7	rs11769002	A	G	-0.0528792651309804	0.0109388513007522	1.44961661947067e-06	17571	genus.Alistipes.id.968.summary.txt.gz	TRUE	reported	Fmhgc9	NA	23.3683142753783
832	11	rs7129639	A	C	-0.0524955381762561	0.0109583766015038	1.78421757831582e-06	17571	genus.Alistipes.id.968.summary.txt.gz	TRUE	reported	Fmhgc9	NA	22.9483963268104
1627	9	rs1689282	C	A	-0.0520061423050748	0.0113941961226584	5.27578249915175e-06	17090	genus.Alistipes.id.968.summary.txt.gz	TRUE	reported	Fmhgc9	NA	20.8325243952296
2125	5	rs11958296	G	A	-0.098122203590723	0.0218272010717814	9.29573616835596e-06	16214	genus.Alistipes.id.968.summary.txt.gz	TRUE	reported	Fmhgc9	NA	20.2087051451073
2222	21	rs8130320	G	A	-0.0490019718226355	0.0107170102068559	4.83612321501699e-06	17571	genus.Alistipes.id.968.summary.txt.gz	TRUE	reported	Fmhgc9	NA	20.9064273604285
2614	11	rs2875322	C	T	-0.0580944643723803	0.013143238348469	8.77703378126138e-06	17459	genus.Alistipes.id.968.summary.txt.gz	TRUE	reported	Fmhgc9	NA	19.5373085925637
2813	10	rs2290844	T	C	0.0813969084797602	0.0191631848226432	9.10134964240948e-06	17571	genus.Alistipes.id.968.summary.txt.gz	TRUE	reported	Fmhgc9	NA	18.0418240949826
3119	8	rs2450745	C	A	-0.0805239593536397	0.0184701780589743	7.11836080399127e-06	17571	genus.Alistipes.id.968.summary.txt.gz	TRUE	reported	Fmhgc9	NA	19.006759413639
358	9	rs62576416	C	T	0.0492646784759336	0.0109732821385578	7.50367736726943e-06	17564	genus.Alistipes.id.968.summary.txt.gz	TRUE	reported	Fmhgc9	NA	20.1557152450943
3911	13	rs1107244	A	G	0.0758557762214468	0.0171182213487307	3.59058768049918e-06	17571	genus.Alistipes.id.968.summary.txt.gz	TRUE	reported	Fmhgc9	NA	19.6363171584655
409	17	rs34417064	G	A	-0.0482019503359687	0.0106868432842737	7.0074945645666e-06	17570	genus.Alistipes.id.968.summary.txt.gz	TRUE	reported	Fmhgc9	NA	20.3437186155553
4215	2	rs12990744	T	C	-0.0776617913761962	0.0172985610866558	8.20724703913997e-06	16694	genus.Alistipes.id.968.summary.txt.gz	TRUE	reported	Fmhgc9	NA	20.1555590590675
594	20	rs4810359	G	A	-0.0652427928329035	0.0146155267313609	7.49668924237964e-06	17380	genus.Alistipes.id.968.summary.txt.gz	TRUE	reported	Fmhgc9	NA	19.9267349341042
1172	9	rs602075	G	A	0.16897427696283	0.0296975656667402	3.56574877520196e-08	3212	genus.Allisonella.id.2174.summary.txt.gz	TRUE	reported	LKxmM8	NA	32.3742332163604
1426	9	rs35778461	T	C	0.146678706864219	0.0297185567255093	1.2062952896503e-06	3212	genus.Allisonella.id.2174.summary.txt.gz	TRUE	reported	LKxmM8	NA	24.3600803607705
1523	2	rs6742198	A	G	0.149151971084973	0.0316484384200305	3.34514279063247e-06	3182	genus.Allisonella.id.2174.summary.txt.gz	TRUE	reported	LKxmM8	NA	22.210248709902
1926	5	rs1901739	G	T	0.115768512751925	0.0248626179944525	3.58801065849101e-06	3212	genus.Allisonella.id.2174.summary.txt.gz	TRUE	reported	LKxmM8	NA	21.6813936015575
5210	7	rs76904847	A	G	0.148523491509526	0.0334856907578156	6.08750965819435e-06	3182	genus.Allisonella.id.2174.summary.txt.gz	TRUE	reported	LKxmM8	NA	19.6730536304677
80	12	rs35110698	C	T	-0.146321971689678	0.0320852070740693	5.72322258778812e-06	3212	genus.Allisonella.id.2174.summary.txt.gz	TRUE	reported	LKxmM8	NA	20.7974168305453
9210	10	rs7898615	G	T	0.167966357555933	0.037358630966442	8.87276751906697e-06	3212	genus.Allisonella.id.2174.summary.txt.gz	TRUE	reported	LKxmM8	NA	20.2144860134094
95	11	rs594561	T	C	0.112230607412563	0.0251680694728087	9.41103112092613e-06	3212	genus.Allisonella.id.2174.summary.txt.gz	TRUE	reported	LKxmM8	NA	19.884872864504
99	18	rs685403	C	G	-0.17520322515291	0.0404474155259813	4.88394002736273e-06	3212	genus.Allisonella.id.2174.summary.txt.gz	TRUE	reported	LKxmM8	NA	18.7630155949723
1173	8	rs12675596	T	G	0.145668933727757	0.0290678233176824	9.63725593802905e-07	3008	genus.Alloprevotella.id.961.summary.txt.gz	TRUE	reported	6wf2dH	NA	25.1135934265569
2109	4	rs58212166	G	A	-0.161505876281675	0.0359102328713784	7.93613659973805e-06	3005	genus.Alloprevotella.id.961.summary.txt.gz	TRUE	reported	6wf2dH	NA	20.2274070434172
933	21	rs34619204	A	G	-0.156036945059348	0.034439246835329	8.84190070665522e-06	3003	genus.Alloprevotella.id.961.summary.txt.gz	TRUE	reported	6wf2dH	NA	20.5280448393485
1033	3	rs17380632	T	A	0.1255637641264	0.0280408508687668	9.27120741803649e-06	3009	genus.Alloprevotella.id.961.summary.txt.gz	TRUE	reported	6wf2dH	NA	20.0514727999019
1174	3	rs4680035	G	A	-0.119599444504753	0.0259445931552082	4.9905150418718e-06	3007	genus.Alloprevotella.id.961.summary.txt.gz	TRUE	reported	6wf2dH	NA	21.250276998222
1226	1	rs4364940	G	A	0.126417748281019	0.028220735434207	8.58353058570097e-06	3008	genus.Alloprevotella.id.961.summary.txt.gz	TRUE	reported	6wf2dH	NA	20.0668611865927
1331	21	rs2154444	G	T	0.138234323400095	0.0308960710883919	8.36754956967883e-06	3009	genus.Alloprevotella.id.961.summary.txt.gz	TRUE	reported	6wf2dH	NA	20.0182113860023
1175	12	rs816292	C	T	-0.113002639429087	0.0220400457313333	2.64038307012686e-07	5017	genus.Anaerofilum.id.2053.summary.txt.gz	TRUE	reported	v4z0mr	NA	26.2876759427072
2126	2	rs79598899	T	C	0.182585804267907	0.0357284469369788	3.74728054952477e-07	4709	genus.Anaerofilum.id.2053.summary.txt.gz	TRUE	reported	v4z0mr	NA	26.1159447276518
359	1	rs4506496	A	G	0.103089881939612	0.0212861218481594	1.48659755580878e-06	4935	genus.Anaerofilum.id.2053.summary.txt.gz	TRUE	reported	v4z0mr	NA	23.455192241014
565	3	rs712981	C	A	0.100759616767355	0.0202902476344993	6.83114949634712e-07	5051	genus.Anaerofilum.id.2053.summary.txt.gz	TRUE	reported	v4z0mr	NA	24.6602979276132
833	10	rs17105491	C	G	-0.193107440072501	0.0411186602953347	1.56818918513841e-06	4856	genus.Anaerofilum.id.2053.summary.txt.gz	TRUE	reported	v4z0mr	NA	22.0556621583341
934	11	rs10794359	C	T	-0.0953524306703405	0.020059978674458	2.23495553740529e-06	4994	genus.Anaerofilum.id.2053.summary.txt.gz	TRUE	reported	v4z0mr	NA	22.594493106287
1227	14	rs17096874	T	C	-0.126336895200331	0.0268918901756397	2.8603020270469e-06	5051	genus.Anaerofilum.id.2053.summary.txt.gz	TRUE	reported	v4z0mr	NA	22.0707830304098
1628	17	rs356049	A	G	0.132602907470718	0.0289802086112856	6.55843687118611e-06	4994	genus.Anaerofilum.id.2053.summary.txt.gz	TRUE	reported	v4z0mr	NA	20.936451644663
2522	2	rs1563175	C	A	0.0923833813219145	0.0202157080775832	5.53847840992755e-06	5051	genus.Anaerofilum.id.2053.summary.txt.gz	TRUE	reported	v4z0mr	NA	20.8838128409139
2912	2	rs17012738	G	T	0.090341715700164	0.0200239426413777	7.24168057532088e-06	5051	genus.Anaerofilum.id.2053.summary.txt.gz	TRUE	reported	v4z0mr	NA	20.3552988553686
387	9	rs9299345	C	T	-0.136399548297223	0.0302371634487277	8.04308968898995e-06	5051	genus.Anaerofilum.id.2053.summary.txt.gz	TRUE	reported	v4z0mr	NA	20.3490326752656
4710	12	rs4244069	A	G	-0.146774518126021	0.032659424039613	9.81202424527424e-06	5030	genus.Anaerofilum.id.2053.summary.txt.gz	TRUE	reported	v4z0mr	NA	20.1968799192922
1176	16	rs7193624	T	C	0.0750642387198608	0.0150723460595632	5.35481761582975e-07	16926	genus.Anaerostipes.id.1991.summary.txt.gz	TRUE	reported	7r3OMu	NA	24.8030138105144
2127	10	rs2804244	G	A	-0.0530889860568187	0.0110982647049578	2.04051114679035e-06	16926	genus.Anaerostipes.id.1991.summary.txt.gz	TRUE	reported	7r3OMu	NA	22.8822488198362
369	21	rs62215703	A	G	0.0644965490937592	0.0136701952333106	1.97769619249217e-06	15550	genus.Anaerostipes.id.1991.summary.txt.gz	TRUE	reported	7r3OMu	NA	22.2599160581304
655	2	rs2396460	C	T	-0.0512652746751098	0.0109555424801148	2.91088349201981e-06	16912	genus.Anaerostipes.id.1991.summary.txt.gz	TRUE	reported	7r3OMu	NA	21.8967067885225
1034	9	rs3900776	A	G	-0.110013200385222	0.0236301709060042	2.74765394144299e-06	14694	genus.Anaerostipes.id.1991.summary.txt.gz	TRUE	reported	7r3OMu	NA	21.6748386086702
665	3	rs2014785	C	T	0.0515686846806014	0.0112198626924591	4.68061099160192e-06	16445	genus.Anaerostipes.id.1991.summary.txt.gz	TRUE	reported	7r3OMu	NA	21.1250149282081
78	2	rs62157625	C	T	0.0885730405766228	0.0185547856377159	1.44908699893825e-06	15215	genus.Anaerostipes.id.1991.summary.txt.gz	TRUE	reported	7r3OMu	NA	22.7872136646906
11310	2	rs6726833	A	C	-0.0877497271633556	0.0189408323707159	3.32216660476544e-06	16924	genus.Anaerostipes.id.1991.summary.txt.gz	TRUE	reported	7r3OMu	NA	21.4631484099526
1392	9	rs6474958	G	A	-0.0500065074508622	0.0112000876731674	6.7448301062242e-06	16918	genus.Anaerostipes.id.1991.summary.txt.gz	TRUE	reported	7r3OMu	NA	19.9347228786454
142	4	rs6854026	C	T	-0.0508481579468372	0.0109075051220451	3.19578097579057e-06	16921	genus.Anaerostipes.id.1991.summary.txt.gz	TRUE	reported	7r3OMu	NA	21.7319950735608
151	19	rs78735375	C	A	-0.137428569661896	0.0305304363570451	5.33384149779721e-06	10360	genus.Anaerostipes.id.1991.summary.txt.gz	TRUE	reported	7r3OMu	NA	20.2622668144001
154	8	rs7823228	C	G	-0.0621084707886636	0.0136614026604065	5.84202517578652e-06	16445	genus.Anaerostipes.id.1991.summary.txt.gz	TRUE	reported	7r3OMu	NA	20.6686013396676
155	1	rs13376554	T	A	0.19738898986139	0.0458642395384475	7.72058554577321e-06	3101	genus.Anaerostipes.id.1991.summary.txt.gz	TRUE	reported	7r3OMu	NA	18.5224083738658
157	17	rs60983350	A	G	-0.0539900647478792	0.0116575263955077	4.42053853675492e-06	16344	genus.Anaerostipes.id.1991.summary.txt.gz	TRUE	reported	7r3OMu	NA	21.4493868326476
158	11	rs10502061	G	A	0.0835752260265934	0.0192016674101706	7.93538999164598e-06	16825	genus.Anaerostipes.id.1991.summary.txt.gz	TRUE	reported	7r3OMu	NA	18.9442420257382
1177	13	rs6563550	C	T	0.0877134858571888	0.0176744732625313	2.34517417290004e-07	16566	genus.Anaerotruncus.id.2054.summary.txt.gz	TRUE	reported	cHlcu5	NA	24.6286032242635
1427	14	rs8005030	T	C	0.0554446592751529	0.0117854301952901	2.28298192347549e-06	16548	genus.Anaerotruncus.id.2054.summary.txt.gz	TRUE	reported	cHlcu5	NA	22.1324024182735
2223	2	rs4669806	T	G	0.0576389030048486	0.0122994032328165	2.4205969485185e-06	16566	genus.Anaerotruncus.id.2054.summary.txt.gz	TRUE	reported	cHlcu5	NA	21.9615674398355
5114	14	rs10150232	G	A	0.0567087892720503	0.0124877016315361	6.67666879326628e-06	16117	genus.Anaerotruncus.id.2054.summary.txt.gz	TRUE	reported	cHlcu5	NA	20.6222346085484
566	9	rs1272208	T	G	-0.0611742713308029	0.0129830731751261	4.27981726795244e-06	16117	genus.Anaerotruncus.id.2054.summary.txt.gz	TRUE	reported	cHlcu5	NA	22.2015144470769
666	8	rs12056802	G	C	0.0774193528001405	0.017717788855019	6.12679246740923e-06	16010	genus.Anaerotruncus.id.2054.summary.txt.gz	TRUE	reported	cHlcu5	NA	19.0932574788941
772	11	rs11018566	G	A	-0.156465176427029	0.0366032258395506	6.13709264778735e-06	6278	genus.Anaerotruncus.id.2054.summary.txt.gz	TRUE	reported	cHlcu5	NA	18.2724450902909
781	4	rs7675045	T	A	-0.0497815289902457	0.0110573396358085	6.91882608556035e-06	16566	genus.Anaerotruncus.id.2054.summary.txt.gz	TRUE	reported	cHlcu5	NA	20.2691325957066
801	3	rs1431492	T	C	-0.0654996397692133	0.0146188105218655	7.35565259392644e-06	16560	genus.Anaerotruncus.id.2054.summary.txt.gz	TRUE	reported	cHlcu5	NA	20.0749165542109
902	6	rs9347879	C	T	0.0506180008814494	0.0110490008071809	4.22332658596176e-06	16566	genus.Anaerotruncus.id.2054.summary.txt.gz	TRUE	reported	cHlcu5	NA	20.9876574608876
9110	2	rs17734739	C	T	0.0660051954150962	0.0149080256098041	7.4277229447023e-06	15927	genus.Anaerotruncus.id.2054.summary.txt.gz	TRUE	reported	cHlcu5	NA	19.6027039966487
9211	15	rs6494922	G	A	0.0903106384889494	0.0202256522976594	6.62361893335336e-06	16067	genus.Anaerotruncus.id.2054.summary.txt.gz	TRUE	reported	cHlcu5	NA	19.9375941635523
935	12	rs34449434	C	A	-0.0497003878419244	0.0113402159416538	9.85064909897003e-06	16117	genus.Anaerotruncus.id.2054.summary.txt.gz	TRUE	reported	cHlcu5	NA	19.2077682254129
961	14	rs7155595	A	C	0.0539336206631479	0.0118902916030214	7.54981673671975e-06	16553	genus.Anaerotruncus.id.2054.summary.txt.gz	TRUE	reported	cHlcu5	NA	20.5747298394047
102	4	rs115414803	C	A	-0.144355887846664	0.0317523951012767	6.83472547406956e-06	9273	genus.Anaerotruncus.id.2054.summary.txt.gz	TRUE	reported	cHlcu5	NA	20.6688362440036
1041	11	rs2704155	A	T	-0.106234694139208	0.0234814560648308	5.41829512891681e-06	12419	genus.Anaerotruncus.id.2054.summary.txt.gz	TRUE	reported	cHlcu5	NA	20.4683434876895
1178	3	rs6795673	T	C	0.0538565254455662	0.0105251271232387	3.37908761689772e-07	18301	genus.Bacteroides.id.918.summary.txt.gz	TRUE	reported	jmzx1O	NA	26.1831541730133
483	6	rs28757219	A	T	0.0818398265734493	0.0170318661039343	1.29420082975282e-06	14833	genus.Bacteroides.id.918.summary.txt.gz	TRUE	reported	jmzx1O	NA	23.0889898228706
567	13	rs9507307	T	C	0.0604456209794885	0.012912793116307	2.12710304341317e-06	18184	genus.Bacteroides.id.918.summary.txt.gz	TRUE	reported	jmzx1O	NA	21.9123674102591
656	20	rs66474973	T	G	0.081251539413751	0.016447899225862	6.8096632197172e-07	17405	genus.Bacteroides.id.918.summary.txt.gz	TRUE	reported	jmzx1O	NA	24.402949605855
737	1	rs11585893	G	A	-0.0740745609553361	0.0147633248623595	1.79511038235024e-06	17821	genus.Bacteroides.id.918.summary.txt.gz	TRUE	reported	jmzx1O	NA	25.1750197185117
834	9	rs495004	G	C	-0.0607474911662983	0.0129865364234517	3.42092477319303e-06	17707	genus.Bacteroides.id.918.summary.txt.gz	TRUE	reported	jmzx1O	NA	21.8811436474241
936	19	rs17619981	G	T	0.088097760672572	0.0187002065965595	2.68682992818334e-06	15801	genus.Bacteroides.id.918.summary.txt.gz	TRUE	reported	jmzx1O	NA	22.1940688821845
1179	14	rs2023437	C	T	-0.0782324503029468	0.0167633994815769	5.01823522681704e-06	17484	genus.Bacteroides.id.918.summary.txt.gz	TRUE	reported	jmzx1O	NA	21.7795888288253
1834	3	rs66710942	T	C	0.0488037767519042	0.010741208925086	5.86258815592672e-06	17821	genus.Bacteroides.id.918.summary.txt.gz	TRUE	reported	jmzx1O	NA	20.6443177786388
1927	6	rs13207588	G	A	-0.0592049817780405	0.013119468145554	7.48504302570058e-06	17707	genus.Bacteroides.id.918.summary.txt.gz	TRUE	reported	jmzx1O	NA	20.364982667253
2018	3	rs2366421	A	T	-0.0528152704348437	0.0117124367396841	7.64944504379915e-06	18299	genus.Bacteroides.id.918.summary.txt.gz	TRUE	reported	jmzx1O	NA	20.3340786641491
2128	1	rs1340391	C	T	-0.0592003815046436	0.0132244159756789	6.73010181822767e-06	18302	genus.Bacteroides.id.918.summary.txt.gz	TRUE	reported	jmzx1O	NA	20.0399211209517
1180	4	rs2276875	G	A	-0.0697175652048023	0.0139537040639811	4.65027445972233e-07	13893	genus.Barnesiella.id.944.summary.txt.gz	TRUE	reported	DQI47H	NA	24.963496067099
2129	6	rs2428166	A	G	-0.165858716710748	0.0337309068914428	8.5087413197875e-07	8091	genus.Barnesiella.id.944.summary.txt.gz	TRUE	reported	DQI47H	NA	24.1780107310282
370	12	rs60316894	T	C	-0.121478155581858	0.0251839723300115	1.19064228774011e-06	12717	genus.Barnesiella.id.944.summary.txt.gz	TRUE	reported	DQI47H	NA	23.2674029796867
568	3	rs35177866	G	A	0.0917125454915571	0.0190133434085038	2.94763352506875e-06	13394	genus.Barnesiella.id.944.summary.txt.gz	TRUE	reported	DQI47H	NA	23.2670064637071
657	7	rs13242616	C	T	-0.0583746513715384	0.0123175719416742	2.29017448979022e-06	13945	genus.Barnesiella.id.944.summary.txt.gz	TRUE	reported	DQI47H	NA	22.4594121427222
937	4	rs79795328	G	A	-0.0818644666797628	0.0176440695792381	4.23301704718051e-06	13657	genus.Barnesiella.id.944.summary.txt.gz	TRUE	reported	DQI47H	NA	21.527487725176
1035	7	rs2057922	C	G	0.0915240710957309	0.0194622771829022	3.82633556020412e-06	14208	genus.Barnesiella.id.944.summary.txt.gz	TRUE	reported	DQI47H	NA	22.1148171339483
1181	6	rs199035	A	G	0.0559494827304266	0.0119715583705293	3.00294094204574e-06	13945	genus.Barnesiella.id.944.summary.txt.gz	TRUE	reported	DQI47H	NA	21.8419182165051
1228	3	rs62251337	G	A	-0.0690762683595968	0.0149374121019969	4.24161386862264e-06	13945	genus.Barnesiella.id.944.summary.txt.gz	TRUE	reported	DQI47H	NA	21.3848895072653
1332	5	rs77455852	G	T	-0.0891490840327605	0.0195600572740755	3.16354407943114e-06	13394	genus.Barnesiella.id.944.summary.txt.gz	TRUE	reported	DQI47H	NA	20.772727618108
1428	6	rs11155559	C	T	0.0956022821199843	0.0212960771198572	8.91914121378515e-06	13383	genus.Barnesiella.id.944.summary.txt.gz	TRUE	reported	DQI47H	NA	20.1528882721131
1524	15	rs12909713	T	C	-0.0550715555499186	0.0120038941432617	4.94527300998374e-06	14205	genus.Barnesiella.id.944.summary.txt.gz	TRUE	reported	DQI47H	NA	21.0479776343207
1629	2	rs113258194	G	A	0.098992031261815	0.0214120927938074	7.31118687839444e-06	13945	genus.Barnesiella.id.944.summary.txt.gz	TRUE	reported	DQI47H	NA	21.3738244469886
1835	1	rs28479800	T	A	-0.0915200226521502	0.0210002280874914	7.93417767596799e-06	12399	genus.Barnesiella.id.944.summary.txt.gz	TRUE	reported	DQI47H	NA	18.9925909351935
2523	8	rs76181748	T	C	-0.0778559337331319	0.0171639964365731	6.7766018818069e-06	14201	genus.Barnesiella.id.944.summary.txt.gz	TRUE	reported	DQI47H	NA	20.5753202586989
2615	4	rs72684847	C	T	-0.11436927819354	0.0253873271123416	6.76169065600328e-06	12984	genus.Barnesiella.id.944.summary.txt.gz	TRUE	reported	DQI47H	NA	20.2948012538441
2715	8	rs28418786	G	C	-0.0791324211854283	0.0174957009774818	6.47626952891252e-06	13698	genus.Barnesiella.id.944.summary.txt.gz	TRUE	reported	DQI47H	NA	20.4572010235475
1182	2	rs182549	T	C	0.119703495308544	0.0127293739894414	1.27821553295152e-20	14778	genus.Bifidobacterium.id.436.summary.txt.gz	TRUE	reported	nlUchC	NA	88.4299890457251
484	2	rs7570971	C	A	0.113335163727569	0.012574753369833	2.01343291166492e-19	14666	genus.Bifidobacterium.id.436.summary.txt.gz	TRUE	reported	nlUchC	NA	81.2326087857575
252	13	rs7322849	C	T	0.112428453340795	0.0201812621619254	1.08367850733182e-08	14778	genus.Bifidobacterium.id.436.summary.txt.gz	TRUE	reported	nlUchC	NA	31.0352911676124
325	2	rs638382	C	T	-0.0650863662855496	0.0123007624298851	9.44766188197141e-08	14021	genus.Bifidobacterium.id.436.summary.txt.gz	TRUE	reported	nlUchC	NA	27.9972896365393
364	2	rs1961273	T	C	0.0674036093739092	0.0132318962594856	3.50864280478274e-07	14778	genus.Bifidobacterium.id.436.summary.txt.gz	TRUE	reported	nlUchC	NA	25.9490899542883
392	2	rs6430601	G	T	0.0796261236552765	0.0170313209171466	1.09485817750322e-06	14776	genus.Bifidobacterium.id.436.summary.txt.gz	TRUE	reported	nlUchC	NA	21.8582044260789
419	12	rs10841473	C	G	-0.0624206538966098	0.0129438494819259	1.64521989431773e-06	14777	genus.Bifidobacterium.id.436.summary.txt.gz	TRUE	reported	nlUchC	NA	23.2557162353056
422	2	rs1879087	T	C	0.105364959684002	0.0240529434883619	1.45212539116949e-06	9066	genus.Bifidobacterium.id.436.summary.txt.gz	TRUE	reported	nlUchC	NA	19.1891593266351
502	5	rs56108664	C	T	0.0729970977242608	0.0157925888415359	2.44019941734738e-06	13916	genus.Bifidobacterium.id.436.summary.txt.gz	TRUE	reported	nlUchC	NA	21.3650803018229
530	7	rs2686790	C	T	0.0707410106931328	0.0157925946124653	7.49893327503352e-06	14778	genus.Bifidobacterium.id.436.summary.txt.gz	TRUE	reported	nlUchC	NA	20.0648328393119
535	2	rs4567981	A	T	0.0562083951530246	0.0117923089016579	1.92831246344533e-06	14666	genus.Bifidobacterium.id.436.summary.txt.gz	TRUE	reported	nlUchC	NA	22.7198090525512
540	10	rs2491158	A	G	0.0712624132462389	0.0159830044595419	8.04715853993511e-06	14021	genus.Bifidobacterium.id.436.summary.txt.gz	TRUE	reported	nlUchC	NA	19.8794428889119
551	5	rs76671854	G	C	-0.0846054567723805	0.0184003195669723	3.95669960400324e-06	13806	genus.Bifidobacterium.id.436.summary.txt.gz	TRUE	reported	nlUchC	NA	21.1419975255429
554	21	rs75344046	T	C	0.232354091355058	0.0505978672851669	4.86354124005911e-06	3856	genus.Bifidobacterium.id.436.summary.txt.gz	TRUE	reported	nlUchC	NA	21.088040400922
556	17	rs540489	G	T	-0.0637640855186499	0.0138745914671867	5.19457514136494e-06	14561	genus.Bifidobacterium.id.436.summary.txt.gz	TRUE	reported	nlUchC	NA	21.1208728710276
559	6	rs857444	T	C	0.0558234369658901	0.0121219243778603	3.57096560144982e-06	14777	genus.Bifidobacterium.id.436.summary.txt.gz	TRUE	reported	nlUchC	NA	21.2075257491468
560	2	rs13020688	A	G	0.0562696314746877	0.0122617477438803	4.07258206209765e-06	14666	genus.Bifidobacterium.id.436.summary.txt.gz	TRUE	reported	nlUchC	NA	21.0592736065179
5821	1	rs12022129	A	G	0.0619356318383676	0.0138937466768658	7.99643192670756e-06	14776	genus.Bifidobacterium.id.436.summary.txt.gz	TRUE	reported	nlUchC	NA	19.8720372467953
584	2	rs62181700	A	G	-0.0624643312582115	0.0131205260142945	2.17246448608256e-06	14774	genus.Bifidobacterium.id.436.summary.txt.gz	TRUE	reported	nlUchC	NA	22.6653117139332
589	4	rs55888705	G	A	0.0546319337934813	0.0121138646182753	6.67018946907945e-06	14777	genus.Bifidobacterium.id.436.summary.txt.gz	TRUE	reported	nlUchC	NA	20.3389119054126
595	22	rs5746486	C	T	-0.0536216054129498	0.0120800568899063	8.99955309560689e-06	14778	genus.Bifidobacterium.id.436.summary.txt.gz	TRUE	reported	nlUchC	NA	19.7034223103551
596	5	rs73797465	G	T	-0.0953566327105873	0.0209236503498442	4.38161861238097e-06	14666	genus.Bifidobacterium.id.436.summary.txt.gz	TRUE	reported	nlUchC	NA	20.7695413006106
601	2	rs12465599	G	A	0.0535787023450935	0.0118217443489597	6.26676870224136e-06	14778	genus.Bifidobacterium.id.436.summary.txt.gz	TRUE	reported	nlUchC	NA	20.5409845227451
1183	6	rs116261629	C	G	0.128112275673758	0.026135828216452	8.62329435933823e-07	11276	genus.Bilophila.id.3170.summary.txt.gz	TRUE	reported	I9tZu4	NA	24.0275205526953
2130	9	rs1571225	T	C	0.0826825691081273	0.0170621467106679	1.12289204053063e-06	12854	genus.Bilophila.id.3170.summary.txt.gz	TRUE	reported	I9tZu4	NA	23.4833786690195
379	20	rs3827020	T	C	0.0766479089271516	0.0160642226078387	1.78874851906053e-06	12628	genus.Bilophila.id.3170.summary.txt.gz	TRUE	reported	I9tZu4	NA	22.7657097684678
485	1	rs1241171	A	G	-0.0692653887989458	0.0150148249895016	4.24036744386485e-06	12856	genus.Bilophila.id.3170.summary.txt.gz	TRUE	reported	I9tZu4	NA	21.2809986261692
658	7	rs7802841	A	C	0.0670096585746394	0.0137700557963231	1.76951874004652e-06	12856	genus.Bilophila.id.3170.summary.txt.gz	TRUE	reported	I9tZu4	NA	23.6811838908689
835	14	rs8013541	T	A	-0.0571991297430305	0.0125672901054056	5.47537581960505e-06	12856	genus.Bilophila.id.3170.summary.txt.gz	TRUE	reported	I9tZu4	NA	20.7155067430584
938	3	rs6793291	A	C	0.112729046047986	0.0241632937600047	3.11320137495254e-06	11051	genus.Bilophila.id.3170.summary.txt.gz	TRUE	reported	I9tZu4	NA	21.7650363190812
1333	7	rs1917709	T	A	0.118509423212468	0.0267419600537538	7.36956999347713e-06	10886	genus.Bilophila.id.3170.summary.txt.gz	TRUE	reported	I9tZu4	NA	19.6389967085174
1429	15	rs542415	C	T	-0.061362319104268	0.0133435935575322	4.70947834996293e-06	12777	genus.Bilophila.id.3170.summary.txt.gz	TRUE	reported	I9tZu4	NA	21.1474457551371
1525	8	rs72676854	C	T	0.123208755952079	0.0268820380860221	5.62268109676786e-06	11616	genus.Bilophila.id.3170.summary.txt.gz	TRUE	reported	I9tZu4	NA	21.0067448683237
1836	18	rs4798126	A	G	0.0732880189075661	0.0167989837379323	7.14661890986466e-06	12777	genus.Bilophila.id.3170.summary.txt.gz	TRUE	reported	I9tZu4	NA	19.0326799650878
2019	12	rs1969927	A	G	0.0564588551053351	0.0126934757889821	9.07219950909013e-06	12777	genus.Bilophila.id.3170.summary.txt.gz	TRUE	reported	I9tZu4	NA	19.7834949394502
2224	8	rs60178956	A	G	-0.0624817846441777	0.0141484987610292	8.05619177274967e-06	12777	genus.Bilophila.id.3170.summary.txt.gz	TRUE	reported	I9tZu4	NA	19.5023133033278
2616	7	rs2728491	T	G	-0.0627415680520095	0.0139456463061657	6.33255092311649e-06	12856	genus.Bilophila.id.3170.summary.txt.gz	TRUE	reported	I9tZu4	NA	20.2410689549204
3012	7	rs2713349	T	A	0.061722788558873	0.0140174242145051	8.63249076293208e-06	12853	genus.Bilophila.id.3170.summary.txt.gz	TRUE	reported	I9tZu4	NA	19.3889657702507
3410	17	rs9899990	G	A	-0.102702281064038	0.0233878213129838	9.06690735345282e-06	12088	genus.Bilophila.id.3170.summary.txt.gz	TRUE	reported	I9tZu4	NA	19.2832683477601
3510	13	rs11069458	C	T	-0.0680946590942852	0.0155029962877905	7.71547083503084e-06	12856	genus.Bilophila.id.3170.summary.txt.gz	TRUE	reported	I9tZu4	NA	19.2927800857334
1184	16	rs11149971	T	C	0.117604746593993	0.0233899746373371	1.0393351342772e-06	16255	genus.Blautia.id.1992.summary.txt.gz	TRUE	reported	ppfzJI	NA	25.2807642738259
2131	17	rs12453000	T	C	0.0625334558309434	0.0129987114031502	1.26116921864415e-06	17815	genus.Blautia.id.1992.summary.txt.gz	TRUE	reported	ppfzJI	NA	23.1432452063086
380	1	rs115043014	A	G	-0.206605438302473	0.0439919738215107	5.18599518805258e-06	4902	genus.Blautia.id.1992.summary.txt.gz	TRUE	reported	ppfzJI	NA	22.0565001565665
486	7	rs67794373	T	C	0.0601708893026546	0.0123442806737907	1.00002937163185e-06	18158	genus.Blautia.id.1992.summary.txt.gz	TRUE	reported	ppfzJI	NA	23.7597181718991
1036	7	rs117001700	C	T	0.196414251864989	0.0441121967933184	8.83912091667094e-06	4965	genus.Blautia.id.1992.summary.txt.gz	TRUE	reported	ppfzJI	NA	19.8257041782709
1526	19	rs72973581	G	A	0.125169074504669	0.0265407929711023	1.73933670953657e-06	12764	genus.Blautia.id.1992.summary.txt.gz	TRUE	reported	ppfzJI	NA	22.2416137003476
1630	19	rs4926264	C	T	0.08262068058659	0.0178239067314261	5.10293050538814e-06	18276	genus.Blautia.id.1992.summary.txt.gz	TRUE	reported	ppfzJI	NA	21.4867996544429
1837	9	rs7860714	G	A	-0.0502177750726921	0.0109852690602203	4.09147222726883e-06	18162	genus.Blautia.id.1992.summary.txt.gz	TRUE	reported	ppfzJI	NA	20.8974616692298
2020	11	rs682885	G	A	-0.0493376106771502	0.0107358833566408	4.49079616123627e-06	18274	genus.Blautia.id.1992.summary.txt.gz	TRUE	reported	ppfzJI	NA	21.1193554003109
2132	1	rs2788271	G	T	-0.0575596329896656	0.0133491687320902	7.16388415833776e-06	18276	genus.Blautia.id.1992.summary.txt.gz	TRUE	reported	ppfzJI	NA	18.5920632084681
2617	14	rs113271346	T	C	0.078268222067035	0.0172116465449065	6.85386443578873e-06	17465	genus.Blautia.id.1992.summary.txt.gz	TRUE	reported	ppfzJI	NA	20.6788364923294
3120	6	rs3005511	G	A	0.0501084956207266	0.0110767602301311	6.1890512236025e-06	18276	genus.Blautia.id.1992.summary.txt.gz	TRUE	reported	ppfzJI	NA	20.4643153119356
3610	6	rs16892041	C	T	-0.0622604957670071	0.0141803978471888	8.82028403375751e-06	18276	genus.Blautia.id.1992.summary.txt.gz	TRUE	reported	ppfzJI	NA	19.2773937363079
1185	2	rs56221232	C	T	0.0828027321888187	0.016740065611563	7.61939790253216e-07	17133	genus.Butyricicoccus.id.2055.summary.txt.gz	TRUE	reported	1OMYhN	NA	24.4666789155773
2133	4	rs2017189	T	G	-0.0506955994637128	0.0110240223246253	3.87255948067955e-06	17133	genus.Butyricicoccus.id.2055.summary.txt.gz	TRUE	reported	1OMYhN	NA	21.1475644696219
659	13	rs7322368	C	T	0.0815733139993021	0.0183166506764406	5.51780441745411e-06	17134	genus.Butyricicoccus.id.2055.summary.txt.gz	TRUE	reported	1OMYhN	NA	19.8337158436919
836	18	rs75238760	A	T	0.061942289495631	0.0139941844312385	6.79699725762306e-06	17022	genus.Butyricicoccus.id.2055.summary.txt.gz	TRUE	reported	1OMYhN	NA	19.5920247490856
1037	13	rs12585793	C	T	-0.262206198956676	0.0564728773227041	5.7919075205009e-06	3135	genus.Butyricicoccus.id.2055.summary.txt.gz	TRUE	reported	1OMYhN	NA	21.5578813863134
1186	7	rs62478070	G	T	0.224039317520069	0.0494959320035045	5.93769888491035e-06	4007	genus.Butyricicoccus.id.2055.summary.txt.gz	TRUE	reported	1OMYhN	NA	20.488467221743
1334	10	rs4962426	T	G	0.0614215744245796	0.0135979124047622	7.38489627958085e-06	16889	genus.Butyricicoccus.id.2055.summary.txt.gz	TRUE	reported	1OMYhN	NA	20.4031588456374
1430	2	rs10084203	G	A	0.0549698622016388	0.0123562616822796	8.58646342775916e-06	17135	genus.Butyricicoccus.id.2055.summary.txt.gz	TRUE	reported	1OMYhN	NA	19.7913355486206
1838	1	rs12034718	G	A	0.070119899815845	0.0158213496770027	9.57686025743145e-06	16237	genus.Butyricicoccus.id.2055.summary.txt.gz	TRUE	reported	1OMYhN	NA	19.6424436246447
1187	21	rs113054641	A	G	-0.144880972020289	0.0274573789578166	1.73694373546696e-07	9949	genus.Butyricimonas.id.945.summary.txt.gz	TRUE	reported	YRzY6l	NA	27.8422639649193
389	5	rs62390301	C	T	-0.0872983371481833	0.0174892884980104	7.41905406072451e-07	10634	genus.Butyricimonas.id.945.summary.txt.gz	TRUE	reported	YRzY6l	NA	24.9153882554105
738	10	rs7083431	C	A	0.0703539412128272	0.0144438683339597	8.85459933708091e-07	10737	genus.Butyricimonas.id.945.summary.txt.gz	TRUE	reported	YRzY6l	NA	23.7251966771271
939	5	rs2642760	C	G	0.0713357132503677	0.0145395714756985	8.58079999159813e-07	10634	genus.Butyricimonas.id.945.summary.txt.gz	TRUE	reported	YRzY6l	NA	24.0719239269645
1229	3	rs782080	A	T	0.065348801522418	0.0137973498467744	2.23397577820588e-06	10733	genus.Butyricimonas.id.945.summary.txt.gz	TRUE	reported	YRzY6l	NA	22.4328215411688
2913	16	rs1862649	A	G	0.113123951513662	0.024817638527024	4.76256357032369e-06	10123	genus.Butyricimonas.id.945.summary.txt.gz	TRUE	reported	YRzY6l	NA	20.777257614117
3013	12	rs12304031	A	G	-0.0862780483122213	0.0196846292804851	6.70066956053367e-06	10658	genus.Butyricimonas.id.945.summary.txt.gz	TRUE	reported	YRzY6l	NA	19.210830690994
3511	19	rs1701950	C	G	-0.105055621819369	0.0241046583940153	7.67916580328467e-06	9875	genus.Butyricimonas.id.945.summary.txt.gz	TRUE	reported	YRzY6l	NA	18.9948834476972
3912	2	rs71428626	T	G	-0.133188395875157	0.0289905477745792	4.80412531151181e-06	9776	genus.Butyricimonas.id.945.summary.txt.gz	TRUE	reported	YRzY6l	NA	21.1066803874946
4010	3	rs78453362	G	A	-0.149480189682089	0.0327072805881383	4.05809957178486e-06	8207	genus.Butyricimonas.id.945.summary.txt.gz	TRUE	reported	YRzY6l	NA	20.8871125624363
4311	5	rs326049	G	C	0.0759693654778453	0.0167617295863045	8.18649985175424e-06	10557	genus.Butyricimonas.id.945.summary.txt.gz	TRUE	reported	YRzY6l	NA	20.5418398072382
4411	19	rs62130338	A	G	-0.0732608116246117	0.0158323884877688	3.898095872083e-06	10557	genus.Butyricimonas.id.945.summary.txt.gz	TRUE	reported	YRzY6l	NA	21.4116716955573
4510	8	rs9657374	T	C	0.0680719428802201	0.0148172476692428	4.50358789365548e-06	10737	genus.Butyricimonas.id.945.summary.txt.gz	TRUE	reported	YRzY6l	NA	21.1057705376116
4610	18	rs12458763	C	A	0.122036628394586	0.0269586641584852	6.36645504773311e-06	10383	genus.Butyricimonas.id.945.summary.txt.gz	TRUE	reported	YRzY6l	NA	20.4919677692878
487	15	rs2114713	T	G	0.0627209622053717	0.0138997682794136	6.87712593962831e-06	10734	genus.Butyricimonas.id.945.summary.txt.gz	TRUE	reported	YRzY6l	NA	20.3615250991381
5410	1	rs270727	C	G	-0.0694172670152741	0.0150795451812087	5.38157015410716e-06	10634	genus.Butyricimonas.id.945.summary.txt.gz	TRUE	reported	YRzY6l	NA	21.1913457328789
5510	10	rs72814525	G	A	0.0664153512716373	0.014976619950093	8.24598529412198e-06	10736	genus.Butyricimonas.id.945.summary.txt.gz	TRUE	reported	YRzY6l	NA	19.6656963716371
597	11	rs11228830	G	A	0.135264872375896	0.0298411317183982	6.55161852829122e-06	8974	genus.Butyricimonas.id.945.summary.txt.gz	TRUE	reported	YRzY6l	NA	20.5465767574022
1188	14	rs72723662	T	C	0.224078206021812	0.0449336418716378	7.86241032723699e-07	3073	genus.Butyrivibrio.id.1993.summary.txt.gz	TRUE	reported	OewN0P	NA	24.868866932408
2134	1	rs7412979	G	C	0.186778577224362	0.0389112045239754	1.70567072179109e-06	3480	genus.Butyrivibrio.id.1993.summary.txt.gz	TRUE	reported	OewN0P	NA	23.0411831419937
390	6	rs7752361	G	A	-0.119230279045399	0.0239974879417035	7.69112988109405e-07	3481	genus.Butyrivibrio.id.1993.summary.txt.gz	TRUE	reported	OewN0P	NA	24.6854788729928
837	13	rs4537857	C	T	-0.124589673857014	0.0260991629545075	1.8019248892664e-06	3482	genus.Butyrivibrio.id.1993.summary.txt.gz	TRUE	reported	OewN0P	NA	22.7882481472838
1230	7	rs11761679	C	T	0.154775363361634	0.0321539385083873	2.20231485044837e-06	3482	genus.Butyrivibrio.id.1993.summary.txt.gz	TRUE	reported	OewN0P	NA	23.1704949409263
1928	17	rs16941336	T	C	0.127487508110848	0.0267935911776994	1.53182292726855e-06	3482	genus.Butyrivibrio.id.1993.summary.txt.gz	TRUE	reported	OewN0P	NA	22.6398430496906
3710	18	rs77356209	C	T	0.216874487487862	0.0483299404237184	6.6642974064292e-06	3379	genus.Butyrivibrio.id.1993.summary.txt.gz	TRUE	reported	OewN0P	NA	20.1365197351899
5511	14	rs74622183	G	A	-0.201027446914555	0.0428204478425957	2.45747762696051e-06	3478	genus.Butyrivibrio.id.1993.summary.txt.gz	TRUE	reported	OewN0P	NA	22.0398332273203
871	6	rs7763512	A	G	0.119845683503454	0.0253367108545472	3.10655198590693e-06	3259	genus.Butyrivibrio.id.1993.summary.txt.gz	TRUE	reported	OewN0P	NA	22.3740354967293
991	10	rs142855850	G	A	0.205013198108928	0.0457137570722301	6.85542836177858e-06	3234	genus.Butyrivibrio.id.1993.summary.txt.gz	TRUE	reported	OewN0P	NA	20.1126737445657
109	6	rs9349693	G	A	0.117972728384693	0.0259860629057099	5.54957694385943e-06	3482	genus.Butyrivibrio.id.1993.summary.txt.gz	TRUE	reported	OewN0P	NA	20.6102033272172
1251	20	rs486484	G	A	-0.108348689461232	0.0240007927250064	6.61083852209803e-06	3456	genus.Butyrivibrio.id.1993.summary.txt.gz	TRUE	reported	OewN0P	NA	20.3796233232331
133	5	rs17163238	A	G	0.140986911695781	0.0309117121093563	5.51195781713668e-06	3482	genus.Butyrivibrio.id.1993.summary.txt.gz	TRUE	reported	OewN0P	NA	20.8023057291312
1393	3	rs4928024	G	A	-0.174709994188576	0.0389332570692502	8.18641347296234e-06	3481	genus.Butyrivibrio.id.1993.summary.txt.gz	TRUE	reported	OewN0P	NA	20.1369654001777
1401	6	rs1007475	T	G	0.118065426079648	0.0261270856462838	7.9231157176569e-06	3482	genus.Butyrivibrio.id.1993.summary.txt.gz	TRUE	reported	OewN0P	NA	20.4203668402334
156	9	rs16934069	C	T	-0.133784150616992	0.0299443643288539	8.85910221542747e-06	3482	genus.Butyrivibrio.id.1993.summary.txt.gz	TRUE	reported	OewN0P	NA	19.9608547822966
2135	1	rs4294381	C	T	0.11219652590834	0.0231860071033086	1.36849860922471e-06	6145	genus.CandidatusSoleaferrea.id.11350.summary.txt.gz	TRUE	reported	GUCq9F	NA	23.41568622398
739	8	rs10090365	G	A	-0.0834413479530733	0.0180988821805702	4.17309456261167e-06	6145	genus.CandidatusSoleaferrea.id.11350.summary.txt.gz	TRUE	reported	GUCq9F	NA	21.2549024835722
1038	3	rs4678258	C	T	0.0986136157619694	0.0215646267746116	5.53182915152151e-06	6101	genus.CandidatusSoleaferrea.id.11350.summary.txt.gz	TRUE	reported	GUCq9F	NA	20.91172570215
1189	8	rs10108780	G	A	-0.0928340395901556	0.01998065961638	3.64079224872166e-06	5999	genus.CandidatusSoleaferrea.id.11350.summary.txt.gz	TRUE	reported	GUCq9F	NA	21.5871274124213
1431	10	rs386526	G	C	0.0818458561096492	0.0180086171726012	8.33076048672406e-06	6144	genus.CandidatusSoleaferrea.id.11350.summary.txt.gz	TRUE	reported	GUCq9F	NA	20.6553548187355
1527	7	rs36155147	T	C	0.104966126063328	0.0240995270476851	5.41138273215946e-06	5958	genus.CandidatusSoleaferrea.id.11350.summary.txt.gz	TRUE	reported	GUCq9F	NA	18.9706101414386
1929	5	rs6881988	C	G	-0.0819131136806658	0.0181850363851429	9.22888934318915e-06	6140	genus.CandidatusSoleaferrea.id.11350.summary.txt.gz	TRUE	reported	GUCq9F	NA	20.28983524806
2021	6	rs11153159	C	G	-0.128050002659143	0.0285446105875536	4.41523481111354e-06	6101	genus.CandidatusSoleaferrea.id.11350.summary.txt.gz	TRUE	reported	GUCq9F	NA	20.1238438314754
2136	9	rs10809135	C	T	0.0834857903433733	0.0182426302783199	5.47173960273462e-06	5999	genus.CandidatusSoleaferrea.id.11350.summary.txt.gz	TRUE	reported	GUCq9F	NA	20.9435459037335
2225	2	rs9973954	G	A	0.0892075136621146	0.0195401488834511	5.9479605757517e-06	6145	genus.CandidatusSoleaferrea.id.11350.summary.txt.gz	TRUE	reported	GUCq9F	NA	20.8423715381714
2415	12	rs6489992	G	A	-0.0840437493388396	0.018703073246532	7.88785595287559e-06	6142	genus.CandidatusSoleaferrea.id.11350.summary.txt.gz	TRUE	reported	GUCq9F	NA	20.1922580736638
2524	15	rs6494306	G	A	-0.0969303604221496	0.0214220864295107	5.8005088568536e-06	6145	genus.CandidatusSoleaferrea.id.11350.summary.txt.gz	TRUE	reported	GUCq9F	NA	20.4736898898649
2618	4	rs12500231	T	A	0.0813853301154383	0.0182695520543318	7.67640690998872e-06	6145	genus.CandidatusSoleaferrea.id.11350.summary.txt.gz	TRUE	reported	GUCq9F	NA	19.844330915157
3014	14	rs7400877	C	T	-0.0951084870444481	0.0212799068458365	9.29447973708365e-06	6145	genus.CandidatusSoleaferrea.id.11350.summary.txt.gz	TRUE	reported	GUCq9F	NA	19.9755663469881
3611	3	rs2193878	A	T	0.228255106962276	0.0509241346505462	9.45546462506185e-06	3088	genus.CandidatusSoleaferrea.id.11350.summary.txt.gz	TRUE	reported	GUCq9F	NA	20.0906362560498
3810	19	rs830149	G	C	0.184646616431892	0.0397237479208195	9.58382306411593e-06	5065	genus.CandidatusSoleaferrea.id.11350.summary.txt.gz	TRUE	reported	GUCq9F	NA	21.6063930902975
1190	1	rs12404911	T	C	0.140717215978327	0.0304142223483345	2.79891103454372e-06	3239	genus.Catenibacterium.id.2153.summary.txt.gz	TRUE	reported	gfUBGh	NA	21.4062717900945
2137	4	rs77285108	A	G	-0.161826131163642	0.035344674357505	3.62680342238698e-06	3210	genus.Catenibacterium.id.2153.summary.txt.gz	TRUE	reported	gfUBGh	NA	20.9628020529144
3100	7	rs73128290	G	A	0.129726248514929	0.028456259958979	4.29371856527492e-06	3239	genus.Catenibacterium.id.2153.summary.txt.gz	TRUE	reported	gfUBGh	NA	20.7826095756075
488	6	rs212393	A	G	-0.135253856458632	0.0286208804746533	3.62488647954676e-06	3239	genus.Catenibacterium.id.2153.summary.txt.gz	TRUE	reported	gfUBGh	NA	22.3322938546413
940	6	rs7742829	T	C	0.114110133206833	0.0251098948897137	5.60728815914315e-06	3239	genus.Catenibacterium.id.2153.summary.txt.gz	TRUE	reported	gfUBGh	NA	20.6518344593594
1191	19	rs999354	A	T	0.0580247790096514	0.011718513539007	7.00695314531481e-07	16324	genus.ChristensenellaceaeR.7group.id.11283.summary.txt.gz	TRUE	reported	y6aOVS	NA	24.5178248350927
2814	10	rs78521377	T	C	0.124991780482145	0.027479689188913	5.6067440817751e-06	12605	genus.ChristensenellaceaeR.7group.id.11283.summary.txt.gz	TRUE	reported	y6aOVS	NA	20.6889893709697
3015	7	rs62467127	T	C	0.114108278625467	0.0251982715929554	3.25361993889517e-06	12719	genus.ChristensenellaceaeR.7group.id.11283.summary.txt.gz	TRUE	reported	y6aOVS	NA	20.5065595099123
3121	18	rs17081797	G	A	-0.0904324747184105	0.0204253136789687	3.34030640276789e-06	16324	genus.ChristensenellaceaeR.7group.id.11283.summary.txt.gz	TRUE	reported	y6aOVS	NA	19.602495440885
3311	19	rs62132810	G	A	-0.0828853163230301	0.0179622720394738	5.66711126949326e-06	15066	genus.ChristensenellaceaeR.7group.id.11283.summary.txt.gz	TRUE	reported	y6aOVS	NA	21.2927943431711
3411	19	rs60954665	G	T	0.0498149580416149	0.0110787271329436	7.13176655033745e-06	16324	genus.ChristensenellaceaeR.7group.id.11283.summary.txt.gz	TRUE	reported	y6aOVS	NA	20.2180751231371
3913	4	rs10461257	G	A	-0.0551969397959362	0.0122069201935037	6.50745989978045e-06	15987	genus.ChristensenellaceaeR.7group.id.11283.summary.txt.gz	TRUE	reported	y6aOVS	NA	20.4464441409356
4011	5	rs79150079	A	C	0.121546581259889	0.0270977324351054	9.41803939165586e-06	11994	genus.ChristensenellaceaeR.7group.id.11283.summary.txt.gz	TRUE	reported	y6aOVS	NA	20.1196117337507
4216	2	rs62190261	C	A	0.0958394246809316	0.0214722817870095	8.7402319802615e-06	15274	genus.ChristensenellaceaeR.7group.id.11283.summary.txt.gz	TRUE	reported	y6aOVS	NA	19.9219570844365
504	9	rs892686	G	A	0.0514098867476968	0.0111359752836585	3.9686055429346e-06	16325	genus.ChristensenellaceaeR.7group.id.11283.summary.txt.gz	TRUE	reported	y6aOVS	NA	21.3126168579922
6312	18	rs73952017	T	C	-0.0862164437759679	0.0194353925166946	8.45769009053564e-06	15274	genus.ChristensenellaceaeR.7group.id.11283.summary.txt.gz	TRUE	reported	y6aOVS	NA	19.6785719231855
1192	6	rs550843	C	T	-0.078324644819721	0.016920943373302	2.05070515178684e-06	14102	genus.Clostridiumsensustricto1.id.1873.summary.txt.gz	TRUE	reported	XwXVCi	NA	21.426326777357
3101	10	rs2795528	A	G	-0.184314695012329	0.0392204190294881	2.72039712019622e-06	6366	genus.Clostridiumsensustricto1.id.1873.summary.txt.gz	TRUE	reported	XwXVCi	NA	22.0849014296149
569	1	rs2817172	T	C	0.0581389570833038	0.0124492191298523	2.76655186797286e-06	13658	genus.Clostridiumsensustricto1.id.1873.summary.txt.gz	TRUE	reported	XwXVCi	NA	21.8097280916045
660	5	rs115807074	G	A	-0.227359785527468	0.0492575233308432	4.31688040682007e-06	4229	genus.Clostridiumsensustricto1.id.1873.summary.txt.gz	TRUE	reported	XwXVCi	NA	21.3050304072443
838	12	rs116847295	T	C	0.110021418241233	0.0246031552223139	4.58117768760769e-06	12910	genus.Clostridiumsensustricto1.id.1873.summary.txt.gz	TRUE	reported	XwXVCi	NA	19.9973691955369
941	9	rs12341505	A	G	0.0810717750687341	0.0180121112680455	4.82174181883289e-06	14118	genus.Clostridiumsensustricto1.id.1873.summary.txt.gz	TRUE	reported	XwXVCi	NA	20.2586322934209
1231	1	rs11586026	T	A	0.110966818675986	0.0250497879311014	8.84987632289367e-06	13095	genus.Clostridiumsensustricto1.id.1873.summary.txt.gz	TRUE	reported	XwXVCi	NA	19.6235765432884
1335	1	rs11264403	A	G	-0.139061503036463	0.0334454246436368	7.75544262132257e-06	7285	genus.Clostridiumsensustricto1.id.1873.summary.txt.gz	TRUE	reported	XwXVCi	NA	17.2878270618056
1726	3	rs12490337	G	C	-0.0616878672577272	0.0137581003681659	7.49465329404528e-06	14121	genus.Clostridiumsensustricto1.id.1873.summary.txt.gz	TRUE	reported	XwXVCi	NA	20.104004110828
1193	13	rs9541268	A	C	0.0959699803923341	0.0197312179450097	8.79419214330458e-07	12914	genus.Collinsella.id.815.summary.txt.gz	TRUE	reported	3Jb6Dg	NA	23.6571827491844
2138	17	rs2671662	G	C	-0.0567750905454579	0.0119449970391299	2.22040193425025e-06	14334	genus.Collinsella.id.815.summary.txt.gz	TRUE	reported	3Jb6Dg	NA	22.5914225217277
3102	2	rs73052258	A	G	0.0930178136710824	0.0202658418156036	1.7157997140564e-06	14334	genus.Collinsella.id.815.summary.txt.gz	TRUE	reported	3Jb6Dg	NA	21.0670127455935
489	21	rs2103510	A	G	0.0786551008312094	0.0168216723394299	2.42474196597797e-06	14334	genus.Collinsella.id.815.summary.txt.gz	TRUE	reported	3Jb6Dg	NA	21.86328648662
570	4	rs75672793	G	A	-0.108908002708988	0.0240521540300568	6.13549445728233e-06	12601	genus.Collinsella.id.815.summary.txt.gz	TRUE	reported	3Jb6Dg	NA	20.5027272444834
740	11	rs10890671	C	T	-0.0537401435312326	0.0118848423721915	6.52135758500668e-06	14334	genus.Collinsella.id.815.summary.txt.gz	TRUE	reported	3Jb6Dg	NA	20.4461146569774
839	16	rs12921100	T	A	0.0563758622599928	0.0127018916065986	8.22570025485836e-06	14334	genus.Collinsella.id.815.summary.txt.gz	TRUE	reported	3Jb6Dg	NA	19.6992453916364
1336	15	rs59414781	G	C	0.0668865628354403	0.0149772911826132	9.14722686789852e-06	14334	genus.Collinsella.id.815.summary.txt.gz	TRUE	reported	3Jb6Dg	NA	19.9439515985772
1528	19	rs62102630	G	A	-0.0696298618482644	0.0153324824122231	8.30513702617569e-06	14334	genus.Collinsella.id.815.summary.txt.gz	TRUE	reported	3Jb6Dg	NA	20.6236778698447
1727	7	rs62448871	A	C	-0.054030922175195	0.0120324135383408	6.78252778341015e-06	14334	genus.Collinsella.id.815.summary.txt.gz	TRUE	reported	3Jb6Dg	NA	20.1641194093101
1930	19	rs1496626	C	T	-0.0722306741986191	0.0161600457676983	6.78175164459959e-06	14334	genus.Collinsella.id.815.summary.txt.gz	TRUE	reported	3Jb6Dg	NA	19.9782831609219
2139	19	rs149807560	A	C	-0.104264209029208	0.0235840970420256	7.09869777571688e-06	13473	genus.Collinsella.id.815.summary.txt.gz	TRUE	reported	3Jb6Dg	NA	19.5448345981158
2525	10	rs11597285	T	G	-0.053794650779523	0.0120548486632522	9.37614686362526e-06	14334	genus.Collinsella.id.815.summary.txt.gz	TRUE	reported	3Jb6Dg	NA	19.9138237879434
1194	1	rs305411	G	A	0.129218482685631	0.0264517840471191	1.00906479861163e-06	6777	genus.Coprobacter.id.949.summary.txt.gz	TRUE	reported	4U7FjG	NA	23.8637855364852
2140	3	rs3828477	T	G	-0.0912179513688051	0.0195690407492176	2.88973671057788e-06	6798	genus.Coprobacter.id.949.summary.txt.gz	TRUE	reported	4U7FjG	NA	21.728090101501
3103	4	rs55672356	A	T	-0.19335420278431	0.041381488101085	2.73690251571275e-06	4903	genus.Coprobacter.id.949.summary.txt.gz	TRUE	reported	4U7FjG	NA	21.8320755067761
490	11	rs143662916	T	C	0.253263890265002	0.0540141200438636	3.07252038154355e-06	3083	genus.Coprobacter.id.949.summary.txt.gz	TRUE	reported	4U7FjG	NA	21.9852767342509
576	6	rs213863	T	C	-0.0887411894848992	0.018837726904781	2.34883061291675e-06	6798	genus.Coprobacter.id.949.summary.txt.gz	TRUE	reported	4U7FjG	NA	22.1918494932629
667	6	rs72821405	C	T	-0.147365312671575	0.0319978051260011	4.75759878244624e-06	6177	genus.Coprobacter.id.949.summary.txt.gz	TRUE	reported	4U7FjG	NA	21.2104636245093
743	12	rs11532348	T	C	-0.103930602645979	0.0226826379870405	5.71183807901968e-06	6364	genus.Coprobacter.id.949.summary.txt.gz	TRUE	reported	4U7FjG	NA	20.9942211685558
840	2	rs12996055	C	A	0.0921817270050809	0.0209404990082725	8.07639213035354e-06	6570	genus.Coprobacter.id.949.summary.txt.gz	TRUE	reported	4U7FjG	NA	19.378297870447
942	9	rs12684609	C	T	0.100826956850193	0.0220366427644999	6.10177248984069e-06	6364	genus.Coprobacter.id.949.summary.txt.gz	TRUE	reported	4U7FjG	NA	20.9344934292008
1195	15	rs5011652	C	G	0.0899597492272306	0.020000969926243	5.51050486621838e-06	6783	genus.Coprobacter.id.949.summary.txt.gz	TRUE	reported	4U7FjG	NA	20.2299290010837
1337	2	rs74919520	A	G	0.125702917390853	0.0276295699301814	5.76326289322213e-06	6387	genus.Coprobacter.id.949.summary.txt.gz	TRUE	reported	4U7FjG	NA	20.6986711379931
1728	4	rs28402691	C	T	0.110695393335087	0.0251199127933402	9.55668444340041e-06	6387	genus.Coprobacter.id.949.summary.txt.gz	TRUE	reported	4U7FjG	NA	19.4188202114127
1932	20	rs189356	A	G	0.0781125153429063	0.0171916373964738	6.26290627881396e-06	6763	genus.Coprobacter.id.949.summary.txt.gz	TRUE	reported	4U7FjG	NA	20.6446137067329
3412	4	rs76001613	G	C	0.215910371008253	0.049301858537488	9.12598897742631e-06	3385	genus.Coprobacter.id.949.summary.txt.gz	TRUE	reported	4U7FjG	NA	19.1787556012409
1196	20	rs4277593	A	G	-0.0585649150583803	0.0109913630016476	1.13969171254344e-07	16651	genus.Coprococcus1.id.11301.summary.txt.gz	TRUE	reported	x9BeQ7	NA	28.3904275670099
2141	4	rs56405618	G	A	-0.0896300013528177	0.0186508153481767	1.57194847677633e-06	16379	genus.Coprococcus1.id.11301.summary.txt.gz	TRUE	reported	x9BeQ7	NA	23.0946381035502
4100	1	rs74101919	C	T	-0.0718988506139327	0.0144651148207908	1.03291233182929e-06	16732	genus.Coprococcus1.id.11301.summary.txt.gz	TRUE	reported	x9BeQ7	NA	24.7058684612473
577	1	rs1010560	A	C	0.0580232117643218	0.0122721513591721	1.95915314522091e-06	16723	genus.Coprococcus1.id.11301.summary.txt.gz	TRUE	reported	x9BeQ7	NA	22.3543539600059
668	11	rs73031725	C	T	0.167590996187699	0.0355223810337236	1.97917136484419e-06	7206	genus.Coprococcus1.id.11301.summary.txt.gz	TRUE	reported	x9BeQ7	NA	22.258568379285
1039	2	rs1519491	C	T	0.049919694128204	0.0113557798094936	8.95282571183033e-06	16733	genus.Coprococcus1.id.11301.summary.txt.gz	TRUE	reported	x9BeQ7	NA	19.324572958469
1197	6	rs1576241	G	A	-0.0510343492786108	0.0109534557904321	3.32862491717018e-06	16729	genus.Coprococcus1.id.11301.summary.txt.gz	TRUE	reported	x9BeQ7	NA	21.7081514967147
1338	3	rs73167075	C	T	0.0573137029393281	0.0127573096290727	8.56863779474286e-06	16733	genus.Coprococcus1.id.11301.summary.txt.gz	TRUE	reported	x9BeQ7	NA	20.1836052728185
1839	11	rs12794898	T	G	0.0903298537476982	0.0197212151417186	4.91531319279494e-06	15186	genus.Coprococcus1.id.11301.summary.txt.gz	TRUE	reported	x9BeQ7	NA	20.979506705106
2142	10	rs946513	T	C	0.20589892259567	0.0460017959174333	8.61855258745993e-06	4310	genus.Coprococcus1.id.11301.summary.txt.gz	TRUE	reported	x9BeQ7	NA	20.033580446624
2319	6	rs1762123	T	C	-0.0891532305119444	0.0198554094841176	8.0146768719407e-06	16724	genus.Coprococcus1.id.11301.summary.txt.gz	TRUE	reported	x9BeQ7	NA	20.1612044252742
2619	7	rs7784490	G	C	-0.0518542549566359	0.011313592973607	4.55232779755829e-06	16733	genus.Coprococcus1.id.11301.summary.txt.gz	TRUE	reported	x9BeQ7	NA	21.0071771128713
2914	14	rs12886051	C	G	-0.0521782080135299	0.0118050628049533	8.00779306783821e-06	16633	genus.Coprococcus1.id.11301.summary.txt.gz	TRUE	reported	x9BeQ7	NA	19.5362730101344
3122	19	rs2907920	G	A	0.0561173327022114	0.0126823841028149	7.65326850019887e-06	16040	genus.Coprococcus1.id.11301.summary.txt.gz	TRUE	reported	x9BeQ7	NA	19.5790780003118
1198	20	rs59936925	T	A	0.117085316793222	0.023399473352717	9.37545321660912e-07	10931	genus.Coprococcus2.id.11302.summary.txt.gz	TRUE	reported	XUC3Fj	NA	25.0376004560009
2143	1	rs6677933	T	C	-0.0804404992253657	0.0164216264400948	1.18501457470188e-06	11483	genus.Coprococcus2.id.11302.summary.txt.gz	TRUE	reported	XUC3Fj	NA	23.9948023738335
4101	14	rs1958519	A	T	0.0665288463975029	0.0138558056107684	1.57692156130721e-06	11009	genus.Coprococcus2.id.11302.summary.txt.gz	TRUE	reported	XUC3Fj	NA	23.0545379231695
669	4	rs72680320	C	T	-0.0649382010510421	0.0139189993347894	2.27114657353396e-06	11009	genus.Coprococcus2.id.11302.summary.txt.gz	TRUE	reported	XUC3Fj	NA	21.7662933855314
744	9	rs2482516	T	C	0.0754414644967808	0.0164618652547858	4.72333402585186e-06	11483	genus.Coprococcus2.id.11302.summary.txt.gz	TRUE	reported	XUC3Fj	NA	21.0020716564707
1432	10	rs35890118	G	A	-0.0665360031200264	0.0147661058534701	8.25962025229909e-06	11478	genus.Coprococcus2.id.11302.summary.txt.gz	TRUE	reported	XUC3Fj	NA	20.3039933659208
1933	9	rs10121347	G	C	0.0925805382248542	0.0219458770031321	8.31426549103854e-06	11457	genus.Coprococcus2.id.11302.summary.txt.gz	TRUE	reported	XUC3Fj	NA	17.7964558220386
2022	1	rs9426473	G	A	0.0727360944021369	0.0161661587328153	6.30686734353818e-06	11486	genus.Coprococcus2.id.11302.summary.txt.gz	TRUE	reported	XUC3Fj	NA	20.2435315055741
2416	5	rs6894272	C	T	-0.113458171288406	0.0253003186608573	9.53204633536479e-06	11001	genus.Coprococcus2.id.11302.summary.txt.gz	TRUE	reported	XUC3Fj	NA	20.1103475542646
2620	3	rs12634070	C	T	0.073648589179734	0.0164921341935238	9.9510376947581e-06	11457	genus.Coprococcus2.id.11302.summary.txt.gz	TRUE	reported	XUC3Fj	NA	19.9422953465621
3312	1	rs61823518	C	A	-0.0955380705347769	0.0215724314480024	6.68257647521705e-06	10980	genus.Coprococcus2.id.11302.summary.txt.gz	TRUE	reported	XUC3Fj	NA	19.6134836196578
3413	5	rs10070053	G	A	0.0594311719702941	0.0135375201570822	7.64882672609248e-06	11473	genus.Coprococcus2.id.11302.summary.txt.gz	TRUE	reported	XUC3Fj	NA	19.2730459352641
1199	19	rs8100692	C	T	0.0577410932265099	0.0113475949084393	4.16458834254728e-07	15829	genus.Coprococcus3.id.11303.summary.txt.gz	TRUE	reported	VzADOW	NA	25.8918067526127
2144	8	rs62481985	C	G	-0.0582385231531753	0.0115052208041965	4.17559971057078e-07	15472	genus.Coprococcus3.id.11303.summary.txt.gz	TRUE	reported	VzADOW	NA	25.6230480421594
3104	22	rs178271	C	T	0.14525692305973	0.0294238683871715	7.81087720864975e-07	10794	genus.Coprococcus3.id.11303.summary.txt.gz	TRUE	reported	VzADOW	NA	24.371044470033
4102	2	rs13394391	T	C	-0.0709301584016131	0.0150917845040903	2.20316718195661e-06	15834	genus.Coprococcus3.id.11303.summary.txt.gz	TRUE	reported	VzADOW	NA	22.0892346620443
580	17	rs11080344	T	C	0.0516920958701435	0.0113054075053375	4.78692033971397e-06	15835	genus.Coprococcus3.id.11303.summary.txt.gz	TRUE	reported	VzADOW	NA	20.9062355784141
841	1	rs7521171	A	G	-0.0596434398939691	0.0129278573040729	4.3224178406544e-06	15472	genus.Coprococcus3.id.11303.summary.txt.gz	TRUE	reported	VzADOW	NA	21.2849319838569
1631	8	rs34731438	G	T	-0.0626607165998396	0.0137304651400232	7.70794011790719e-06	15829	genus.Coprococcus3.id.11303.summary.txt.gz	TRUE	reported	VzADOW	NA	20.8266881806038
1840	17	rs11077359	C	T	-0.0645442780269651	0.0148833137793009	9.63598402852195e-06	15378	genus.Coprococcus3.id.11303.summary.txt.gz	TRUE	reported	VzADOW	NA	18.8068568419197
1934	8	rs6994742	T	C	0.0551306184397704	0.0123929382448197	7.83608718956051e-06	15834	genus.Coprococcus3.id.11303.summary.txt.gz	TRUE	reported	VzADOW	NA	19.7896064431585
2320	7	rs13247359	A	G	0.0512109889995466	0.0113030883422265	7.32611379732303e-06	15833	genus.Coprococcus3.id.11303.summary.txt.gz	TRUE	reported	VzADOW	NA	20.5273119531043
2621	14	rs4575475	A	G	0.0619513748774375	0.0137787223069321	7.04284202042784e-06	15154	genus.Coprococcus3.id.11303.summary.txt.gz	TRUE	reported	VzADOW	NA	20.2154774503189
2716	9	rs10810043	G	A	0.0515517826669376	0.01159230205132	9.27424499869598e-06	15833	genus.Coprococcus3.id.11303.summary.txt.gz	TRUE	reported	VzADOW	NA	19.7764346412788
1200	3	rs4677103	G	A	0.0977912099191572	0.0197263324270326	9.59556829877548e-07	7983	genus.DefluviitaleaceaeUCG011.id.11287.summary.txt.gz	TRUE	reported	39BtJK	NA	24.5757592436087
2145	4	rs72731813	T	C	-0.147382972453203	0.0293796130821283	4.33115551496696e-07	7767	genus.DefluviitaleaceaeUCG011.id.11287.summary.txt.gz	TRUE	reported	39BtJK	NA	25.165321229571
590	9	rs112893842	C	T	0.113810201946648	0.0232805615266658	1.44534652880105e-06	8183	genus.DefluviitaleaceaeUCG011.id.11287.summary.txt.gz	TRUE	reported	39BtJK	NA	23.8987664624488
842	1	rs9725395	G	A	-0.13833966866191	0.0295540022460731	3.5192115415959e-06	8011	genus.DefluviitaleaceaeUCG011.id.11287.summary.txt.gz	TRUE	reported	39BtJK	NA	21.9109323685917
943	21	rs55658617	C	T	0.174368774971644	0.0362225535536972	2.152920309074e-06	6663	genus.DefluviitaleaceaeUCG011.id.11287.summary.txt.gz	TRUE	reported	39BtJK	NA	23.1728423201625
1040	22	rs9608282	G	T	0.1429391901847	0.0299792984291401	2.52045375444087e-06	7716	genus.DefluviitaleaceaeUCG011.id.11287.summary.txt.gz	TRUE	reported	39BtJK	NA	22.73315452089
11100	7	rs28696126	T	A	-0.106502747608687	0.0238472563674688	6.62805720441468e-06	7811	genus.DefluviitaleaceaeUCG011.id.11287.summary.txt.gz	TRUE	reported	39BtJK	NA	19.945493348346
1232	1	rs1582238	C	T	0.0805035878033149	0.0167256720282713	1.56775081849983e-06	7983	genus.DefluviitaleaceaeUCG011.id.11287.summary.txt.gz	TRUE	reported	39BtJK	NA	23.1666543510705
1339	1	rs12122999	T	G	-0.0827292002519607	0.0181154274141195	4.82584102983233e-06	7811	genus.DefluviitaleaceaeUCG011.id.11287.summary.txt.gz	TRUE	reported	39BtJK	NA	20.8554940111914
1433	10	rs4344384	T	G	0.0715977822685902	0.0156309115064956	4.83238124876789e-06	8180	genus.DefluviitaleaceaeUCG011.id.11287.summary.txt.gz	TRUE	reported	39BtJK	NA	20.981210061155
1632	4	rs2892880	A	G	0.081775541633077	0.018168647046951	6.82881347310632e-06	8182	genus.DefluviitaleaceaeUCG011.id.11287.summary.txt.gz	TRUE	reported	39BtJK	NA	20.2582386166292
3105	14	rs11160353	A	T	-0.0691755635241121	0.0147285052003316	2.70303066501562e-06	9234	genus.Desulfovibrio.id.3173.summary.txt.gz	TRUE	reported	UK373Q	NA	22.0591140752817
598	8	rs2853179	T	C	0.0811970782525123	0.0174234433036507	2.42439224336511e-06	8949	genus.Desulfovibrio.id.3173.summary.txt.gz	TRUE	reported	UK373Q	NA	21.71765007393
670	2	rs16863365	G	A	0.109402490929603	0.0226963747544364	1.79450327629711e-06	8776	genus.Desulfovibrio.id.3173.summary.txt.gz	TRUE	reported	UK373Q	NA	23.2349334635844
745	1	rs12031543	C	T	-0.127184981812456	0.0281887222243749	6.54764175523528e-06	8855	genus.Desulfovibrio.id.3173.summary.txt.gz	TRUE	reported	UK373Q	NA	20.3573331673458
1042	3	rs13066142	A	G	0.119140589873539	0.0250890546883058	3.78665328844788e-06	9241	genus.Desulfovibrio.id.3173.summary.txt.gz	TRUE	reported	UK373Q	NA	22.5502258381295
1233	14	rs1294544	C	A	0.0688781692835595	0.0153634583128131	7.7758700383139e-06	9241	genus.Desulfovibrio.id.3173.summary.txt.gz	TRUE	reported	UK373Q	NA	20.0994983479479
1434	13	rs2590913	A	G	0.154495517374046	0.0339396246876762	6.65420940180669e-06	7225	genus.Desulfovibrio.id.3173.summary.txt.gz	TRUE	reported	UK373Q	NA	20.7213332434517
1529	10	rs2032031	G	A	-0.0654930571751397	0.0148680841544528	9.14276712568193e-06	9241	genus.Desulfovibrio.id.3173.summary.txt.gz	TRUE	reported	UK373Q	NA	19.4035192517035
1633	8	rs72647089	G	T	-0.106594360206419	0.0239336680610587	8.29763380317361e-06	8985	genus.Desulfovibrio.id.3173.summary.txt.gz	TRUE	reported	UK373Q	NA	19.8358094468253
1729	5	rs7729080	A	C	-0.0702869612119003	0.0157691079939965	9.9586937432359e-06	9241	genus.Desulfovibrio.id.3173.summary.txt.gz	TRUE	reported	UK373Q	NA	19.8671366976042
1842	18	rs4797774	A	G	0.212581939879246	0.0470044403741371	5.64315267724887e-06	3476	genus.Desulfovibrio.id.3173.summary.txt.gz	TRUE	reported	UK373Q	NA	20.4538449178283
2226	5	rs6580353	C	T	0.0770978995415498	0.0169735292789689	4.93856906614791e-06	9241	genus.Desulfovibrio.id.3173.summary.txt.gz	TRUE	reported	UK373Q	NA	20.6319741411604
1201	8	rs11166701	A	G	-0.0655301016485888	0.0131859995034347	5.50745911801279e-07	11720	genus.Dialister.id.2183.summary.txt.gz	TRUE	reported	nakmKW	NA	24.697646665342
3106	11	rs517089	A	T	0.0762270290045015	0.0170411079985235	5.13633569330786e-06	11988	genus.Dialister.id.2183.summary.txt.gz	TRUE	reported	nakmKW	NA	20.0088592292014
944	10	rs4747450	A	C	0.0668508560876641	0.0147685360696215	5.83728749218732e-06	11987	genus.Dialister.id.2183.summary.txt.gz	TRUE	reported	nakmKW	NA	20.4898627966114
1340	16	rs2314294	C	T	0.0865931921654296	0.0193718948303736	8.07899033285776e-06	11339	genus.Dialister.id.2183.summary.txt.gz	TRUE	reported	nakmKW	NA	19.9812794756003
1435	11	rs4753063	A	G	-0.0596297038925139	0.013005185305256	4.85684299965574e-06	11989	genus.Dialister.id.2183.summary.txt.gz	TRUE	reported	nakmKW	NA	21.0228802350452
1634	7	rs2435610	C	A	0.0647131491516663	0.0143314239150829	5.93268612653093e-06	11984	genus.Dialister.id.2183.summary.txt.gz	TRUE	reported	nakmKW	NA	20.3894910017213
1935	4	rs10938938	A	G	-0.0773514461757961	0.0170914905075365	7.37062587862634e-06	11401	genus.Dialister.id.2183.summary.txt.gz	TRUE	reported	nakmKW	NA	20.4822187090455
2227	14	rs10138457	C	T	-0.113053793637487	0.0261932532464563	7.88121812298115e-06	10968	genus.Dialister.id.2183.summary.txt.gz	TRUE	reported	nakmKW	NA	18.6290795178148
2321	15	rs11071887	C	T	0.0662403023312743	0.0146314844082137	5.91406674324497e-06	11989	genus.Dialister.id.2183.summary.txt.gz	TRUE	reported	nakmKW	NA	20.4959396793392
2526	3	rs764177	A	C	-0.0601453590052231	0.0135365874925541	9.60771952878831e-06	11988	genus.Dialister.id.2183.summary.txt.gz	TRUE	reported	nakmKW	NA	19.7417593573831
3016	9	rs76680460	A	G	-0.161296110395772	0.0364332108416825	8.19213146457629e-06	7176	genus.Dialister.id.2183.summary.txt.gz	TRUE	reported	nakmKW	NA	19.5998566535917
3218	1	rs75416973	G	A	0.0727223037990453	0.0164509834407607	9.46091051490038e-06	11402	genus.Dialister.id.2183.summary.txt.gz	TRUE	reported	nakmKW	NA	19.5412133703655
1202	8	rs13279148	A	G	0.0715308989939077	0.0150877534135923	2.25282887230202e-06	17605	genus.Dorea.id.1997.summary.txt.gz	TRUE	reported	zdS0w1	NA	22.4769930538947
2146	8	rs62503162	G	A	-0.0974091298895409	0.0194379244208239	7.46605041971618e-07	16210	genus.Dorea.id.1997.summary.txt.gz	TRUE	reported	zdS0w1	NA	25.1130551109799
3107	8	rs78772518	C	A	0.138259714300672	0.0283609275335051	3.38015262265298e-06	10858	genus.Dorea.id.1997.summary.txt.gz	TRUE	reported	zdS0w1	NA	23.7656912039682
4103	6	rs12216169	A	T	0.0881722223349673	0.0193683146710862	5.33123372597233e-06	16086	genus.Dorea.id.1997.summary.txt.gz	TRUE	reported	zdS0w1	NA	20.7243018662335
599	6	rs73729431	T	C	-0.137450295623033	0.0299983239326588	3.16739520515805e-06	9596	genus.Dorea.id.1997.summary.txt.gz	TRUE	reported	zdS0w1	NA	20.9941055110653
746	17	rs4793307	T	C	0.0574165141538075	0.0122471633565748	4.00689846115733e-06	17600	genus.Dorea.id.1997.summary.txt.gz	TRUE	reported	zdS0w1	NA	21.9787314846376
843	16	rs11150408	G	T	0.0488253900894388	0.0109063374551473	7.05776514509111e-06	17215	genus.Dorea.id.1997.summary.txt.gz	TRUE	reported	zdS0w1	NA	20.0416549709281
945	3	rs345219	G	T	-0.0497368442990894	0.01126208084027	8.8005998816282e-06	17215	genus.Dorea.id.1997.summary.txt.gz	TRUE	reported	zdS0w1	NA	19.5037972029391
1043	9	rs62583469	A	T	-0.0634135944073955	0.0142226954548496	5.77508444887237e-06	16819	genus.Dorea.id.1997.summary.txt.gz	TRUE	reported	zdS0w1	NA	19.8792923034558
11101	6	rs3005511	G	A	0.0516126585447889	0.0112852257816076	5.28701939495766e-06	17610	genus.Dorea.id.1997.summary.txt.gz	TRUE	reported	zdS0w1	NA	20.9166416111929
1234	4	rs1899291	T	C	0.0697217193494612	0.0150284615692585	4.56686151056982e-06	17609	genus.Dorea.id.1997.summary.txt.gz	TRUE	reported	zdS0w1	NA	21.5232141352755
1436	11	rs3752849	A	G	0.163845869574146	0.0366079918351009	7.6805724209667e-06	5322	genus.Dorea.id.1997.summary.txt.gz	TRUE	reported	zdS0w1	NA	20.0317634662138
1635	7	rs12537781	C	T	-0.0555440077891287	0.012522298185051	9.15137368456947e-06	17608	genus.Dorea.id.1997.summary.txt.gz	TRUE	reported	zdS0w1	NA	19.674619591477
1203	2	rs3851328	G	T	-0.107774250893741	0.023652669427483	4.1758892334647e-06	5147	genus.Eggerthella.id.819.summary.txt.gz	TRUE	reported	mxhXnF	NA	20.7620246157559
2147	7	rs2240838	G	A	0.0980581845597842	0.0197652804801872	7.36204777610001e-07	5147	genus.Eggerthella.id.819.summary.txt.gz	TRUE	reported	mxhXnF	NA	24.6128402999521
3108	21	rs2223081	A	G	0.102571659284534	0.0221107621073909	3.88888500882744e-06	5147	genus.Eggerthella.id.819.summary.txt.gz	TRUE	reported	mxhXnF	NA	21.5202512887791
673	1	rs112205261	C	T	-0.188617927403085	0.0403613189112696	3.34648441352285e-06	5036	genus.Eggerthella.id.819.summary.txt.gz	TRUE	reported	mxhXnF	NA	21.8391251847806
844	17	rs4985746	A	G	0.110522311072344	0.0247652652937227	5.71461091888321e-06	4906	genus.Eggerthella.id.819.summary.txt.gz	TRUE	reported	mxhXnF	NA	19.9165424361757
946	11	rs1784446	A	G	0.0907727744639357	0.019809579193402	5.23135917651901e-06	5147	genus.Eggerthella.id.819.summary.txt.gz	TRUE	reported	mxhXnF	NA	20.9971678254091
1530	20	rs76663501	T	C	0.175349437307129	0.0378576400270431	4.82573871418581e-06	4814	genus.Eggerthella.id.819.summary.txt.gz	TRUE	reported	mxhXnF	NA	21.4536740685464
1636	2	rs6430926	T	C	0.0879736401834601	0.0197127476914112	8.37122385722163e-06	5147	genus.Eggerthella.id.819.summary.txt.gz	TRUE	reported	mxhXnF	NA	19.9163981025501
1730	4	rs2877457	A	G	-0.0934860434260959	0.021020751567822	9.02708253751783e-06	5083	genus.Eggerthella.id.819.summary.txt.gz	TRUE	reported	mxhXnF	NA	19.7786698074649
4911	3	rs13070736	C	A	-0.121331070270904	0.027202382179082	7.6191495016005e-06	5147	genus.Eggerthella.id.819.summary.txt.gz	TRUE	reported	mxhXnF	NA	19.8943695637587
505	15	rs67490567	C	T	0.108494845998233	0.0245457405454105	8.94215704835592e-06	5083	genus.Eggerthella.id.819.summary.txt.gz	TRUE	reported	mxhXnF	NA	19.5373626001163
1204	8	rs3812426	A	G	0.1064473157832	0.0224159001674308	2.71687036643629e-06	5583	genus.Eisenbergiella.id.11304.summary.txt.gz	TRUE	reported	k2alkR	NA	22.5505460025645
2148	15	rs1508033	C	A	0.0915459612410913	0.0195786521308587	3.22888598095557e-06	5580	genus.Eisenbergiella.id.11304.summary.txt.gz	TRUE	reported	k2alkR	NA	21.8631532168781
3109	11	rs12278566	A	T	-0.121064706269055	0.0251658040901497	1.65000570736617e-06	5582	genus.Eisenbergiella.id.11304.summary.txt.gz	TRUE	reported	k2alkR	NA	23.1426710607753
4104	15	rs2683098	T	C	0.10731893913083	0.0225150293426238	2.23749948148476e-06	5582	genus.Eisenbergiella.id.11304.summary.txt.gz	TRUE	reported	k2alkR	NA	22.7199675776473
5100	17	rs11079158	C	T	0.100626784984047	0.0225460320631526	7.34848630835173e-06	5582	genus.Eisenbergiella.id.11304.summary.txt.gz	TRUE	reported	k2alkR	NA	19.9198908280292
947	8	rs13258851	G	A	0.137001442681187	0.0302124340180155	7.74647840633821e-06	5583	genus.Eisenbergiella.id.11304.summary.txt.gz	TRUE	reported	k2alkR	NA	20.562639000184
1235	2	rs12710729	A	C	0.0893383917571965	0.0199069277940048	9.84409899595395e-06	5583	genus.Eisenbergiella.id.11304.summary.txt.gz	TRUE	reported	k2alkR	NA	20.1403854527981
1437	10	rs12257723	C	A	-0.0952741826056107	0.0211568918730059	8.85121333279085e-06	5582	genus.Eisenbergiella.id.11304.summary.txt.gz	TRUE	reported	k2alkR	NA	20.279009092825
1531	21	rs4462860	A	G	0.0939070917039514	0.0201104291035837	4.16220632137478e-06	5460	genus.Eisenbergiella.id.11304.summary.txt.gz	TRUE	reported	k2alkR	NA	21.8049003662364
1637	11	rs11027642	T	C	0.129005537806687	0.0284843924959275	4.91871479202414e-06	5583	genus.Eisenbergiella.id.11304.summary.txt.gz	TRUE	reported	k2alkR	NA	20.511753293707
2322	4	rs11938607	C	T	0.0978125249067408	0.0216635621289168	8.21819717696605e-06	5583	genus.Eisenbergiella.id.11304.summary.txt.gz	TRUE	reported	k2alkR	NA	20.3858677114172
3414	3	rs1553971	G	T	0.120964523630151	0.0263054227757288	5.26837369789126e-06	5583	genus.Eisenbergiella.id.11304.summary.txt.gz	TRUE	reported	k2alkR	NA	21.1458655622776
1205	4	rs11098863	A	T	-0.0966008311136557	0.0162677009585777	3.0564579715541e-09	7524	genus.Enterorhabdus.id.820.summary.txt.gz	TRUE	reported	6ALUaW	NA	35.2621968135998
1341	10	rs7923280	T	A	0.0860019069308143	0.0169148343566981	5.23855908256078e-07	7524	genus.Enterorhabdus.id.820.summary.txt.gz	TRUE	reported	6ALUaW	NA	25.851197381477
1532	2	rs114731706	G	T	0.182308046162604	0.0382297829422645	2.17342033028026e-06	5956	genus.Enterorhabdus.id.820.summary.txt.gz	TRUE	reported	6ALUaW	NA	22.7409188723539
1638	11	rs3017103	G	A	0.0980897010721781	0.0208994560005481	2.94044192066011e-06	7524	genus.Enterorhabdus.id.820.summary.txt.gz	TRUE	reported	6ALUaW	NA	22.0280908188192
1843	12	rs73331712	C	T	0.261989511949039	0.0551230192058587	4.84922933279667e-06	3109	genus.Enterorhabdus.id.820.summary.txt.gz	TRUE	reported	6ALUaW	NA	22.5892503245775
1936	2	rs77655283	A	G	0.132987640708045	0.029830550883876	5.88042181761543e-06	7494	genus.Enterorhabdus.id.820.summary.txt.gz	TRUE	reported	6ALUaW	NA	19.8746740854874
2023	6	rs9470637	T	A	-0.0755512950299379	0.0166262956142256	5.69623919469523e-06	7524	genus.Enterorhabdus.id.820.summary.txt.gz	TRUE	reported	6ALUaW	NA	20.6487054938396
2149	19	rs424715	C	T	0.0818742536397143	0.0174854620480238	4.40880046451206e-06	7524	genus.Enterorhabdus.id.820.summary.txt.gz	TRUE	reported	6ALUaW	NA	21.9250444364588
2717	8	rs10098492	C	T	0.132323148416366	0.0293688423409055	6.40572499945324e-06	7361	genus.Enterorhabdus.id.820.summary.txt.gz	TRUE	reported	6ALUaW	NA	20.3000915074113
3415	7	rs2051957	T	C	0.0843290622114626	0.0189864047168004	8.89858816259306e-06	7524	genus.Enterorhabdus.id.820.summary.txt.gz	TRUE	reported	6ALUaW	NA	19.727364690838
2150	17	rs7221249	G	A	0.0839860522943573	0.014274140177117	4.30951305917139e-09	9781	genus.Erysipelatoclostridium.id.11381.summary.txt.gz	TRUE	reported	bwYXCb	NA	34.6189922345014
674	1	rs710230	C	T	0.143381273926561	0.0281513877248326	6.3311976152201e-07	9016	genus.Erysipelatoclostridium.id.11381.summary.txt.gz	TRUE	reported	bwYXCb	NA	25.9409127424574
747	4	rs4697572	G	A	-0.0810636427293256	0.0163308217649845	7.59350031039969e-07	9779	genus.Erysipelatoclostridium.id.11381.summary.txt.gz	TRUE	reported	bwYXCb	NA	24.6397418435796
1236	11	rs58236560	T	G	-0.111156880093358	0.0234425722107096	2.16119878008495e-06	9368	genus.Erysipelatoclostridium.id.11381.summary.txt.gz	TRUE	reported	bwYXCb	NA	22.483409598601
1533	9	rs622418	G	A	-0.0668051075673644	0.0143224491534843	3.68156005162692e-06	9783	genus.Erysipelatoclostridium.id.11381.summary.txt.gz	TRUE	reported	bwYXCb	NA	21.7562858865454
1937	5	rs17804233	C	T	-0.0662914011002415	0.0144203185322106	4.58605037064017e-06	9783	genus.Erysipelatoclostridium.id.11381.summary.txt.gz	TRUE	reported	bwYXCb	NA	21.1331720586673
2622	2	rs1434153	A	G	-0.0684526401667244	0.015244320415633	6.85294549115265e-06	9662	genus.Erysipelatoclostridium.id.11381.summary.txt.gz	TRUE	reported	bwYXCb	NA	20.163423386098
2718	5	rs340991	G	A	-0.0740481868027131	0.0158891384074267	3.74942376541955e-06	9781	genus.Erysipelatoclostridium.id.11381.summary.txt.gz	TRUE	reported	bwYXCb	NA	21.7184166695171
2815	8	rs6474512	C	A	0.0670149951982526	0.014320143140959	3.01545524588479e-06	9783	genus.Erysipelatoclostridium.id.11381.summary.txt.gz	TRUE	reported	bwYXCb	NA	21.900259626382
3313	13	rs9590927	A	G	-0.0646003017187357	0.0143479494705728	6.39041625259038e-06	9782	genus.Erysipelatoclostridium.id.11381.summary.txt.gz	TRUE	reported	bwYXCb	NA	20.2716647686956
3416	1	rs61806970	T	C	0.142547997920571	0.0320688147135284	9.09410433821978e-06	8644	genus.Erysipelatoclostridium.id.11381.summary.txt.gz	TRUE	reported	bwYXCb	NA	19.758611738026
3612	17	rs62060367	C	T	-0.0798013114292643	0.018135791500178	6.70173467081501e-06	9662	genus.Erysipelatoclostridium.id.11381.summary.txt.gz	TRUE	reported	bwYXCb	NA	19.3618579006588
4012	19	rs45480394	G	T	-0.0687134427531429	0.0151835354919275	7.66154747655554e-06	9604	genus.Erysipelatoclostridium.id.11381.summary.txt.gz	TRUE	reported	bwYXCb	NA	20.480360607142
4118	11	rs2901723	A	C	0.0641338653189163	0.0144294559747569	8.79469069220591e-06	9662	genus.Erysipelatoclostridium.id.11381.summary.txt.gz	TRUE	reported	bwYXCb	NA	19.7549036552138
4217	17	rs34528142	G	C	-0.0875550725147895	0.0195556271811999	6.12704345279681e-06	9604	genus.Erysipelatoclostridium.id.11381.summary.txt.gz	TRUE	reported	bwYXCb	NA	20.0456030478993
4711	10	rs16936671	T	C	-0.0968025555394047	0.0217882727916978	6.04309146369889e-06	9488	genus.Erysipelatoclostridium.id.11381.summary.txt.gz	TRUE	reported	bwYXCb	NA	19.7391313571069
4912	6	rs3804326	G	A	0.141469837833122	0.0336351537972883	9.85272590495752e-06	7028	genus.Erysipelatoclostridium.id.11381.summary.txt.gz	TRUE	reported	bwYXCb	NA	17.6905312769351
1206	10	rs28568391	G	A	-0.0583910808811354	0.0118740516114377	6.41952772312476e-07	14544	genus.ErysipelotrichaceaeUCG003.id.11384.summary.txt.gz	TRUE	reported	grRWmw	NA	24.1821641346762
2151	8	rs11994308	T	C	0.1154174132246	0.024250252172865	1.32562909641338e-06	13558	genus.ErysipelotrichaceaeUCG003.id.11384.summary.txt.gz	TRUE	reported	grRWmw	NA	22.6521878695931
3123	15	rs76502207	C	T	0.144843760497513	0.0289929134050557	6.41121275552691e-07	10740	genus.ErysipelotrichaceaeUCG003.id.11384.summary.txt.gz	TRUE	reported	grRWmw	NA	24.9583497564074
5101	18	rs2302840	C	T	-0.0871965512591953	0.0176870356738266	1.29328894729775e-06	14897	genus.ErysipelotrichaceaeUCG003.id.11384.summary.txt.gz	TRUE	reported	grRWmw	NA	24.3046019700843
675	18	rs10164067	G	T	-0.103260130901904	0.0212405018270505	1.13085632201103e-06	14427	genus.ErysipelotrichaceaeUCG003.id.11384.summary.txt.gz	TRUE	reported	grRWmw	NA	23.6339219101294
1044	16	rs8053479	G	A	-0.0838211845170268	0.0186509120207605	5.83412874846247e-06	13813	genus.ErysipelotrichaceaeUCG003.id.11384.summary.txt.gz	TRUE	reported	grRWmw	NA	20.1979568756441
1237	7	rs17798136	A	G	0.158817550217896	0.0347674310812806	3.23598067660677e-06	7421	genus.ErysipelotrichaceaeUCG003.id.11384.summary.txt.gz	TRUE	reported	grRWmw	NA	20.8666043020496
1639	19	rs11666127	G	A	-0.0719187100776075	0.0161370584808307	7.90414062076437e-06	13813	genus.ErysipelotrichaceaeUCG003.id.11384.summary.txt.gz	TRUE	reported	grRWmw	NA	19.8625513478101
1938	6	rs62403464	C	T	-0.0731743255532411	0.0156515721505751	3.43738377259404e-06	14899	genus.ErysipelotrichaceaeUCG003.id.11384.summary.txt.gz	TRUE	reported	grRWmw	NA	21.8575520537494
2024	4	rs59068084	G	T	0.0564772432262274	0.0120223866969195	3.11741970364323e-06	14544	genus.ErysipelotrichaceaeUCG003.id.11384.summary.txt.gz	TRUE	reported	grRWmw	NA	22.0681330564216
2323	7	rs73074432	T	C	0.072153999062479	0.0164377852740533	9.99019994933936e-06	14217	genus.ErysipelotrichaceaeUCG003.id.11384.summary.txt.gz	TRUE	reported	grRWmw	NA	19.2678921572435
2527	6	rs214586	C	T	-0.106454599935609	0.0240380358930758	8.5014728328099e-06	13505	genus.ErysipelotrichaceaeUCG003.id.11384.summary.txt.gz	TRUE	reported	grRWmw	NA	19.6124073836097
3124	11	rs4758231	T	G	-0.0551754399540897	0.0122046751547634	6.54911828408357e-06	14890	genus.ErysipelotrichaceaeUCG003.id.11384.summary.txt.gz	TRUE	reported	grRWmw	NA	20.4380360350883
3314	16	rs74988980	A	G	-0.133141406432335	0.0348574385242747	8.64276048407247e-06	5944	genus.ErysipelotrichaceaeUCG003.id.11384.summary.txt.gz	TRUE	reported	grRWmw	NA	14.5893297494358
3512	2	rs75949021	C	T	-0.169667060418097	0.0374237933824411	3.57507454754237e-06	6721	genus.ErysipelotrichaceaeUCG003.id.11384.summary.txt.gz	TRUE	reported	grRWmw	NA	20.5541469689353
3711	5	rs6875357	T	C	0.165673441012239	0.0353831163409958	6.69636586216518e-06	7034	genus.ErysipelotrichaceaeUCG003.id.11384.summary.txt.gz	TRUE	reported	grRWmw	NA	21.9236885750591
4218	14	rs79396538	G	C	0.0848147519228715	0.019114637849583	8.63478612551365e-06	13750	genus.ErysipelotrichaceaeUCG003.id.11384.summary.txt.gz	TRUE	reported	grRWmw	NA	19.6884099629849
4611	10	rs12251396	G	A	-0.0705399490942509	0.0158765978020767	9.51838823727136e-06	14211	genus.ErysipelotrichaceaeUCG003.id.11384.summary.txt.gz	TRUE	reported	grRWmw	NA	19.7403749642044
1207	7	rs2267739	C	G	0.115505392160391	0.0237627698957131	1.42478109667033e-06	11853	genus.Escherichia.Shigella.id.3504.summary.txt.gz	TRUE	reported	4D1saI	NA	23.6270985484534
2152	11	rs1154904	G	A	-0.0613376410063492	0.0130644295841106	3.03750643118048e-06	12002	genus.Escherichia.Shigella.id.3504.summary.txt.gz	TRUE	reported	4D1saI	NA	22.0431285777812
3125	21	rs73208162	G	A	-0.119295648011924	0.0248389935164326	2.19391298389724e-06	11073	genus.Escherichia.Shigella.id.3504.summary.txt.gz	TRUE	reported	4D1saI	NA	23.0664740384249
4105	7	rs113513883	G	A	0.172283306380564	0.0380410244165878	5.27716124402435e-06	6280	genus.Escherichia.Shigella.id.3504.summary.txt.gz	TRUE	reported	4D1saI	NA	20.5107711314805
676	17	rs7502686	C	G	-0.136383738421204	0.0302576430110705	5.9038631034527e-06	9990	genus.Escherichia.Shigella.id.3504.summary.txt.gz	TRUE	reported	4D1saI	NA	20.3167853488673
748	2	rs57024273	C	T	0.0626172362051094	0.0139918655966122	9.7046449524741e-06	11853	genus.Escherichia.Shigella.id.3504.summary.txt.gz	TRUE	reported	4D1saI	NA	20.0279519238061
948	13	rs113127095	G	A	0.1510093946692	0.0323434364281351	3.33349326513005e-06	8433	genus.Escherichia.Shigella.id.3504.summary.txt.gz	TRUE	reported	4D1saI	NA	21.798951813932
1045	10	rs117092367	T	A	0.117361820072349	0.026453288794866	9.65020806570364e-06	10304	genus.Escherichia.Shigella.id.3504.summary.txt.gz	TRUE	reported	4D1saI	NA	19.683137466921
11102	16	rs112767262	C	T	0.0732963327682465	0.0163588597490485	8.20636249804514e-06	11771	genus.Escherichia.Shigella.id.3504.summary.txt.gz	TRUE	reported	4D1saI	NA	20.0751331387686
1238	3	rs11706043	A	T	0.0756569504870296	0.0164155091963964	5.87271780799217e-06	12001	genus.Escherichia.Shigella.id.3504.summary.txt.gz	TRUE	reported	4D1saI	NA	21.2416841464335
1342	9	rs592299	C	T	-0.0592004334374333	0.0129486431112292	4.76927187664672e-06	11995	genus.Escherichia.Shigella.id.3504.summary.txt.gz	TRUE	reported	4D1saI	NA	20.9026452862662
1534	7	rs4731451	A	G	-0.0609885466116372	0.0135157081556293	7.47309984811326e-06	12001	genus.Escherichia.Shigella.id.3504.summary.txt.gz	TRUE	reported	4D1saI	NA	20.3619307948976
1640	16	rs35555519	G	C	0.101975959409087	0.0222883058397036	4.92331995840773e-06	12002	genus.Escherichia.Shigella.id.3504.summary.txt.gz	TRUE	reported	4D1saI	NA	20.9334824596401
1731	5	rs118526	A	C	-0.059440113562196	0.0135980053163524	7.99566137486636e-06	11853	genus.Escherichia.Shigella.id.3504.summary.txt.gz	TRUE	reported	4D1saI	NA	19.1077190804068
2153	1	rs2798105	G	A	-0.100850688564891	0.0222044796148534	8.24501308547328e-06	11296	genus.Escherichia.Shigella.id.3504.summary.txt.gz	TRUE	reported	4D1saI	NA	20.6289221302236
1208	12	rs12320842	G	C	0.0948329580201942	0.0163962240572742	7.56951403555339e-09	17638	genus.Faecalibacterium.id.2057.summary.txt.gz	TRUE	reported	yuQf0w	NA	33.4526791903682
677	6	rs6910935	G	A	0.134863868830482	0.027703162864754	1.37848475281048e-06	12640	genus.Faecalibacterium.id.2057.summary.txt.gz	TRUE	reported	yuQf0w	NA	23.699136248394
749	14	rs1271565	T	C	-0.0576251165267181	0.0119649278782733	1.30168923716782e-06	17638	genus.Faecalibacterium.id.2057.summary.txt.gz	TRUE	reported	yuQf0w	NA	23.1954852793212
845	16	rs75499067	T	C	0.227584711185188	0.0465522131903485	1.7644796070168e-06	4526	genus.Faecalibacterium.id.2057.summary.txt.gz	TRUE	reported	yuQf0w	NA	23.9004182303025
949	13	rs9536330	C	T	-0.0483170389280445	0.0107970195914177	5.33258030207794e-06	18082	genus.Faecalibacterium.id.2057.summary.txt.gz	TRUE	reported	yuQf0w	NA	20.025936892399
1046	15	rs28376661	G	C	0.0504817299680895	0.0109367969850243	3.66453535926303e-06	18087	genus.Faecalibacterium.id.2057.summary.txt.gz	TRUE	reported	yuQf0w	NA	21.3053247150915
1239	1	rs10927394	T	G	-0.232262106602219	0.0512364319793152	7.01884829938289e-06	3495	genus.Faecalibacterium.id.2057.summary.txt.gz	TRUE	reported	yuQf0w	NA	20.5493914093147
1343	2	rs114946999	T	C	-0.0861564987429296	0.0189600425513883	5.69573919015035e-06	15673	genus.Faecalibacterium.id.2057.summary.txt.gz	TRUE	reported	yuQf0w	NA	20.6489260022112
1438	1	rs79656633	C	T	0.145630703950933	0.032301873303367	8.13557023592906e-06	9080	genus.Faecalibacterium.id.2057.summary.txt.gz	TRUE	reported	yuQf0w	NA	20.3259324934724
1535	10	rs61875484	G	C	0.0817952625797269	0.0183690225637718	9.18015241791765e-06	16718	genus.Faecalibacterium.id.2057.summary.txt.gz	TRUE	reported	yuQf0w	NA	19.8282418100618
1844	1	rs12753492	C	A	0.0641304741708202	0.0149933332067689	8.80273220610046e-06	17525	genus.Faecalibacterium.id.2057.summary.txt.gz	TRUE	reported	yuQf0w	NA	18.2950043313922
1939	21	rs2835874	C	T	-0.0866356361026699	0.0196495806201375	7.54404790109307e-06	17567	genus.Faecalibacterium.id.2057.summary.txt.gz	TRUE	reported	yuQf0w	NA	19.4395660320303
2228	8	rs11776390	C	T	-0.0783539709558349	0.0171830464095548	6.39675177482355e-06	16718	genus.Faecalibacterium.id.2057.summary.txt.gz	TRUE	reported	yuQf0w	NA	20.7932175011205
1209	3	rs9852893	G	C	0.065783419108864	0.0129056216582631	3.87539220839935e-07	14184	genus.FamilyXIIIAD3011group.id.11293.summary.txt.gz	TRUE	reported	7ngf9L	NA	25.9821464433198
2154	20	rs62200412	T	C	-0.0800851318285326	0.0163834366616951	5.80218883191191e-07	13661	genus.FamilyXIIIAD3011group.id.11293.summary.txt.gz	TRUE	reported	7ngf9L	NA	23.8942705391743
3126	1	rs16840310	G	A	-0.0608051948941943	0.012214900785928	6.75113227333189e-07	14201	genus.FamilyXIIIAD3011group.id.11293.summary.txt.gz	TRUE	reported	7ngf9L	NA	24.7800102687434
4106	1	rs72730932	A	C	-0.0899558661522998	0.0177106521050582	6.88766395207795e-07	13102	genus.FamilyXIIIAD3011group.id.11293.summary.txt.gz	TRUE	reported	7ngf9L	NA	25.7982278898072
678	15	rs16940167	T	C	0.0732551567458877	0.0159897965267489	3.90837361002017e-06	14201	genus.FamilyXIIIAD3011group.id.11293.summary.txt.gz	TRUE	reported	7ngf9L	NA	20.988941124478
1047	7	rs17156849	A	G	-0.112890920995813	0.0245292358339374	4.19170764804199e-06	13352	genus.FamilyXIIIAD3011group.id.11293.summary.txt.gz	TRUE	reported	7ngf9L	NA	21.1811723887143
1732	16	rs62029761	G	A	0.128752725058167	0.0276001539559693	3.89083079686338e-06	9655	genus.FamilyXIIIAD3011group.id.11293.summary.txt.gz	TRUE	reported	7ngf9L	NA	21.7615512388216
2528	4	rs11736617	A	G	-0.0759493370413534	0.0172100812927021	9.02047731456676e-06	13778	genus.FamilyXIIIAD3011group.id.11293.summary.txt.gz	TRUE	reported	7ngf9L	NA	19.4752091804075
2915	12	rs12812672	C	T	-0.0960650154072426	0.0208280226646301	2.5580708267582e-06	13565	genus.FamilyXIIIAD3011group.id.11293.summary.txt.gz	TRUE	reported	7ngf9L	NA	21.2732787245566
3127	6	rs9276029	G	A	-0.0811383922429194	0.0185668614791029	8.92766099570846e-06	13566	genus.FamilyXIIIAD3011group.id.11293.summary.txt.gz	TRUE	reported	7ngf9L	NA	19.0974684493907
3219	15	rs12911842	T	A	-0.0811976347084917	0.0183335437602257	6.90823948600133e-06	14125	genus.FamilyXIIIAD3011group.id.11293.summary.txt.gz	TRUE	reported	7ngf9L	NA	19.6152531676472
3315	5	rs149302	C	T	-0.0645635377014393	0.0143224948769546	7.48180411179334e-06	14192	genus.FamilyXIIIAD3011group.id.11293.summary.txt.gz	TRUE	reported	7ngf9L	NA	20.3206355629322
3712	3	rs9837139	G	A	0.107520220335429	0.0240481774228315	8.70807753173642e-06	13527	genus.FamilyXIIIAD3011group.id.11293.summary.txt.gz	TRUE	reported	7ngf9L	NA	19.9901455645744
3914	9	rs739451	T	C	0.0649588935578607	0.0147534140245793	7.87809538785499e-06	14197	genus.FamilyXIIIAD3011group.id.11293.summary.txt.gz	TRUE	reported	7ngf9L	NA	19.3861771775277
4013	2	rs11126423	T	C	0.0904398827891946	0.0196301335614273	5.9124928482554e-06	13735	genus.FamilyXIIIAD3011group.id.11293.summary.txt.gz	TRUE	reported	7ngf9L	NA	21.2262596602355
1240	3	rs1426266	C	T	-0.0665521142702154	0.0137150728481493	1.24935006270027e-06	12751	genus.FamilyXIIIUCG001.id.11294.summary.txt.gz	TRUE	reported	sS3pzE	NA	23.5465604351665
2155	1	rs12049454	C	T	-0.064729774871335	0.0134065371949221	1.17377935449314e-06	12748	genus.FamilyXIIIUCG001.id.11294.summary.txt.gz	TRUE	reported	sS3pzE	NA	23.3117543625733
4107	1	rs3842897	A	G	-0.112639326384985	0.0242750956182825	5.1970530436052e-06	12407	genus.FamilyXIIIUCG001.id.11294.summary.txt.gz	TRUE	reported	sS3pzE	NA	21.5307020326618
679	15	rs116979587	A	T	-0.121678937393476	0.0260820704752621	3.04638375391095e-06	11989	genus.FamilyXIIIUCG001.id.11294.summary.txt.gz	TRUE	reported	sS3pzE	NA	21.7643994823071
1242	6	rs62414802	T	C	-0.0611904027993133	0.0134569870246669	4.29181139160413e-06	12750	genus.FamilyXIIIUCG001.id.11294.summary.txt.gz	TRUE	reported	sS3pzE	NA	20.6762110615881
1536	21	rs2276529	G	C	-0.0759406047391562	0.0165099264893598	5.35677151396094e-06	12748	genus.FamilyXIIIUCG001.id.11294.summary.txt.gz	TRUE	reported	sS3pzE	NA	21.1571820661667
1845	17	rs112362903	G	A	-0.149047047671482	0.0333271407891342	7.87770215901984e-06	8579	genus.FamilyXIIIUCG001.id.11294.summary.txt.gz	TRUE	reported	sS3pzE	NA	20.0009508936829
2156	17	rs8076666	G	A	0.0886550051555762	0.019809410555737	8.01830201526395e-06	12265	genus.FamilyXIIIUCG001.id.11294.summary.txt.gz	TRUE	reported	sS3pzE	NA	20.0291912225599
3128	11	rs7119679	A	G	-0.0809084649013671	0.0174782037836696	3.52494195125034e-06	12445	genus.FamilyXIIIUCG001.id.11294.summary.txt.gz	TRUE	reported	sS3pzE	NA	21.4286260126645
3316	3	rs76463770	G	A	0.19312968658351	0.0419865900675053	3.77475663461497e-06	5651	genus.FamilyXIIIUCG001.id.11294.summary.txt.gz	TRUE	reported	sS3pzE	NA	21.1581095555626
1243	1	rs12030302	G	A	-0.0692275816525402	0.0137466947375258	5.60840205936796e-07	10805	genus.Flavonifractor.id.2059.summary.txt.gz	TRUE	reported	1lrmxc	NA	25.360729604051
3129	10	rs806808	C	T	0.0667272004880497	0.0136557483032423	1.17972139101573e-06	10801	genus.Flavonifractor.id.2059.summary.txt.gz	TRUE	reported	1lrmxc	NA	23.8767274630057
5102	11	rs34066017	G	A	0.0764294046764119	0.0159789271354831	1.5208560983075e-06	10705	genus.Flavonifractor.id.2059.summary.txt.gz	TRUE	reported	1lrmxc	NA	22.8784037960626
750	1	rs11811696	C	T	-0.116062715345274	0.0241011723027556	2.07346487938561e-06	10221	genus.Flavonifractor.id.2059.summary.txt.gz	TRUE	reported	1lrmxc	NA	23.1904469368812
11103	1	rs4949766	C	T	-0.0687466147073086	0.0151661120989741	4.82822577224954e-06	10805	genus.Flavonifractor.id.2059.summary.txt.gz	TRUE	reported	1lrmxc	NA	20.547269190227
2157	16	rs11642826	C	G	0.146860461346208	0.0325190937986552	6.64894539006281e-06	8151	genus.Flavonifractor.id.2059.summary.txt.gz	TRUE	reported	1lrmxc	NA	20.3954319182103
2229	5	rs114873521	T	C	-0.13006661388265	0.0294086839147221	7.12522266541486e-06	9156	genus.Flavonifractor.id.2059.summary.txt.gz	TRUE	reported	1lrmxc	NA	19.5605241921196
2324	2	rs6761463	C	G	-0.0833919527794374	0.0184596153186762	8.10901814684121e-06	10805	genus.Flavonifractor.id.2059.summary.txt.gz	TRUE	reported	1lrmxc	NA	20.4081197797347
2417	16	rs798674	C	G	0.0637125268995417	0.014160814040516	7.02228898141144e-06	10583	genus.Flavonifractor.id.2059.summary.txt.gz	TRUE	reported	1lrmxc	NA	20.2429228795046
2529	1	rs12038887	G	C	0.0942719026136483	0.0211646061271458	9.3720269275483e-06	10583	genus.Flavonifractor.id.2059.summary.txt.gz	TRUE	reported	1lrmxc	NA	19.8401139893571
1244	1	rs4378146	C	A	-0.0616690557377008	0.0125258841679197	7.20451193785197e-07	17384	genus.Fusicatenibacter.id.11305.summary.txt.gz	TRUE	reported	K7R6qA	NA	24.239173916
4108	5	rs62353480	G	A	-0.0701396936172574	0.0145588835578337	1.56767708092877e-06	16119	genus.Fusicatenibacter.id.11305.summary.txt.gz	TRUE	reported	K7R6qA	NA	23.2098099243843
680	3	rs704418	C	T	0.0739124219417605	0.0151072834768734	7.77428011702946e-07	16626	genus.Fusicatenibacter.id.11305.summary.txt.gz	TRUE	reported	K7R6qA	NA	23.9365805589678
950	8	rs2132128	A	G	-0.0771913904496063	0.0160344479088173	1.07685864568226e-06	17370	genus.Fusicatenibacter.id.11305.summary.txt.gz	TRUE	reported	K7R6qA	NA	23.175531651826
11104	18	rs206581	G	A	-0.0568338557529156	0.0127893969579945	8.95755756813084e-06	17384	genus.Fusicatenibacter.id.11305.summary.txt.gz	TRUE	reported	K7R6qA	NA	19.7475902317252
1245	2	rs62187631	C	T	-0.071057110381861	0.0159240137500883	4.54526139835128e-06	16522	genus.Fusicatenibacter.id.11305.summary.txt.gz	TRUE	reported	K7R6qA	NA	19.9117759566526
1344	10	rs2025938	A	G	-0.0967297906511894	0.0205425573124093	2.98831651524481e-06	15626	genus.Fusicatenibacter.id.11305.summary.txt.gz	TRUE	reported	K7R6qA	NA	22.1723375221083
1641	10	rs7069626	C	T	0.0509014365296286	0.0111380837676701	5.41632419723362e-06	17384	genus.Fusicatenibacter.id.11305.summary.txt.gz	TRUE	reported	K7R6qA	NA	20.8852230839318
1846	10	rs3303	C	T	-0.0953657130613755	0.0204069915415402	3.93891382840354e-06	16877	genus.Fusicatenibacter.id.11305.summary.txt.gz	TRUE	reported	K7R6qA	NA	21.8386884069311
2623	9	rs2039204	A	T	-0.0497414502500117	0.0107941366066731	3.94177652054286e-06	17383	genus.Fusicatenibacter.id.11305.summary.txt.gz	TRUE	reported	K7R6qA	NA	21.2354303430529
2816	15	rs8028026	G	A	-0.0792145817950708	0.018050472786013	8.06329589755532e-06	16522	genus.Fusicatenibacter.id.11305.summary.txt.gz	TRUE	reported	K7R6qA	NA	19.2589721095168
2916	17	rs1864685	C	A	-0.0494799275613294	0.0108104937976683	4.96161277152118e-06	17374	genus.Fusicatenibacter.id.11305.summary.txt.gz	TRUE	reported	K7R6qA	NA	20.9491808719364
3017	2	rs792108	C	T	-0.0508345184363069	0.0113843264909637	8.49534952462958e-06	16978	genus.Fusicatenibacter.id.11305.summary.txt.gz	TRUE	reported	K7R6qA	NA	19.9389710489703
3317	7	rs60254196	G	A	-0.0492427013177648	0.0109364905740824	5.4673918195591e-06	16978	genus.Fusicatenibacter.id.11305.summary.txt.gz	TRUE	reported	K7R6qA	NA	20.2734552249524
3417	17	rs9905659	A	G	-0.061617030117334	0.0136575848908813	7.3099292137048e-06	17384	genus.Fusicatenibacter.id.11305.summary.txt.gz	TRUE	reported	K7R6qA	NA	20.354184486403
3713	16	rs8063430	C	T	-0.104026454990873	0.022216951613136	4.92890302189889e-06	15552	genus.Fusicatenibacter.id.11305.summary.txt.gz	TRUE	reported	K7R6qA	NA	21.9239427539648
3811	20	rs6515626	A	G	0.141575028079058	0.0313558722751426	7.28653853395634e-06	7796	genus.Fusicatenibacter.id.11305.summary.txt.gz	TRUE	reported	K7R6qA	NA	20.3861652096511
3915	21	rs10439674	G	A	-0.0572129069702313	0.0130006753251341	7.6848515539403e-06	17381	genus.Fusicatenibacter.id.11305.summary.txt.gz	TRUE	reported	K7R6qA	NA	19.3667258307526
4119	20	rs167879	T	C	-0.0659543241296252	0.0148762606197808	5.86892612946586e-06	16542	genus.Fusicatenibacter.id.11305.summary.txt.gz	TRUE	reported	K7R6qA	NA	19.6561741844878
4219	12	rs73103914	G	A	-0.0597324241118862	0.0134457731669087	8.2956341873127e-06	17384	genus.Fusicatenibacter.id.11305.summary.txt.gz	TRUE	reported	K7R6qA	NA	19.7355266112136
1246	3	rs76287110	T	A	-0.242964921493475	0.0466177308264494	1.67486200987275e-07	3483	genus.Gordonibacter.id.821.summary.txt.gz	TRUE	reported	G6aeDN	NA	27.1634477451329
5103	12	rs7294633	T	C	0.128670033786623	0.0249946366169465	3.43763142545151e-07	3723	genus.Gordonibacter.id.821.summary.txt.gz	TRUE	reported	G6aeDN	NA	26.5009337044235
684	17	rs7220558	T	A	0.116884144297677	0.023483370384406	6.70634394601772e-07	3723	genus.Gordonibacter.id.821.summary.txt.gz	TRUE	reported	G6aeDN	NA	24.7736699642923
1048	7	rs71545975	G	A	-0.153972003832523	0.0338917564621045	7.03943906641407e-06	3556	genus.Gordonibacter.id.821.summary.txt.gz	TRUE	reported	G6aeDN	NA	20.6393192907865
11105	4	rs35042269	A	C	-0.180292677139166	0.040329633845709	8.10851544595811e-06	3595	genus.Gordonibacter.id.821.summary.txt.gz	TRUE	reported	G6aeDN	NA	19.9851594228158
1345	4	rs72714787	A	C	0.181404779279895	0.0377101715431852	1.42889001956175e-06	3723	genus.Gordonibacter.id.821.summary.txt.gz	TRUE	reported	G6aeDN	NA	23.1409100130869
1537	7	rs322296	A	G	0.178689527736963	0.0377219572504414	4.02422283225746e-06	3595	genus.Gordonibacter.id.821.summary.txt.gz	TRUE	reported	G6aeDN	NA	22.4393237714811
1847	1	rs72939513	G	A	-0.213989639427771	0.0490591940444216	7.98198682416505e-06	3435	genus.Gordonibacter.id.821.summary.txt.gz	TRUE	reported	G6aeDN	NA	19.025876591317
1940	1	rs3765837	G	T	-0.190728517270071	0.0433608429778786	7.16905660944933e-06	3556	genus.Gordonibacter.id.821.summary.txt.gz	TRUE	reported	G6aeDN	NA	19.3479889944851
2025	2	rs13412653	C	A	0.107597447231365	0.0239227758674693	8.6114065312486e-06	3723	genus.Gordonibacter.id.821.summary.txt.gz	TRUE	reported	G6aeDN	NA	20.2292970974089
2158	7	rs117347059	C	G	-0.128261007847989	0.0285122641612666	9.16713110676735e-06	3684	genus.Gordonibacter.id.821.summary.txt.gz	TRUE	reported	G6aeDN	NA	20.2360565461538
2325	17	rs16955299	A	G	-0.196422874325497	0.0433537713242945	6.37019179308529e-06	3572	genus.Gordonibacter.id.821.summary.txt.gz	TRUE	reported	G6aeDN	NA	20.527230489972
2418	9	rs4596722	G	A	0.102908274326813	0.0231571031073219	9.05680440958661e-06	3723	genus.Gordonibacter.id.821.summary.txt.gz	TRUE	reported	G6aeDN	NA	19.7484098774927
2530	7	rs768830	A	G	0.149852407393983	0.0333314544373786	7.75582854340868e-06	3723	genus.Gordonibacter.id.821.summary.txt.gz	TRUE	reported	G6aeDN	NA	20.2124481626008
2719	12	rs61934597	T	C	-0.172494532826065	0.0388566813603981	8.36672130425544e-06	3684	genus.Gordonibacter.id.821.summary.txt.gz	TRUE	reported	G6aeDN	NA	19.7069428695804
1247	6	rs12191680	G	C	0.106544332055483	0.0200323213703843	1.4691300883367e-07	9115	genus.Haemophilus.id.3698.summary.txt.gz	TRUE	reported	WDXE6s	NA	28.2877330247952
2159	6	rs9382510	T	C	-0.0935210456864321	0.0172648520957396	7.1205117997957e-08	9117	genus.Haemophilus.id.3698.summary.txt.gz	TRUE	reported	WDXE6s	NA	29.3422210087894
685	13	rs9574096	T	A	-0.0736375288566368	0.0155227263816681	2.18019510377144e-06	9118	genus.Haemophilus.id.3698.summary.txt.gz	TRUE	reported	WDXE6s	NA	22.5041392947518
752	10	rs76022354	T	C	0.244637567745653	0.0505504365838433	1.8303130852171e-06	3618	genus.Haemophilus.id.3698.summary.txt.gz	TRUE	reported	WDXE6s	NA	23.4205170615176
846	16	rs111582866	A	G	-0.124265407661093	0.0260160155114478	1.27346934767084e-06	8370	genus.Haemophilus.id.3698.summary.txt.gz	TRUE	reported	WDXE6s	NA	22.8149190446406
951	17	rs9895850	C	T	-0.192956875916325	0.0416755186776045	2.14060495815878e-06	4592	genus.Haemophilus.id.3698.summary.txt.gz	TRUE	reported	WDXE6s	NA	21.4367276762832
1049	12	rs35509	A	G	0.12824895461514	0.0268779114931154	2.00951739409074e-06	8430	genus.Haemophilus.id.3698.summary.txt.gz	TRUE	reported	WDXE6s	NA	22.7675672749259
11106	9	rs78909003	C	T	-0.246255715082855	0.0503923890217503	1.66744956522151e-06	3559	genus.Haemophilus.id.3698.summary.txt.gz	TRUE	reported	WDXE6s	NA	23.8804628838152
1346	6	rs9328464	C	T	0.0723094887353152	0.0148799492621359	1.42268567196773e-06	9119	genus.Haemophilus.id.3698.summary.txt.gz	TRUE	reported	WDXE6s	NA	23.6149853792604
1439	22	rs4822728	C	T	0.0705860992016425	0.0151387612934152	3.47848850291322e-06	9119	genus.Haemophilus.id.3698.summary.txt.gz	TRUE	reported	WDXE6s	NA	21.7399070077249
1538	11	rs10840326	G	C	-0.0677384026455369	0.0151462584258856	7.36532984087951e-06	8888	genus.Haemophilus.id.3698.summary.txt.gz	TRUE	reported	WDXE6s	NA	20.0013439171991
1733	13	rs12876183	A	T	0.0749201046442536	0.0167109729780416	9.62490356157141e-06	9110	genus.Haemophilus.id.3698.summary.txt.gz	TRUE	reported	WDXE6s	NA	20.0998713035402
1848	9	rs10781340	A	G	0.0948915013211475	0.0203220723383816	4.32266039457205e-06	9037	genus.Haemophilus.id.3698.summary.txt.gz	TRUE	reported	WDXE6s	NA	21.8031202391318
2026	7	rs56310940	C	G	-0.108393320855028	0.0247051862780865	7.23232474548605e-06	9119	genus.Haemophilus.id.3698.summary.txt.gz	TRUE	reported	WDXE6s	NA	19.2499133230627
1248	6	rs761624	G	C	0.0959801277759496	0.0179537318004029	1.37775288671623e-07	7706	genus.Holdemanella.id.11393.summary.txt.gz	TRUE	reported	SSeZTk	NA	28.5794048782915
4109	6	rs607782	C	T	-0.0854214196950984	0.0172515105636812	7.19446546984068e-07	7456	genus.Holdemanella.id.11393.summary.txt.gz	TRUE	reported	SSeZTk	NA	24.5176766616111
5104	10	rs75764681	C	T	-0.283102607101712	0.0598998731104431	1.94273453137215e-06	3003	genus.Holdemanella.id.11393.summary.txt.gz	TRUE	reported	SSeZTk	NA	22.3375703270264
686	19	rs73011279	C	T	-0.0961669274049964	0.0199336454086654	1.36045619396778e-06	7456	genus.Holdemanella.id.11393.summary.txt.gz	TRUE	reported	SSeZTk	NA	23.2743747903612
753	9	rs4541991	C	T	-0.0927333737862168	0.0194434589606732	2.10094257969172e-06	7657	genus.Holdemanella.id.11393.summary.txt.gz	TRUE	reported	SSeZTk	NA	22.747049110096
847	7	rs1830029	G	C	-0.0954095944641071	0.0210930393351938	5.34728340184134e-06	7456	genus.Holdemanella.id.11393.summary.txt.gz	TRUE	reported	SSeZTk	NA	20.4600068462821
952	4	rs12513188	A	G	0.0903906291974552	0.0195276207683754	4.65480338740406e-06	7700	genus.Holdemanella.id.11393.summary.txt.gz	TRUE	reported	SSeZTk	NA	21.4263479942044
1050	10	rs12415649	C	G	0.0839384351210429	0.0190566942845743	7.87995435290278e-06	7662	genus.Holdemanella.id.11393.summary.txt.gz	TRUE	reported	SSeZTk	NA	19.4011111090383
1249	1	rs1926302	A	G	-0.107971755193388	0.0231420562860763	7.50141071569374e-06	7702	genus.Holdemanella.id.11393.summary.txt.gz	TRUE	reported	SSeZTk	NA	21.7678948841942
1539	13	rs17586763	C	T	-0.227284509195239	0.0510134569955504	7.71949180032282e-06	3817	genus.Holdemanella.id.11393.summary.txt.gz	TRUE	reported	SSeZTk	NA	19.8504411922001
1941	19	rs8113760	A	G	0.0789989837242563	0.0173400459431606	4.62395444716259e-06	7456	genus.Holdemanella.id.11393.summary.txt.gz	TRUE	reported	SSeZTk	NA	20.7559454734296
2160	8	rs34187114	A	C	-0.104505235135245	0.0226009562792087	5.13495099347099e-06	7704	genus.Holdemanella.id.11393.summary.txt.gz	TRUE	reported	SSeZTk	NA	21.3807267492195
2230	3	rs35228298	A	G	0.0934832151562061	0.0202885878260191	7.29849439405473e-06	7456	genus.Holdemanella.id.11393.summary.txt.gz	TRUE	reported	SSeZTk	NA	21.2306672000323
2326	19	rs62113381	C	T	-0.105447170907385	0.0232029116402366	5.53879290027652e-06	7310	genus.Holdemanella.id.11393.summary.txt.gz	TRUE	reported	SSeZTk	NA	20.6530830922014
1250	11	rs1867876	C	T	0.0842918623603083	0.0162191814530669	2.73879997368546e-07	9109	genus.Holdemania.id.2157.summary.txt.gz	TRUE	reported	ZxigCV	NA	27.0093065223797
2161	6	rs9500080	T	C	0.0926764363023255	0.0178886202940932	4.08514821439994e-07	9106	genus.Holdemania.id.2157.summary.txt.gz	TRUE	reported	ZxigCV	NA	26.8401512823147
5105	20	rs6133067	C	T	0.091082873164547	0.0178560867922544	5.16928800850451e-07	8863	genus.Holdemania.id.2157.summary.txt.gz	TRUE	reported	ZxigCV	NA	26.0196150523442
754	12	rs150096134	A	T	0.162139279302736	0.0332089446192104	2.37766778483664e-06	6906	genus.Holdemania.id.2157.summary.txt.gz	TRUE	reported	ZxigCV	NA	23.8378086166452
848	14	rs41438744	G	C	-0.124870497956697	0.0270129499120186	2.44433739796938e-06	8839	genus.Holdemania.id.2157.summary.txt.gz	TRUE	reported	ZxigCV	NA	21.3685798766148
953	5	rs77293403	G	A	0.164556482776609	0.0341774758039765	1.77466232603002e-06	7585	genus.Holdemania.id.2157.summary.txt.gz	TRUE	reported	ZxigCV	NA	23.1819531264917
11107	10	rs80149660	T	C	-0.232987379968202	0.0519183108196115	6.04217433307853e-06	3283	genus.Holdemania.id.2157.summary.txt.gz	TRUE	reported	ZxigCV	NA	20.138340840545
1252	13	rs116500994	T	G	-0.13755045604375	0.0293385957514292	2.34478551079701e-06	8432	genus.Holdemania.id.2157.summary.txt.gz	TRUE	reported	ZxigCV	NA	21.9808975943501
1440	17	rs55888180	G	C	0.128670990701955	0.0282794644143743	5.89193803185261e-06	8464	genus.Holdemania.id.2157.summary.txt.gz	TRUE	reported	ZxigCV	NA	20.7023158141287
1540	5	rs4146507	T	C	0.0794880433015184	0.0177002308159939	7.22973301298926e-06	9108	genus.Holdemania.id.2157.summary.txt.gz	TRUE	reported	ZxigCV	NA	20.1672068782201
1849	15	rs111745969	G	A	0.120676887653913	0.0265781026174917	3.70775934296217e-06	8233	genus.Holdemania.id.2157.summary.txt.gz	TRUE	reported	ZxigCV	NA	20.6158029249293
2027	8	rs113593397	G	A	-0.128934655613705	0.0282526070359622	9.35727742202266e-06	8296	genus.Holdemania.id.2157.summary.txt.gz	TRUE	reported	ZxigCV	NA	20.8267868022617
2720	10	rs10885477	C	T	-0.135136639919607	0.0301894436490878	8.59833290625387e-06	8690	genus.Holdemania.id.2157.summary.txt.gz	TRUE	reported	ZxigCV	NA	20.0371529501414
3018	13	rs9529719	C	T	0.0740379722658507	0.0160494326589073	5.96668866356855e-06	9107	genus.Holdemania.id.2157.summary.txt.gz	TRUE	reported	ZxigCV	NA	21.2808838826423
3130	3	rs967319	C	T	0.0788638390771846	0.0176744016960358	8.38155190773582e-06	9108	genus.Holdemania.id.2157.summary.txt.gz	TRUE	reported	ZxigCV	NA	19.9097765910538
3220	7	rs12701617	G	A	-0.0660617366240928	0.0149426812380296	9.51844247053299e-06	9106	genus.Holdemania.id.2157.summary.txt.gz	TRUE	reported	ZxigCV	NA	19.5453255406952
3418	7	rs73139538	A	G	-0.148593595309243	0.0327469109565075	7.77177512441864e-06	8095	genus.Holdemania.id.2157.summary.txt.gz	TRUE	reported	ZxigCV	NA	20.5901496871273
4412	17	rs11080063	A	G	-0.0665238192512429	0.0149837276867887	6.66886740874619e-06	9103	genus.Holdemania.id.2157.summary.txt.gz	TRUE	reported	ZxigCV	NA	19.7112699876967
1253	11	rs901099	G	T	-0.127180025414752	0.0250924032562406	6.52857664498577e-07	3647	genus.Howardella.id.2000.summary.txt.gz	TRUE	reported	pigmSs	NA	25.6893607841303
2162	18	rs1484873	G	A	-0.227831171035716	0.0463350263455618	2.55917591761735e-06	3608	genus.Howardella.id.2000.summary.txt.gz	TRUE	reported	pigmSs	NA	24.1772808957817
3131	7	rs17167098	A	G	-0.169365659515785	0.0352067807690594	1.12322928949975e-06	3586	genus.Howardella.id.2000.summary.txt.gz	TRUE	reported	pigmSs	NA	23.141850483683
4120	4	rs609430	G	T	-0.112045365285464	0.023932786096753	3.34483956617462e-06	3798	genus.Howardella.id.2000.summary.txt.gz	TRUE	reported	pigmSs	NA	21.9180177917326
954	7	rs36081916	C	T	-0.181229725242912	0.0402987182382294	4.70040430248692e-06	3216	genus.Howardella.id.2000.summary.txt.gz	TRUE	reported	pigmSs	NA	20.2244350157625
1051	17	rs12452946	G	A	-0.105833102993063	0.0228940837095865	3.80392832765155e-06	3800	genus.Howardella.id.2000.summary.txt.gz	TRUE	reported	pigmSs	NA	21.3696065676112
1254	1	rs61771805	T	A	-0.136778681697847	0.0296811116262643	4.02739596424564e-06	3612	genus.Howardella.id.2000.summary.txt.gz	TRUE	reported	pigmSs	NA	21.2361851289987
1347	18	rs672217	A	G	0.16414567300691	0.0349992663686735	3.52467565649635e-06	3611	genus.Howardella.id.2000.summary.txt.gz	TRUE	reported	pigmSs	NA	21.9958624774013
1850	2	rs3791893	G	A	0.147035333854568	0.034023014423921	9.49715893832868e-06	3795	genus.Howardella.id.2000.summary.txt.gz	TRUE	reported	pigmSs	NA	18.6766011995005
2531	15	rs10048062	T	C	-0.147352230319036	0.033653120859654	8.58873236077243e-06	3800	genus.Howardella.id.2000.summary.txt.gz	TRUE	reported	pigmSs	NA	19.1717932546835
2624	14	rs2154047	A	C	-0.192557007663801	0.0420093281776721	9.97042037334732e-06	3623	genus.Howardella.id.2000.summary.txt.gz	TRUE	reported	pigmSs	NA	21.0100547552506
2532	4	rs13128780	C	T	-0.149725257115489	0.031277742655494	1.749977962838e-06	3999	genus.Hungatella.id.11306.summary.txt.gz	TRUE	reported	3oOzuk	NA	22.9149720021081
2817	15	rs72759041	T	G	-0.126025022507548	0.028224237853674	3.86095365697135e-06	3910	genus.Hungatella.id.11306.summary.txt.gz	TRUE	reported	3oOzuk	NA	19.9374274734062
2917	5	rs10044993	A	C	0.139546964636528	0.0316747773982917	8.06668161946248e-06	4209	genus.Hungatella.id.11306.summary.txt.gz	TRUE	reported	3oOzuk	NA	19.40946862239
5411	8	rs13249325	G	T	-0.100022582576674	0.0225883314482425	9.69162241983469e-06	4209	genus.Hungatella.id.11306.summary.txt.gz	TRUE	reported	3oOzuk	NA	19.6077528545388
5910	14	rs17092615	A	G	0.152234676047444	0.0337867287940281	7.37676704311466e-06	4009	genus.Hungatella.id.11306.summary.txt.gz	TRUE	reported	3oOzuk	NA	20.3018158110455
1255	4	rs10805326	A	G	0.0775150612151139	0.0139664675281024	3.54544018920711e-08	12303	genus.Intestinibacter.id.11345.summary.txt.gz	TRUE	reported	t48YEt	NA	30.8034270430341
2163	15	rs4327025	A	G	-0.0810345592237085	0.0154396661206418	1.64325937064721e-07	12303	genus.Intestinibacter.id.11345.summary.txt.gz	TRUE	reported	t48YEt	NA	27.546392999568
4121	11	rs478972	C	T	-0.142680973158889	0.0297116296608141	1.81990694669584e-06	10333	genus.Intestinibacter.id.11345.summary.txt.gz	TRUE	reported	t48YEt	NA	23.0610554056742
687	5	rs6875660	T	C	0.0890455423863135	0.0193905204513273	3.05781116669457e-06	12293	genus.Intestinibacter.id.11345.summary.txt.gz	TRUE	reported	t48YEt	NA	21.0884876352623
1441	9	rs16938435	C	T	-0.112188506415732	0.0235438872338301	1.80096705397186e-06	12303	genus.Intestinibacter.id.11345.summary.txt.gz	TRUE	reported	t48YEt	NA	22.7059875017477
1541	20	rs6062862	G	A	0.0924508116910622	0.0204658174324241	6.67983564540511e-06	12189	genus.Intestinibacter.id.11345.summary.txt.gz	TRUE	reported	t48YEt	NA	20.4062529485499
2625	16	rs118030283	A	G	-0.151828969874976	0.0324471166925794	2.67438905379695e-06	8830	genus.Intestinibacter.id.11345.summary.txt.gz	TRUE	reported	t48YEt	NA	21.8956110395242
2818	12	rs11109097	T	C	0.0624272379232859	0.0138539232136652	5.49484224256883e-06	11886	genus.Intestinibacter.id.11345.summary.txt.gz	TRUE	reported	t48YEt	NA	20.3049856931164
2918	6	rs9348442	T	C	0.0990819643035492	0.0221625262600357	6.25935780840817e-06	12303	genus.Intestinibacter.id.11345.summary.txt.gz	TRUE	reported	t48YEt	NA	19.9871416068883
506	5	rs447950	G	A	0.0628341737446271	0.0136652303522967	5.63910897262491e-06	12303	genus.Intestinibacter.id.11345.summary.txt.gz	TRUE	reported	t48YEt	NA	21.1425761427217
5312	6	rs62430350	C	T	0.151095720860442	0.0351476112919505	6.84228516627883e-06	7650	genus.Intestinibacter.id.11345.summary.txt.gz	TRUE	reported	t48YEt	NA	18.4804567373859
6710	4	rs2702387	G	A	0.0608559183828632	0.0132145486891204	4.25994471302719e-06	12291	genus.Intestinibacter.id.11345.summary.txt.gz	TRUE	reported	t48YEt	NA	21.2080613330115
702	3	rs68093214	T	C	0.0662257564486184	0.01498772943995	9.2576885598393e-06	11886	genus.Intestinibacter.id.11345.summary.txt.gz	TRUE	reported	t48YEt	NA	19.52460093816
7112	11	rs2098844	T	C	-0.0575295275191839	0.012841561776677	6.78878616367612e-06	12291	genus.Intestinibacter.id.11345.summary.txt.gz	TRUE	reported	t48YEt	NA	20.0699330506853
782	2	rs893394	A	G	0.0583321724529741	0.0130729375792873	7.85037505756621e-06	11886	genus.Intestinibacter.id.11345.summary.txt.gz	TRUE	reported	t48YEt	NA	19.9099388933531
1256	10	rs11258178	G	A	0.0660742320663152	0.0134138858839776	6.98194818696299e-07	11766	genus.Intestinimonas.id.2062.summary.txt.gz	TRUE	reported	Nv6Fvv	NA	24.2635886155865
2164	11	rs12226153	G	A	-0.151142451496101	0.0306922289908772	5.121705949931e-07	9023	genus.Intestinimonas.id.2062.summary.txt.gz	TRUE	reported	Nv6Fvv	NA	24.2502413171376
3132	16	rs4784055	C	T	-0.175323954330758	0.038599022818149	8.71812010490414e-07	3193	genus.Intestinimonas.id.2062.summary.txt.gz	TRUE	reported	Nv6Fvv	NA	20.6314567823062
4122	2	rs716604	G	A	0.0818068347959367	0.0165992382272966	8.56630348927772e-07	12090	genus.Intestinimonas.id.2062.summary.txt.gz	TRUE	reported	Nv6Fvv	NA	24.2886212991878
3318	16	rs2930225	T	G	0.0729523838541179	0.0152948475897603	1.34621867947098e-06	12003	genus.Intestinimonas.id.2062.summary.txt.gz	TRUE	reported	Nv6Fvv	NA	22.7503806930947
3916	3	rs62240188	A	G	0.130073573107971	0.02671788381193	2.2030786521902e-06	10252	genus.Intestinimonas.id.2062.summary.txt.gz	TRUE	reported	Nv6Fvv	NA	23.7014014890376
4511	5	rs2731794	T	C	0.120632118397556	0.0257529252925081	1.91743684905147e-06	11079	genus.Intestinimonas.id.2062.summary.txt.gz	TRUE	reported	Nv6Fvv	NA	21.9418263118816
4612	15	rs7170984	C	T	-0.065811569987918	0.014076732767137	2.98355846567624e-06	12090	genus.Intestinimonas.id.2062.summary.txt.gz	TRUE	reported	Nv6Fvv	NA	21.8575142732189
4712	7	rs10262702	C	T	0.0918017115791659	0.0194884678818685	2.06073138792601e-06	11766	genus.Intestinimonas.id.2062.summary.txt.gz	TRUE	reported	Nv6Fvv	NA	22.1894307751199
4810	1	rs12566247	A	T	0.0637084405216945	0.0135355478642567	2.19053597420413e-06	12076	genus.Intestinimonas.id.2062.summary.txt.gz	TRUE	reported	Nv6Fvv	NA	22.1534959878494
4913	7	rs1859797	A	G	0.0603679545145569	0.0131792534573361	4.12234691936255e-06	11766	genus.Intestinimonas.id.2062.summary.txt.gz	TRUE	reported	Nv6Fvv	NA	20.9812472091895
507	3	rs11928843	A	G	-0.0607330797381236	0.0132035148147477	4.20567476960355e-06	11766	genus.Intestinimonas.id.2062.summary.txt.gz	TRUE	reported	Nv6Fvv	NA	21.1578480997386
5211	8	rs17067892	T	C	0.107193792199643	0.0250013442235499	6.37926277959518e-06	11544	genus.Intestinimonas.id.2062.summary.txt.gz	TRUE	reported	Nv6Fvv	NA	18.3828376332169
5412	2	rs72982915	T	C	0.183157909213471	0.0402742719462831	4.91156943555125e-06	5591	genus.Intestinimonas.id.2062.summary.txt.gz	TRUE	reported	Nv6Fvv	NA	20.6821630750369
5512	4	rs994794	C	G	-0.141904818240923	0.0315073619739397	7.30502543174372e-06	9250	genus.Intestinimonas.id.2062.summary.txt.gz	TRUE	reported	Nv6Fvv	NA	20.2847751811012
5610	20	rs4113676	C	A	-0.218506906130478	0.0490151854900061	7.41635432780772e-06	3170	genus.Intestinimonas.id.2062.summary.txt.gz	TRUE	reported	Nv6Fvv	NA	19.8732563517942
6112	6	rs62427239	A	C	0.162658132156808	0.0367647064149365	9.40505283499073e-06	6385	genus.Intestinimonas.id.2062.summary.txt.gz	TRUE	reported	Nv6Fvv	NA	19.5744404939943
6313	3	rs2276760	G	A	-0.0685233502744646	0.0152545628517705	7.8406241270471e-06	12081	genus.Intestinimonas.id.2062.summary.txt.gz	TRUE	reported	Nv6Fvv	NA	20.1779779822675
6510	6	rs6934519	T	C	0.0692372764342296	0.0151153519357164	8.56956443683187e-06	12089	genus.Intestinimonas.id.2062.summary.txt.gz	TRUE	reported	Nv6Fvv	NA	20.9818329377079
6610	13	rs1000888	G	C	-0.0585037659057702	0.0132190104728438	9.71299007151002e-06	12090	genus.Intestinimonas.id.2062.summary.txt.gz	TRUE	reported	Nv6Fvv	NA	19.5870824745017
1257	20	rs6112314	C	A	-0.0561714758226781	0.01081741922632	2.43212464754471e-07	17842	genus.Lachnoclostridium.id.11308.summary.txt.gz	TRUE	reported	MV2s77	NA	26.9640017674994
1734	3	rs62285313	G	A	0.0864203247126035	0.0181565440589373	1.58330756110987e-06	16991	genus.Lachnoclostridium.id.11308.summary.txt.gz	TRUE	reported	MV2s77	NA	22.6550701797214
3221	17	rs78068103	G	A	0.0886199294448127	0.0194247945890936	3.66518818063298e-06	17477	genus.Lachnoclostridium.id.11308.summary.txt.gz	TRUE	reported	MV2s77	NA	20.813730642574
3419	3	rs615997	C	T	0.0511752397256162	0.0106490558825926	2.02677302471049e-06	17911	genus.Lachnoclostridium.id.11308.summary.txt.gz	TRUE	reported	MV2s77	NA	23.093914806197
4123	12	rs61915992	T	A	0.0803875772701628	0.0172208697174549	2.6726963616669e-06	16773	genus.Lachnoclostridium.id.11308.summary.txt.gz	TRUE	reported	MV2s77	NA	21.790526201692
4811	18	rs789029	T	C	-0.0641288495295075	0.0137974057585406	3.75328323726875e-06	17922	genus.Lachnoclostridium.id.11308.summary.txt.gz	TRUE	reported	MV2s77	NA	21.6028984830482
5313	1	rs12566975	C	T	-0.0468096896822628	0.0105786746876974	9.57204437617021e-06	17921	genus.Lachnoclostridium.id.11308.summary.txt.gz	TRUE	reported	MV2s77	NA	19.5798337533412
5710	8	rs4738679	A	G	-0.0520266750691733	0.0114040487335605	4.4175436420521e-06	17921	genus.Lachnoclostridium.id.11308.summary.txt.gz	TRUE	reported	MV2s77	NA	20.8129679062508
6113	3	rs1031599	T	G	-0.078627049180906	0.0175644346577321	6.31376473379954e-06	17398	genus.Lachnoclostridium.id.11308.summary.txt.gz	TRUE	reported	MV2s77	NA	20.0389795816662
6314	17	rs72829893	T	G	0.117472377152296	0.0268103148845812	5.57765980392868e-06	12404	genus.Lachnoclostridium.id.11308.summary.txt.gz	TRUE	reported	MV2s77	NA	19.1985170931663
8310	4	rs3821998	A	C	-0.0864065997676885	0.0192519456358946	6.72052432969794e-06	17920	genus.Lachnoclostridium.id.11308.summary.txt.gz	TRUE	reported	MV2s77	NA	20.1439473364392
852	18	rs2385421	G	A	0.0746185716952334	0.0180734083160397	7.13716925331211e-06	17903	genus.Lachnoclostridium.id.11308.summary.txt.gz	TRUE	reported	MV2s77	NA	17.045656912397
9410	2	rs1528479	A	G	-0.0497798492169544	0.0111919258027414	9.63976166951456e-06	17477	genus.Lachnoclostridium.id.11308.summary.txt.gz	TRUE	reported	MV2s77	NA	19.7832440672569
10310	12	rs1997204	C	T	-0.108074801487894	0.0242022031569891	5.97081050712817e-06	14138	genus.Lachnoclostridium.id.11308.summary.txt.gz	TRUE	reported	MV2s77	NA	19.9406398019882
107	16	rs62028349	C	G	0.0469988925487316	0.0105970864203849	9.17042723136615e-06	17922	genus.Lachnoclostridium.id.11308.summary.txt.gz	TRUE	reported	MV2s77	NA	19.6699065718529
1258	5	rs13157098	G	A	-0.0768058365298254	0.0155312031423762	5.99315187911124e-07	15947	genus.Lachnospira.id.2004.summary.txt.gz	TRUE	reported	OoyW8P	NA	24.4555957530657
2165	11	rs4923324	A	G	-0.0617320959151958	0.0133386567289649	2.43592844531939e-06	16490	genus.Lachnospira.id.2004.summary.txt.gz	TRUE	reported	OoyW8P	NA	21.4189339885024
5106	2	rs56791201	C	T	0.0518229928563788	0.0110696730729901	2.9282274545617e-06	16486	genus.Lachnospira.id.2004.summary.txt.gz	TRUE	reported	OoyW8P	NA	21.9167115318727
955	6	rs2326833	G	C	-0.0784950345844982	0.0171090154571239	4.59647719901757e-06	15632	genus.Lachnospira.id.2004.summary.txt.gz	TRUE	reported	OoyW8P	NA	21.0491388507873
1348	3	rs4686798	C	T	0.053182604749454	0.0113747429052122	2.73935520427912e-06	16497	genus.Lachnospira.id.2004.summary.txt.gz	TRUE	reported	OoyW8P	NA	21.8602955609406
2166	4	rs159484	A	G	0.0794668173228284	0.0176998720426855	6.6762236530976e-06	16487	genus.Lachnospira.id.2004.summary.txt.gz	TRUE	reported	OoyW8P	NA	20.1572548156143
2327	12	rs2520509	G	A	0.0519062566918432	0.0115779593046374	7.41854042489015e-06	16500	genus.Lachnospira.id.2004.summary.txt.gz	TRUE	reported	OoyW8P	NA	20.0990431598317
1259	19	rs7249113	A	G	0.0679483079755466	0.0133495872568997	3.72096508448348e-07	13534	genus.LachnospiraceaeFCS020group.id.11314.summary.txt.gz	TRUE	reported	0mdW7i	NA	25.9072679187904
2167	1	rs12078956	G	C	0.106101007147123	0.0222904209234364	2.15430635357391e-06	13101	genus.LachnospiraceaeFCS020group.id.11314.summary.txt.gz	TRUE	reported	0mdW7i	NA	22.6570035957573
4124	16	rs369444	G	C	0.125481333500566	0.02590078636226	3.14826047759222e-06	12465	genus.LachnospiraceaeFCS020group.id.11314.summary.txt.gz	TRUE	reported	0mdW7i	NA	23.4710409555502
5107	2	rs72793667	G	A	-0.116880798437378	0.0246589064751543	1.63421186840673e-06	12396	genus.LachnospiraceaeFCS020group.id.11314.summary.txt.gz	TRUE	reported	0mdW7i	NA	22.4666703229732
688	19	rs1363769	C	T	-0.200628436994612	0.0449372166009395	1.58163001700808e-06	3555	genus.LachnospiraceaeFCS020group.id.11314.summary.txt.gz	TRUE	reported	0mdW7i	NA	19.9329988582025
755	8	rs10093861	A	G	-0.056886892782537	0.0121151879448737	3.05624252275418e-06	13772	genus.LachnospiraceaeFCS020group.id.11314.summary.txt.gz	TRUE	reported	0mdW7i	NA	22.0477417891932
1349	13	rs9788306	T	C	-0.062803973031046	0.0130744224224072	1.38618007151755e-06	13772	genus.LachnospiraceaeFCS020group.id.11314.summary.txt.gz	TRUE	reported	0mdW7i	NA	23.0743359721264
1442	2	rs62140927	T	C	0.0613708876641314	0.0131054681610123	2.37940077602771e-06	13771	genus.LachnospiraceaeFCS020group.id.11314.summary.txt.gz	TRUE	reported	0mdW7i	NA	21.9290455936215
1542	5	rs113859143	C	G	-0.108906331007673	0.024205472178352	2.55450233726661e-06	13238	genus.LachnospiraceaeFCS020group.id.11314.summary.txt.gz	TRUE	reported	0mdW7i	NA	20.2431986318191
1735	1	rs9919338	C	G	-0.0553338549341783	0.0120621088146884	4.90666875232104e-06	13768	genus.LachnospiraceaeFCS020group.id.11314.summary.txt.gz	TRUE	reported	0mdW7i	NA	21.0443429342258
2231	11	rs35035870	C	T	-0.190615272071022	0.041440269379852	2.62028265479407e-06	5642	genus.LachnospiraceaeFCS020group.id.11314.summary.txt.gz	TRUE	reported	0mdW7i	NA	21.1577873043284
2533	3	rs2862811	C	T	0.056492728234183	0.0121736039303237	3.91911044752156e-06	13772	genus.LachnospiraceaeFCS020group.id.11314.summary.txt.gz	TRUE	reported	0mdW7i	NA	21.5350935188049
3420	10	rs1254846	A	G	0.105962630541494	0.0232501181393663	5.59663655435748e-06	13172	genus.LachnospiraceaeFCS020group.id.11314.summary.txt.gz	TRUE	reported	0mdW7i	NA	20.7708913705554
5513	6	rs4452603	G	T	0.0604208249480332	0.0135964532359553	8.98190392643811e-06	13487	genus.LachnospiraceaeFCS020group.id.11314.summary.txt.gz	TRUE	reported	0mdW7i	NA	19.7479507078632
6611	4	rs2322265	T	C	-0.0666305004396656	0.0141576542789017	5.20808589987622e-06	13772	genus.LachnospiraceaeFCS020group.id.11314.summary.txt.gz	TRUE	reported	0mdW7i	NA	22.1494804890715
76	10	rs3999074	T	G	-0.0550586504480905	0.0121846768733552	6.55047596612115e-06	13772	genus.LachnospiraceaeFCS020group.id.11314.summary.txt.gz	TRUE	reported	0mdW7i	NA	20.4184650514468
881	4	rs9308097	G	A	0.0553810096577397	0.0123659440049786	7.4729005876065e-06	13542	genus.LachnospiraceaeFCS020group.id.11314.summary.txt.gz	TRUE	reported	0mdW7i	NA	20.0570560009332
1260	20	rs6116753	A	G	0.0994748340108577	0.0209139325122183	2.92250158103608e-06	6278	genus.LachnospiraceaeNC2004group.id.11316.summary.txt.gz	TRUE	reported	SnW8x9	NA	22.623252449798
3133	5	rs3756315	G	A	-0.0883469456977685	0.0188396798751724	3.32582696568921e-06	6328	genus.LachnospiraceaeNC2004group.id.11316.summary.txt.gz	TRUE	reported	SnW8x9	NA	21.9905474769338
4125	1	rs12127733	A	G	0.115181538435565	0.0246006248973746	3.10593557714276e-06	6226	genus.LachnospiraceaeNC2004group.id.11316.summary.txt.gz	TRUE	reported	SnW8x9	NA	21.9216617215471
1052	18	rs17067076	A	G	-0.154631361672755	0.0352193738894465	5.6120621523965e-06	4449	genus.LachnospiraceaeNC2004group.id.11316.summary.txt.gz	TRUE	reported	SnW8x9	NA	19.2766649288679
11108	9	rs1331592	G	C	0.094880625541651	0.0208368796186822	5.3435891832922e-06	6328	genus.LachnospiraceaeNC2004group.id.11316.summary.txt.gz	TRUE	reported	SnW8x9	NA	20.7343160080261
1261	9	rs1928659	C	T	0.102522035912434	0.0226445419617837	6.17241005300269e-06	5516	genus.LachnospiraceaeNC2004group.id.11316.summary.txt.gz	TRUE	reported	SnW8x9	NA	20.4978052649549
1350	13	rs1929743	C	T	0.0837206306623762	0.0190318468505886	9.05509528727122e-06	6330	genus.LachnospiraceaeNC2004group.id.11316.summary.txt.gz	TRUE	reported	SnW8x9	NA	19.3509866731895
2028	13	rs12863463	A	G	-0.156364942372739	0.0345371601606306	6.03983623448752e-06	5516	genus.LachnospiraceaeNC2004group.id.11316.summary.txt.gz	TRUE	reported	SnW8x9	NA	20.4977187149842
2534	17	rs117467633	C	T	-0.169687489134632	0.0383168565414316	9.13317344946719e-06	5077	genus.LachnospiraceaeNC2004group.id.11316.summary.txt.gz	TRUE	reported	SnW8x9	NA	19.611910422946
2626	6	rs12208226	A	C	-0.154739125691396	0.0340372332982036	9.74839946309123e-06	5620	genus.LachnospiraceaeNC2004group.id.11316.summary.txt.gz	TRUE	reported	SnW8x9	NA	20.6676821812518
1262	16	rs9932954	G	A	-0.0561863554231363	0.0115984148578246	1.24881590721098e-06	15222	genus.LachnospiraceaeND3007group.id.11317.summary.txt.gz	TRUE	reported	GEbKt5	NA	23.4673714057435
756	4	rs13110238	G	C	-0.0636978280657574	0.0142041303027614	4.47807826316574e-06	15019	genus.LachnospiraceaeND3007group.id.11317.summary.txt.gz	TRUE	reported	GEbKt5	NA	20.1103650038412
1351	10	rs72776675	C	T	-0.0647067410541102	0.014797021914794	8.71689318779539e-06	15302	genus.LachnospiraceaeND3007group.id.11317.summary.txt.gz	TRUE	reported	GEbKt5	NA	19.1227532150392
1543	3	rs2861203	A	G	0.0572303953687823	0.0127278794973381	7.36931102343941e-06	15305	genus.LachnospiraceaeND3007group.id.11317.summary.txt.gz	TRUE	reported	GEbKt5	NA	20.2181485213342
1263	11	rs12362320	C	G	0.0573167684510655	0.0115466227891477	8.04224084536772e-07	16764	genus.LachnospiraceaeNK4A136group.id.11319.summary.txt.gz	TRUE	reported	QbxPu5	NA	24.6407224405383
3134	1	rs954878	G	A	-0.0520656236703209	0.0109082205658323	1.78202855318654e-06	17227	genus.LachnospiraceaeNK4A136group.id.11319.summary.txt.gz	TRUE	reported	QbxPu5	NA	22.7821301321727
4126	8	rs7832116	G	A	-0.0714755935543963	0.0151703072271499	3.57084007600303e-06	17219	genus.LachnospiraceaeNK4A136group.id.11319.summary.txt.gz	TRUE	reported	QbxPu5	NA	22.198661498413
5108	3	rs7616165	T	G	-0.230541982266658	0.0483464563825089	2.77390908054586e-06	4094	genus.LachnospiraceaeNK4A136group.id.11319.summary.txt.gz	TRUE	reported	QbxPu5	NA	22.7389680401815
689	3	rs76193507	G	A	-0.229730156582025	0.049977561014355	2.93090178833742e-06	3578	genus.LachnospiraceaeNK4A136group.id.11319.summary.txt.gz	TRUE	reported	QbxPu5	NA	21.129338518712
757	17	rs11263806	G	A	-0.0524615329994358	0.011675801220801	5.06516768089519e-06	17236	genus.LachnospiraceaeNK4A136group.id.11319.summary.txt.gz	TRUE	reported	QbxPu5	NA	20.1887099750648
849	19	rs73044693	G	A	-0.107579587371258	0.0229883738725416	3.5725564653737e-06	12773	genus.LachnospiraceaeNK4A136group.id.11319.summary.txt.gz	TRUE	reported	QbxPu5	NA	21.8999561364188
956	5	rs160061	G	A	0.0513830893369009	0.010809407334627	2.12197847469812e-06	17234	genus.LachnospiraceaeNK4A136group.id.11319.summary.txt.gz	TRUE	reported	QbxPu5	NA	22.5962649568271
1053	10	rs7073658	G	T	-0.0499621450544168	0.0109692842134964	5.26909585721293e-06	17236	genus.LachnospiraceaeNK4A136group.id.11319.summary.txt.gz	TRUE	reported	QbxPu5	NA	20.7455796306594
11109	14	rs68104925	C	T	-0.0549103534775834	0.01153849680993	2.36779350713391e-06	17227	genus.LachnospiraceaeNK4A136group.id.11319.summary.txt.gz	TRUE	reported	QbxPu5	NA	22.6469650677403
1264	19	rs12611395	G	A	-0.0902531979440829	0.0199652361292984	5.83039004633291e-06	16486	genus.LachnospiraceaeNK4A136group.id.11319.summary.txt.gz	TRUE	reported	QbxPu5	NA	20.4350778473976
1642	17	rs2880566	C	T	0.0599578086499689	0.0134692610592131	5.61427538446867e-06	17232	genus.LachnospiraceaeNK4A136group.id.11319.summary.txt.gz	TRUE	reported	QbxPu5	NA	19.815451062879
1736	8	rs28540839	C	A	0.0508284884810902	0.0110591045609602	9.34319334426577e-06	16764	genus.LachnospiraceaeNK4A136group.id.11319.summary.txt.gz	TRUE	reported	QbxPu5	NA	21.1239174462195
2627	5	rs59805249	C	T	0.0936162498341107	0.0207982433789865	9.45384586659565e-06	15195	genus.LachnospiraceaeNK4A136group.id.11319.summary.txt.gz	TRUE	reported	QbxPu5	NA	20.2604537535571
4413	7	rs10952110	T	G	0.0487708679994376	0.0109614353947762	9.081128112477e-06	16764	genus.LachnospiraceaeNK4A136group.id.11319.summary.txt.gz	TRUE	reported	QbxPu5	NA	19.7963951009288
5711	3	rs4955932	C	T	-0.0492283032481778	0.0109387815139018	7.05426345514528e-06	17236	genus.LachnospiraceaeNK4A136group.id.11319.summary.txt.gz	TRUE	reported	QbxPu5	NA	20.2531154504001
1265	3	rs437876	C	T	0.078463675912986	0.0144767669201341	7.16549730104283e-08	10150	genus.LachnospiraceaeUCG001.id.11321.summary.txt.gz	TRUE	reported	CRhQLe	NA	29.3760998917359
2168	3	rs985416	T	C	0.0970258447004022	0.0181806941918535	1.45590817662481e-07	9917	genus.LachnospiraceaeUCG001.id.11321.summary.txt.gz	TRUE	reported	CRhQLe	NA	28.48091522305
690	1	rs2050911	A	G	0.0751466207611485	0.0153934305260859	1.10647793810776e-06	10148	genus.LachnospiraceaeUCG001.id.11321.summary.txt.gz	TRUE	reported	CRhQLe	NA	23.8313189725951
11111	9	rs10815577	G	C	-0.0683706101910233	0.014369050950514	1.71502740506161e-06	10149	genus.LachnospiraceaeUCG001.id.11321.summary.txt.gz	TRUE	reported	CRhQLe	NA	22.6403294574041
2628	9	rs573933	C	T	-0.107898494857592	0.02323463062968	3.10507778309487e-06	10150	genus.LachnospiraceaeUCG001.id.11321.summary.txt.gz	TRUE	reported	CRhQLe	NA	21.5654848918072
2721	1	rs78848836	G	A	-0.118867976811204	0.0259753213433233	3.38171097102908e-06	9506	genus.LachnospiraceaeUCG001.id.11321.summary.txt.gz	TRUE	reported	CRhQLe	NA	20.9415047096418
2819	6	rs9403580	T	C	0.107800527456044	0.022977721860266	3.46784739807936e-06	10095	genus.LachnospiraceaeUCG001.id.11321.summary.txt.gz	TRUE	reported	CRhQLe	NA	22.0103949447887
3135	17	rs7213933	A	T	-0.081626875938621	0.018380006415833	9.01670552557739e-06	9961	genus.LachnospiraceaeUCG001.id.11321.summary.txt.gz	TRUE	reported	CRhQLe	NA	19.7230934884665
3319	19	rs8104225	G	A	0.0892098168119057	0.0197664834807852	8.04215545492531e-06	9908	genus.LachnospiraceaeUCG001.id.11321.summary.txt.gz	TRUE	reported	CRhQLe	NA	20.3688480063101
3421	16	rs74034332	A	G	0.168045474589095	0.0382636891594262	3.33351420288676e-06	6004	genus.LachnospiraceaeUCG001.id.11321.summary.txt.gz	TRUE	reported	CRhQLe	NA	19.2876787281149
4812	7	rs62496417	G	T	-0.0748504029211879	0.016568056023591	5.87504220965681e-06	10150	genus.LachnospiraceaeUCG001.id.11321.summary.txt.gz	TRUE	reported	CRhQLe	NA	20.4101020489392
6511	12	rs2371284	C	T	-0.0761893023469541	0.0170126754353573	7.55966864441545e-06	9961	genus.LachnospiraceaeUCG001.id.11321.summary.txt.gz	TRUE	reported	CRhQLe	NA	20.0559279265945
6612	1	rs12131224	T	C	0.117095415185031	0.0259099546410788	7.39862700232901e-06	9676	genus.LachnospiraceaeUCG001.id.11321.summary.txt.gz	TRUE	reported	CRhQLe	NA	20.4242668592863
6810	14	rs4981345	C	T	-0.068197297030831	0.0149831381341683	6.08595537810549e-06	9961	genus.LachnospiraceaeUCG001.id.11321.summary.txt.gz	TRUE	reported	CRhQLe	NA	20.7170902037301
758	1	rs79476906	A	T	-0.0870880115437882	0.0197008420640572	8.27425237617362e-06	9917	genus.LachnospiraceaeUCG001.id.11321.summary.txt.gz	TRUE	reported	CRhQLe	NA	19.5410173468372
761	8	rs7341608	C	T	-0.0784757127010759	0.0177647684729799	9.48124361433731e-06	9917	genus.LachnospiraceaeUCG001.id.11321.summary.txt.gz	TRUE	reported	CRhQLe	NA	19.5142306414243
1266	1	rs12747809	A	G	-0.0621970021243567	0.0125684628526035	8.6487488399091e-07	14464	genus.LachnospiraceaeUCG004.id.11324.summary.txt.gz	TRUE	reported	ZyvpMV	NA	24.4891985829605
2169	2	rs2882478	A	G	-0.0577090607804495	0.0118338391688237	1.20811166167371e-06	14466	genus.LachnospiraceaeUCG004.id.11324.summary.txt.gz	TRUE	reported	ZyvpMV	NA	23.7813599972897
3136	7	rs12673420	A	G	0.0554350646481387	0.0118375150697906	2.98079372145601e-06	14463	genus.LachnospiraceaeUCG004.id.11324.summary.txt.gz	TRUE	reported	ZyvpMV	NA	21.9304744229323
1054	6	rs2444793	T	C	-0.0542433447708986	0.0118187537263073	4.77075560537306e-06	14463	genus.LachnospiraceaeUCG004.id.11324.summary.txt.gz	TRUE	reported	ZyvpMV	NA	21.0644224659963
11112	4	rs2726805	G	A	0.0548397060705761	0.0120844398217926	6.30398821334374e-06	14466	genus.LachnospiraceaeUCG004.id.11324.summary.txt.gz	TRUE	reported	ZyvpMV	NA	20.5938331645723
1443	3	rs11128180	G	A	0.0648287601808804	0.0140126205229475	4.51737142798852e-06	14466	genus.LachnospiraceaeUCG004.id.11324.summary.txt.gz	TRUE	reported	ZyvpMV	NA	21.4040871212415
1544	6	rs12202257	A	G	-0.0550875541530181	0.0124185595007252	7.02875088666793e-06	14448	genus.LachnospiraceaeUCG004.id.11324.summary.txt.gz	TRUE	reported	ZyvpMV	NA	19.6772560058716
1737	14	rs12894272	G	A	0.0579792008591585	0.0125228983423986	4.33948680395351e-06	14463	genus.LachnospiraceaeUCG004.id.11324.summary.txt.gz	TRUE	reported	ZyvpMV	NA	21.435555364597
2170	6	rs233486	G	A	-0.0799087690151989	0.0177659840434484	6.28456911434911e-06	13710	genus.LachnospiraceaeUCG004.id.11324.summary.txt.gz	TRUE	reported	ZyvpMV	NA	20.230673704269
2629	12	rs35182105	G	A	-0.109724302999594	0.0242210058607706	4.86508145364847e-06	13170	genus.LachnospiraceaeUCG004.id.11324.summary.txt.gz	TRUE	reported	ZyvpMV	NA	20.5220769638574
2722	1	rs6656451	T	C	-0.0543599864117941	0.0119469897232213	5.56780766386753e-06	14458	genus.LachnospiraceaeUCG004.id.11324.summary.txt.gz	TRUE	reported	ZyvpMV	NA	20.7034012290772
3222	1	rs12072562	C	T	0.133103727412391	0.0303565649137898	7.07369556649653e-06	9176	genus.LachnospiraceaeUCG004.id.11324.summary.txt.gz	TRUE	reported	ZyvpMV	NA	19.2253910758565
3422	13	rs2706242	C	G	-0.0901399304100505	0.019971219329234	9.83848099438651e-06	14026	genus.LachnospiraceaeUCG004.id.11324.summary.txt.gz	TRUE	reported	ZyvpMV	NA	20.3716062993301
3513	3	rs62256516	A	G	0.059236617911019	0.0132222145493324	9.84508654439628e-06	14026	genus.LachnospiraceaeUCG004.id.11324.summary.txt.gz	TRUE	reported	ZyvpMV	NA	20.0711432031768
4014	3	rs7629954	G	A	0.108440892041025	0.02382498697076	5.7722184297636e-06	12568	genus.LachnospiraceaeUCG004.id.11324.summary.txt.gz	TRUE	reported	ZyvpMV	NA	20.716711556007
1267	11	rs10793103	T	C	0.0974344052604472	0.0181279215168366	9.34937060423346e-08	7014	genus.LachnospiraceaeUCG008.id.11328.summary.txt.gz	TRUE	reported	VWmfE5	NA	28.8887434804043
2171	3	rs9873555	C	G	-0.121161831304055	0.0233467424082734	2.41342961909005e-07	6577	genus.LachnospiraceaeUCG008.id.11328.summary.txt.gz	TRUE	reported	VWmfE5	NA	26.9326492037809
4127	2	rs13024781	C	T	-0.079876878162778	0.0168845545699762	2.29166332848229e-06	7016	genus.LachnospiraceaeUCG008.id.11328.summary.txt.gz	TRUE	reported	VWmfE5	NA	22.3801477749715
1545	11	rs10741777	C	T	-0.0973842192559505	0.0194791359188197	7.68659361345311e-07	7014	genus.LachnospiraceaeUCG008.id.11328.summary.txt.gz	TRUE	reported	VWmfE5	NA	24.9941169547052
1942	16	rs955844	C	A	0.112064161596249	0.0228369336122893	1.80993664920917e-06	6863	genus.LachnospiraceaeUCG008.id.11328.summary.txt.gz	TRUE	reported	VWmfE5	NA	24.0800793591717
2172	4	rs67078837	C	T	-0.0845848302613116	0.0170692690996118	7.68188823908534e-07	7016	genus.LachnospiraceaeUCG008.id.11328.summary.txt.gz	TRUE	reported	VWmfE5	NA	24.5558580353705
3019	11	rs10751237	C	A	-0.0820749983488515	0.0174377233619391	3.17051735752354e-06	6930	genus.LachnospiraceaeUCG008.id.11328.summary.txt.gz	TRUE	reported	VWmfE5	NA	22.1534922776259
3137	2	rs62277846	T	C	0.102292484128921	0.0212319016189497	1.58891529674467e-06	7016	genus.LachnospiraceaeUCG008.id.11328.summary.txt.gz	TRUE	reported	VWmfE5	NA	23.2118451398592
3223	1	rs10801803	A	G	-0.117029089306434	0.0243084542360955	1.40029452782509e-06	7017	genus.LachnospiraceaeUCG008.id.11328.summary.txt.gz	TRUE	reported	VWmfE5	NA	23.1778402206882
4512	12	rs61944774	G	A	0.179838120952485	0.0393797457591097	6.34122411683192e-06	6000	genus.LachnospiraceaeUCG008.id.11328.summary.txt.gz	TRUE	reported	VWmfE5	NA	20.8553602643718
4813	15	rs75356640	A	G	0.136523454395848	0.0303128277521255	9.83205955572806e-06	6423	genus.LachnospiraceaeUCG008.id.11328.summary.txt.gz	TRUE	reported	VWmfE5	NA	20.2843751314384
6315	11	rs11236216	C	T	0.0838420381034315	0.01767087057325	2.34963544670839e-06	6930	genus.LachnospiraceaeUCG008.id.11328.summary.txt.gz	TRUE	reported	VWmfE5	NA	22.51167249681
7410	8	rs57254474	A	G	0.0886511500695975	0.0199045020907249	6.92061054032336e-06	7017	genus.LachnospiraceaeUCG008.id.11328.summary.txt.gz	TRUE	reported	VWmfE5	NA	19.8365486480641
773	6	rs57091572	G	A	-0.110442733892044	0.0235801445751275	2.85822419987706e-06	6950	genus.LachnospiraceaeUCG008.id.11328.summary.txt.gz	TRUE	reported	VWmfE5	NA	21.9372088622282
1268	10	rs11192447	G	A	0.126592140723535	0.0243450016725239	4.68957482771952e-07	12695	genus.LachnospiraceaeUCG010.id.11330.summary.txt.gz	TRUE	reported	RQPyDZ	NA	27.039202021743
2173	21	rs9981767	C	A	0.0655062215552622	0.0131994203477037	9.96373427140219e-07	12816	genus.LachnospiraceaeUCG010.id.11330.summary.txt.gz	TRUE	reported	RQPyDZ	NA	24.6294878030621
4128	14	rs74315802	T	G	0.0867262441791441	0.018347716740073	3.19006423403524e-06	12715	genus.LachnospiraceaeUCG010.id.11330.summary.txt.gz	TRUE	reported	RQPyDZ	NA	22.3427704999807
5109	9	rs12346653	T	C	0.0657685584538427	0.0139569270321333	2.70320656170881e-06	12816	genus.LachnospiraceaeUCG010.id.11330.summary.txt.gz	TRUE	reported	RQPyDZ	NA	22.2053196764469
759	19	rs10414815	C	T	0.104529603754157	0.0230252566719926	4.2397659035102e-06	11564	genus.LachnospiraceaeUCG010.id.11330.summary.txt.gz	TRUE	reported	RQPyDZ	NA	20.6096040335211
957	1	rs72761829	T	A	0.111883594042511	0.0238892861238456	2.57651083497448e-06	11488	genus.LachnospiraceaeUCG010.id.11330.summary.txt.gz	TRUE	reported	RQPyDZ	NA	21.9344360803076
1269	2	rs72894957	A	G	0.222262976364715	0.048642511275892	5.68427807175917e-06	4316	genus.LachnospiraceaeUCG010.id.11330.summary.txt.gz	TRUE	reported	RQPyDZ	NA	20.8786433180705
1444	5	rs336138	T	G	0.0779542710691671	0.0171865393846177	7.48416665251433e-06	13236	genus.LachnospiraceaeUCG010.id.11330.summary.txt.gz	TRUE	reported	RQPyDZ	NA	20.5732524183388
1738	7	rs4576377	C	A	-0.0572001312807382	0.0127043070064533	7.63055610503493e-06	13225	genus.LachnospiraceaeUCG010.id.11330.summary.txt.gz	TRUE	reported	RQPyDZ	NA	20.2717896334244
2029	21	rs2833528	T	C	-0.0562148071997696	0.0127762987170851	9.91990248267327e-06	13233	genus.LachnospiraceaeUCG010.id.11330.summary.txt.gz	TRUE	reported	RQPyDZ	NA	19.359375178733
2820	6	rs1408275	T	A	-0.0615562558771148	0.0138733127286681	8.05114397768078e-06	12816	genus.LachnospiraceaeUCG010.id.11330.summary.txt.gz	TRUE	reported	RQPyDZ	NA	19.6872039424479
2919	9	rs2153460	T	A	-0.0684037835006428	0.0156561590570102	9.1731234069336e-06	13236	genus.LachnospiraceaeUCG010.id.11330.summary.txt.gz	TRUE	reported	RQPyDZ	NA	19.089290973624
3020	6	rs17730011	A	G	-0.0702357330242571	0.0157060223254353	7.84597338286944e-06	13226	genus.LachnospiraceaeUCG010.id.11330.summary.txt.gz	TRUE	reported	RQPyDZ	NA	19.9978735441818
1270	19	rs921925	C	A	0.0985077448654546	0.0203228965198258	9.71665395279823e-07	6952	genus.Lactobacillus.id.1837.summary.txt.gz	TRUE	reported	RGlR3h	NA	23.494680426314
2174	1	rs16861661	A	G	-0.183146976557721	0.0381480132493847	1.2780953865166e-06	5325	genus.Lactobacillus.id.1837.summary.txt.gz	TRUE	reported	RGlR3h	NA	23.0491894528863
3138	8	rs768253	G	T	-0.0791950145559097	0.0171791013220907	4.24769676643286e-06	6958	genus.Lactobacillus.id.1837.summary.txt.gz	TRUE	reported	RGlR3h	NA	21.2517551516417
4129	2	rs11674854	T	C	-0.0852686133024556	0.0176503640529812	1.59200065573363e-06	6655	genus.Lactobacillus.id.1837.summary.txt.gz	TRUE	reported	RGlR3h	NA	23.3383992746022
1352	16	rs328312	A	T	0.0815092055509462	0.0169441205134495	1.40618184431542e-06	6950	genus.Lactobacillus.id.1837.summary.txt.gz	TRUE	reported	RGlR3h	NA	23.1406341947022
1445	20	rs6092149	T	A	-0.0801344264698067	0.0171489601068434	3.29042108781417e-06	6906	genus.Lactobacillus.id.1837.summary.txt.gz	TRUE	reported	RGlR3h	NA	21.8354771129408
1546	6	rs75127669	A	C	0.139784190179182	0.0310414459754763	6.83433741478026e-06	6840	genus.Lactobacillus.id.1837.summary.txt.gz	TRUE	reported	RGlR3h	NA	20.2783317021644
1851	3	rs77478751	G	A	-0.219885754520653	0.0475759108964646	7.32705464618556e-06	3669	genus.Lactobacillus.id.1837.summary.txt.gz	TRUE	reported	RGlR3h	NA	21.3609205186122
2030	2	rs1530559	A	G	0.0804000574844493	0.0178207393844271	4.93109305644596e-06	6655	genus.Lactobacillus.id.1837.summary.txt.gz	TRUE	reported	RGlR3h	NA	20.3545394601075
2175	4	rs62314653	A	C	0.187691889218631	0.0394584560487661	2.24383294706922e-06	5944	genus.Lactobacillus.id.1837.summary.txt.gz	TRUE	reported	RGlR3h	NA	22.6261590461577
2232	13	rs7399658	A	G	-0.107133700567271	0.022188262578718	3.12099239734719e-06	6613	genus.Lactobacillus.id.1837.summary.txt.gz	TRUE	reported	RGlR3h	NA	23.3134002229854
2328	2	rs12693845	T	C	-0.0805447180164138	0.0177428762827017	8.96320042779981e-06	6958	genus.Lactobacillus.id.1837.summary.txt.gz	TRUE	reported	RGlR3h	NA	20.607536710969
1271	18	rs34757988	C	G	0.122293892124808	0.0228976050970215	8.95038686618067e-08	4055	genus.Lactococcus.id.1851.summary.txt.gz	TRUE	reported	7qj2Ap	NA	28.5252468937064
2176	22	rs757872	C	G	0.140799134651181	0.027581977835389	4.36881726758605e-07	3792	genus.Lactococcus.id.1851.summary.txt.gz	TRUE	reported	7qj2Ap	NA	26.0584848870454
3139	17	rs123059	C	T	-0.136709792173046	0.0274693598385625	1.26562054182943e-06	3760	genus.Lactococcus.id.1851.summary.txt.gz	TRUE	reported	7qj2Ap	NA	24.7686404701588
4130	12	rs4766997	T	C	0.114599245781753	0.0238390240176399	2.06144762306805e-06	4053	genus.Lactococcus.id.1851.summary.txt.gz	TRUE	reported	7qj2Ap	NA	23.109288606716
5115	19	rs10417872	G	T	0.118305771983703	0.0245219747484906	1.28677503371816e-06	4056	genus.Lactococcus.id.1851.summary.txt.gz	TRUE	reported	7qj2Ap	NA	23.2756054010076
693	1	rs6674304	T	C	0.200757712280586	0.0442121379462985	6.17758982092314e-06	3869	genus.Lactococcus.id.1851.summary.txt.gz	TRUE	reported	7qj2Ap	NA	20.6187077677194
760	13	rs7992246	C	T	0.104232064360677	0.0230786427315897	4.44724202859605e-06	4057	genus.Lactococcus.id.1851.summary.txt.gz	TRUE	reported	7qj2Ap	NA	20.3977446257493
2630	10	rs55910161	T	C	0.146425945193358	0.0307366944007344	2.36213653553945e-06	3836	genus.Lactococcus.id.1851.summary.txt.gz	TRUE	reported	7qj2Ap	NA	22.6945593101628
4814	2	rs12621813	A	G	0.108422776044216	0.0239978446939443	6.60828799007166e-06	4057	genus.Lactococcus.id.1851.summary.txt.gz	TRUE	reported	7qj2Ap	NA	20.4125174322706
5611	2	rs2293361	T	C	-0.199221089261754	0.043096892330821	1.39592526868083e-06	3787	genus.Lactococcus.id.1851.summary.txt.gz	TRUE	reported	7qj2Ap	NA	21.3687299695848
8113	7	rs17168302	A	G	0.191856545665987	0.0424760928053685	6.28601978681136e-06	4023	genus.Lactococcus.id.1851.summary.txt.gz	TRUE	reported	7qj2Ap	NA	20.4015948903855
1272	11	rs61884471	A	G	0.124426313170363	0.024843115741687	1.01163301194793e-06	11559	genus.Marvinbryantia.id.2005.summary.txt.gz	TRUE	reported	gckFlK	NA	25.0848980546347
3140	10	rs2724813	G	A	-0.0840769239319322	0.0167550803897286	6.28450653119526e-07	11610	genus.Marvinbryantia.id.2005.summary.txt.gz	TRUE	reported	gckFlK	NA	25.1802823924607
4131	1	rs1187983	T	C	-0.0935455813595047	0.0193174429720933	2.0242722400119e-06	11896	genus.Marvinbryantia.id.2005.summary.txt.gz	TRUE	reported	gckFlK	NA	23.4502393105978
694	6	rs2842896	T	C	-0.0649395995195205	0.0131146464058172	7.25363280443252e-07	11709	genus.Marvinbryantia.id.2005.summary.txt.gz	TRUE	reported	gckFlK	NA	24.5191855712568
1547	16	rs11645029	C	G	-0.0606180430853412	0.013155125474572	4.14752250405477e-06	11709	genus.Marvinbryantia.id.2005.summary.txt.gz	TRUE	reported	gckFlK	NA	21.2331209957052
1852	18	rs12963345	C	G	-0.0596810101778983	0.0132288528136071	6.60378345082071e-06	11709	genus.Marvinbryantia.id.2005.summary.txt.gz	TRUE	reported	gckFlK	NA	20.3529779521213
2177	3	rs2863363	G	A	0.0634860622692704	0.0136322793197585	3.11280717901803e-06	11950	genus.Marvinbryantia.id.2005.summary.txt.gz	TRUE	reported	gckFlK	NA	21.6880162227729
2419	11	rs72948274	C	A	-0.126353989140808	0.0272211800519018	3.25910026032196e-06	11561	genus.Marvinbryantia.id.2005.summary.txt.gz	TRUE	reported	gckFlK	NA	21.5458691980401
2723	1	rs3991048	T	G	0.0591462441567072	0.0132535859657611	7.08649558660612e-06	11939	genus.Marvinbryantia.id.2005.summary.txt.gz	TRUE	reported	gckFlK	NA	19.9153317238134
3423	19	rs146541147	A	G	0.118845390728185	0.0268423096224241	6.86287598371735e-06	10778	genus.Marvinbryantia.id.2005.summary.txt.gz	TRUE	reported	gckFlK	NA	19.6031075427776
5116	13	rs11620597	C	T	0.119479349242667	0.0271687727115184	7.80178200328334e-06	11031	genus.Marvinbryantia.id.2005.summary.txt.gz	TRUE	reported	gckFlK	NA	19.3395184416803
5212	14	rs8006832	T	G	-0.0952415471945882	0.0216698673875086	6.58083368724045e-06	11412	genus.Marvinbryantia.id.2005.summary.txt.gz	TRUE	reported	gckFlK	NA	19.317030992158
5514	1	rs3125832	C	A	0.0679322635732914	0.0150119869861473	5.02731027582498e-06	11709	genus.Marvinbryantia.id.2005.summary.txt.gz	TRUE	reported	gckFlK	NA	20.4774471358958
1273	13	rs76029318	C	T	0.222848879572763	0.045431939040059	1.0755232603394e-06	3387	genus.Methanobrevibacter.id.123.summary.txt.gz	TRUE	reported	zyanOs	NA	24.0601518478258
762	2	rs10202904	G	T	-0.112811091939657	0.0239106244951784	3.08549318742896e-06	3583	genus.Methanobrevibacter.id.123.summary.txt.gz	TRUE	reported	zyanOs	NA	22.2598261232797
850	4	rs894996	A	C	0.2142125654015	0.0456044626478593	3.8156661316923e-06	3479	genus.Methanobrevibacter.id.123.summary.txt.gz	TRUE	reported	zyanOs	NA	22.0635402332283
1643	11	rs11018665	T	A	0.113013024690835	0.0254342505640458	7.03099259937323e-06	3586	genus.Methanobrevibacter.id.123.summary.txt.gz	TRUE	reported	zyanOs	NA	19.7432709808786
1739	10	rs1334944	C	T	0.115196506790148	0.0255492363384432	7.61379615589002e-06	3586	genus.Methanobrevibacter.id.123.summary.txt.gz	TRUE	reported	zyanOs	NA	20.3293162600499
1853	3	rs6776814	C	T	-0.188956310883459	0.0419905428509493	8.04904807138586e-06	3283	genus.Methanobrevibacter.id.123.summary.txt.gz	TRUE	reported	zyanOs	NA	20.2497573862801
2233	15	rs4779844	C	G	0.109638988257159	0.0247979467496661	9.28281224639627e-06	3585	genus.Methanobrevibacter.id.123.summary.txt.gz	TRUE	reported	zyanOs	NA	19.5478317485194
2631	19	rs4802933	G	A	-0.135628430512573	0.0308138721293868	9.73817742270409e-06	3586	genus.Methanobrevibacter.id.123.summary.txt.gz	TRUE	reported	zyanOs	NA	19.3735371676709
1274	15	rs503751	G	C	0.0618294334508755	0.0118886586413102	2.07624655558404e-07	14218	genus.Odoribacter.id.952.summary.txt.gz	TRUE	reported	x0ylbu	NA	27.0473561296355
4132	12	rs77779484	A	G	-0.133489404792857	0.0268526072863682	6.56256158363831e-07	11935	genus.Odoribacter.id.952.summary.txt.gz	TRUE	reported	x0ylbu	NA	24.7127270455003
2178	19	rs10423795	T	C	0.0550694828693403	0.0121164109805992	6.57936475844254e-06	14135	genus.Odoribacter.id.952.summary.txt.gz	TRUE	reported	x0ylbu	NA	20.6573213106946
2329	4	rs6856150	A	G	0.0881921839287045	0.0194146230053083	6.05949978645176e-06	14597	genus.Odoribacter.id.952.summary.txt.gz	TRUE	reported	x0ylbu	NA	20.6348953644143
2821	8	rs10093869	G	A	-0.0577794856576578	0.0125389287342676	3.67440551623856e-06	14218	genus.Odoribacter.id.952.summary.txt.gz	TRUE	reported	x0ylbu	NA	21.2337390060119
4312	17	rs4793970	G	A	-0.0576329377885691	0.0129154118983048	6.02696170802475e-06	14687	genus.Odoribacter.id.952.summary.txt.gz	TRUE	reported	x0ylbu	NA	19.9124635282641
4513	8	rs74553962	G	T	0.121448819246148	0.0264105630161814	9.48684197578383e-06	11803	genus.Odoribacter.id.952.summary.txt.gz	TRUE	reported	x0ylbu	NA	21.1461483493939
4815	14	rs28417404	G	A	-0.0726896448078858	0.0161371954249087	3.68032182747217e-06	14698	genus.Odoribacter.id.952.summary.txt.gz	TRUE	reported	x0ylbu	NA	20.2903237466653
508	11	rs16918425	T	A	0.0999780809919762	0.0223784513081325	8.85047837859373e-06	13689	genus.Odoribacter.id.952.summary.txt.gz	TRUE	reported	x0ylbu	NA	19.9594944502021
1275	2	rs1035588	G	A	-0.108148115161174	0.0236847527448951	4.85501301484875e-06	3739	genus.Olsenella.id.822.summary.txt.gz	TRUE	reported	MgezQW	NA	20.8497186565763
2179	19	rs62112538	T	C	-0.199430348537407	0.0407032587347263	1.18820052519889e-06	3630	genus.Olsenella.id.822.summary.txt.gz	TRUE	reported	MgezQW	NA	24.0062395447915
5117	1	rs35225860	G	A	-0.223603655430531	0.0482391305846928	3.87041007608522e-06	3630	genus.Olsenella.id.822.summary.txt.gz	TRUE	reported	MgezQW	NA	21.4861624155779
695	9	rs72691585	A	C	-0.249078856349164	0.0520814158391859	2.95294056336882e-06	3078	genus.Olsenella.id.822.summary.txt.gz	TRUE	reported	MgezQW	NA	22.8722116859411
763	6	rs9460691	A	C	0.119965803049112	0.0268644942266679	7.28354207737865e-06	3739	genus.Olsenella.id.822.summary.txt.gz	TRUE	reported	MgezQW	NA	19.941489485332
11113	10	rs17148768	A	G	0.140434163818841	0.0295601747508468	2.19839993899392e-06	3648	genus.Olsenella.id.822.summary.txt.gz	TRUE	reported	MgezQW	NA	22.5699995857681
1353	4	rs61090148	G	A	-0.104782706038735	0.0231342576030726	6.43728025454852e-06	3739	genus.Olsenella.id.822.summary.txt.gz	TRUE	reported	MgezQW	NA	20.5148377080607
1854	1	rs7540303	T	C	0.108043793724071	0.0236379520105402	5.32027187316701e-06	3739	genus.Olsenella.id.822.summary.txt.gz	TRUE	reported	MgezQW	NA	20.89199710375
2031	1	rs2759329	A	G	-0.111131408377499	0.0237218404345113	3.43201387093873e-06	3739	genus.Olsenella.id.822.summary.txt.gz	TRUE	reported	MgezQW	NA	21.9470865280846
2330	20	rs6046522	T	C	0.12293822022984	0.0269927577753735	4.48455051711269e-06	3705	genus.Olsenella.id.822.summary.txt.gz	TRUE	reported	MgezQW	NA	20.7433706795516
2420	17	rs8066522	A	G	-0.106528718077288	0.0240378903150399	9.70094963338605e-06	3739	genus.Olsenella.id.822.summary.txt.gz	TRUE	reported	MgezQW	NA	19.6399647307566
1276	1	rs234108	G	A	0.074955278509612	0.0152632013393369	9.16335692614088e-07	8694	genus.Oscillibacter.id.2063.summary.txt.gz	TRUE	reported	BdeDfu	NA	24.1164388502884
2180	14	rs36095275	T	C	-0.0752368300259817	0.0156861134763381	1.39627169333021e-06	8694	genus.Oscillibacter.id.2063.summary.txt.gz	TRUE	reported	BdeDfu	NA	23.0054256532441
3141	14	rs11627628	C	T	0.143960728043941	0.0290223135680501	1.00919522504549e-06	8486	genus.Oscillibacter.id.2063.summary.txt.gz	TRUE	reported	BdeDfu	NA	24.6050362087036
4133	6	rs9393920	G	A	-0.0744662423984363	0.015108116163328	9.92237394033543e-07	8930	genus.Oscillibacter.id.2063.summary.txt.gz	TRUE	reported	BdeDfu	NA	24.2939564508212
853	22	rs133832	C	A	-0.0795526875766482	0.0162410588205621	1.14719079795095e-06	8926	genus.Oscillibacter.id.2063.summary.txt.gz	TRUE	reported	BdeDfu	NA	23.9928055362073
1740	4	rs12649930	G	T	0.121588700671671	0.0259611733671533	4.09379463283881e-06	8794	genus.Oscillibacter.id.2063.summary.txt.gz	TRUE	reported	BdeDfu	NA	21.9350081571961
1855	10	rs75453768	T	G	0.122120078402206	0.0268629459102788	5.34737888151116e-06	8256	genus.Oscillibacter.id.2063.summary.txt.gz	TRUE	reported	BdeDfu	NA	20.6664972058819
1943	2	rs16866406	G	A	0.0988765093642834	0.0208795399152745	3.07821455302064e-06	8930	genus.Oscillibacter.id.2063.summary.txt.gz	TRUE	reported	BdeDfu	NA	22.4256171137517
2032	20	rs761240	G	T	-0.176639572933661	0.0388811963391652	2.03841369379134e-06	5185	genus.Oscillibacter.id.2063.summary.txt.gz	TRUE	reported	BdeDfu	NA	20.6393860062204
2535	8	rs4506202	G	A	-0.0711323335814602	0.0152261098619105	3.20825387069272e-06	8694	genus.Oscillibacter.id.2063.summary.txt.gz	TRUE	reported	BdeDfu	NA	21.8250976167297
2632	11	rs61883564	G	A	-0.10135139953473	0.0221015645141445	3.38712343134094e-06	8930	genus.Oscillibacter.id.2063.summary.txt.gz	TRUE	reported	BdeDfu	NA	21.0287503655039
4015	9	rs16934185	G	A	-0.129567531584174	0.028156999336877	4.38031302485936e-06	8492	genus.Oscillibacter.id.2063.summary.txt.gz	TRUE	reported	BdeDfu	NA	21.1748152018807
4816	11	rs12417956	G	C	0.0785430979257466	0.0174074538983418	6.02625618884262e-06	8928	genus.Oscillibacter.id.2063.summary.txt.gz	TRUE	reported	BdeDfu	NA	20.358489221986
5118	6	rs6901560	G	C	0.0855032174863368	0.0186930382176753	6.20951449172795e-06	8525	genus.Oscillibacter.id.2063.summary.txt.gz	TRUE	reported	BdeDfu	NA	20.9220929555501
5314	20	rs62206502	A	C	-0.0681422736491116	0.0151348807452929	6.59895099380789e-06	8883	genus.Oscillibacter.id.2063.summary.txt.gz	TRUE	reported	BdeDfu	NA	20.2710028108813
6410	12	rs137917150	A	T	-0.174992153081885	0.0388394031319576	4.61985121507649e-06	5733	genus.Oscillibacter.id.2063.summary.txt.gz	TRUE	reported	BdeDfu	NA	20.2998138259617
703	8	rs11990279	C	T	-0.0824934136906694	0.0180457481015372	4.94298444195214e-06	8528	genus.Oscillibacter.id.2063.summary.txt.gz	TRUE	reported	BdeDfu	NA	20.897232263681
1277	6	rs12206468	A	G	-0.133015788741044	0.0269733349764335	1.04221584820534e-06	9554	genus.Oscillospira.id.2064.summary.txt.gz	TRUE	reported	QuuqAN	NA	24.3185175183435
2181	3	rs73038677	A	T	-0.0832100360679679	0.0168665573549001	1.09429536784974e-06	10195	genus.Oscillospira.id.2064.summary.txt.gz	TRUE	reported	QuuqAN	NA	24.3387643343596
3142	14	rs1954532	C	T	-0.0826245827429671	0.0175251662686825	2.26773460715447e-06	9841	genus.Oscillospira.id.2064.summary.txt.gz	TRUE	reported	QuuqAN	NA	22.2276865896838
4134	4	rs28889936	C	A	0.114050942847448	0.0252838466557461	3.36585255570006e-06	9758	genus.Oscillospira.id.2064.summary.txt.gz	TRUE	reported	QuuqAN	NA	20.3475190792093
5119	1	rs751183	C	T	-0.0774322396568025	0.0172215525271531	6.85126853144525e-06	9841	genus.Oscillospira.id.2064.summary.txt.gz	TRUE	reported	QuuqAN	NA	20.2161774387833
696	17	rs8076323	G	A	0.0715392201056979	0.0156538716017189	5.61315731858062e-06	10193	genus.Oscillospira.id.2064.summary.txt.gz	TRUE	reported	QuuqAN	NA	20.8854995835537
764	6	rs72866977	C	A	-0.130569033466725	0.0281674137162314	5.62700895308297e-06	9098	genus.Oscillospira.id.2064.summary.txt.gz	TRUE	reported	QuuqAN	NA	21.4875268942189
1055	6	rs62422654	T	C	0.0898455717128603	0.0198088151011701	6.46753764686515e-06	9769	genus.Oscillospira.id.2064.summary.txt.gz	TRUE	reported	QuuqAN	NA	20.5719924694564
1278	14	rs2211563	A	C	0.0819176902445031	0.0181078658809496	9.1219327663291e-06	10199	genus.Oscillospira.id.2064.summary.txt.gz	TRUE	reported	QuuqAN	NA	20.4654292675509
1644	16	rs12925026	C	T	0.135590113344889	0.0306779841336434	9.3102076554e-06	8200	genus.Oscillospira.id.2064.summary.txt.gz	TRUE	reported	QuuqAN	NA	19.5345049902718
1279	3	rs4428215	A	G	0.130292636070771	0.0242237001634508	7.51070834387328e-08	4655	genus.Oxalobacter.id.2978.summary.txt.gz	TRUE	reported	hzcZL6	NA	28.9306890245373
2182	9	rs736744	T	C	0.117882082910572	0.0211262388771852	2.57471321212005e-08	4655	genus.Oxalobacter.id.2978.summary.txt.gz	TRUE	reported	hzcZL6	NA	31.1351691698287
765	22	rs6000536	T	C	-0.13099174925358	0.0253803562408863	2.06053800268475e-07	4654	genus.Oxalobacter.id.2978.summary.txt.gz	TRUE	reported	hzcZL6	NA	26.6374382669469
2033	4	rs36057338	T	G	0.207847027790403	0.042143922061522	8.79803240096697e-07	4244	genus.Oxalobacter.id.2978.summary.txt.gz	TRUE	reported	hzcZL6	NA	24.323033430352
3917	20	rs6071435	A	T	-0.105512318959362	0.0214889638077633	1.07431103389508e-06	4635	genus.Oxalobacter.id.2978.summary.txt.gz	TRUE	reported	hzcZL6	NA	24.1087885180145
4313	9	rs12002250	C	A	0.217122384552349	0.0466317293331641	1.41503967590517e-06	4297	genus.Oxalobacter.id.2978.summary.txt.gz	TRUE	reported	hzcZL6	NA	21.679345012723
4613	6	rs1569853	C	T	-0.138077532993407	0.0296981264350365	3.64500727704764e-06	4492	genus.Oxalobacter.id.2978.summary.txt.gz	TRUE	reported	hzcZL6	NA	21.6166272726158
509	12	rs11108500	G	A	-0.199099074116065	0.0427326602746826	3.74278814325815e-06	4303	genus.Oxalobacter.id.2978.summary.txt.gz	TRUE	reported	hzcZL6	NA	21.707940395147
6711	8	rs10464997	A	G	0.137690927577443	0.029480351635669	3.29753853734044e-06	4650	genus.Oxalobacter.id.2978.summary.txt.gz	TRUE	reported	hzcZL6	NA	21.8145034816232
8114	15	rs111966731	C	T	0.213114454476796	0.0471620138273624	7.29863150649273e-06	3931	genus.Oxalobacter.id.2978.summary.txt.gz	TRUE	reported	hzcZL6	NA	20.4193132136407
891	8	rs6993398	A	G	0.127217145693542	0.0278854610256143	7.12773376597296e-06	4656	genus.Oxalobacter.id.2978.summary.txt.gz	TRUE	reported	hzcZL6	NA	20.8130456414282
9111	11	rs3862635	T	C	-0.172142002970728	0.0394026089775952	9.18685247932907e-06	4469	genus.Oxalobacter.id.2978.summary.txt.gz	TRUE	reported	hzcZL6	NA	19.0863879095914
1280	9	rs60884758	T	C	-0.0702666597512575	0.01422488437102	5.70689278570671e-07	17293	genus.Parabacteroides.id.954.summary.txt.gz	TRUE	reported	8xGgMI	NA	24.4006349952564
2183	5	rs3860755	C	G	0.0558783809150391	0.0116624537672989	1.71324788967126e-06	17294	genus.Parabacteroides.id.954.summary.txt.gz	TRUE	reported	8xGgMI	NA	22.9566100674704
3143	6	rs4236095	A	G	0.0761960851351287	0.015704150896379	1.93145255048949e-06	16383	genus.Parabacteroides.id.954.summary.txt.gz	TRUE	reported	8xGgMI	NA	23.5416228358866
697	3	rs115602804	A	G	0.103080129925596	0.0222735796039486	1.93059413977749e-06	16394	genus.Parabacteroides.id.954.summary.txt.gz	TRUE	reported	8xGgMI	NA	21.4175543509747
1056	3	rs114567323	C	T	0.18647778419286	0.0405199361255589	5.65487090855037e-06	5859	genus.Parabacteroides.id.954.summary.txt.gz	TRUE	reported	8xGgMI	NA	21.1795484167831
11114	12	rs7298818	T	C	0.0888831512894161	0.0200901897515793	8.53629285674445e-06	16510	genus.Parabacteroides.id.954.summary.txt.gz	TRUE	reported	8xGgMI	NA	19.5736045659026
1281	1	rs6657302	C	T	-0.104519671107329	0.022552115930347	9.75699485730526e-06	16552	genus.Parabacteroides.id.954.summary.txt.gz	TRUE	reported	8xGgMI	NA	21.4793669831194
1354	6	rs11965579	C	G	0.162823949594514	0.0381863213124522	8.86591932584921e-06	3890	genus.Parabacteroides.id.954.summary.txt.gz	TRUE	reported	8xGgMI	NA	18.1811322218458
1548	16	rs17141986	C	G	0.0500302863613309	0.011145925160689	7.27409829172901e-06	16825	genus.Parabacteroides.id.954.summary.txt.gz	TRUE	reported	8xGgMI	NA	20.1480830366946
1645	2	rs72893646	T	A	-0.0715594221735389	0.0156667765507473	8.83391469071427e-06	16508	genus.Parabacteroides.id.954.summary.txt.gz	TRUE	reported	8xGgMI	NA	20.862884395359
1282	5	rs2081023	G	A	-0.122560702303309	0.023650724091539	2.63799845160773e-07	7178	genus.Paraprevotella.id.962.summary.txt.gz	TRUE	reported	lZecL6	NA	26.8542852975805
2184	17	rs9900242	G	A	-0.0852966690001527	0.0175211670218231	1.14067688978083e-06	6900	genus.Paraprevotella.id.962.summary.txt.gz	TRUE	reported	lZecL6	NA	23.6994399818536
5120	13	rs9602779	C	A	-0.106691839672016	0.0220263499210295	6.92745839403028e-07	7177	genus.Paraprevotella.id.962.summary.txt.gz	TRUE	reported	lZecL6	NA	23.4626649376811
698	3	rs140997932	C	T	-0.162375603823404	0.0354178137932359	2.11119486573958e-06	6187	genus.Paraprevotella.id.962.summary.txt.gz	TRUE	reported	lZecL6	NA	21.018322792343
1355	11	rs145020347	G	A	-0.1246500324672	0.0262323361420293	4.03008575561181e-06	6859	genus.Paraprevotella.id.962.summary.txt.gz	TRUE	reported	lZecL6	NA	22.579319784039
1944	12	rs4767113	T	C	0.0882466460149733	0.0183819623629739	2.14356865073743e-06	6900	genus.Paraprevotella.id.962.summary.txt.gz	TRUE	reported	lZecL6	NA	23.0469081620668
2633	1	rs3008582	C	T	0.105720143407567	0.0227245714150432	4.35988802813187e-06	7175	genus.Paraprevotella.id.962.summary.txt.gz	TRUE	reported	lZecL6	NA	21.6433301747978
2822	11	rs4756632	T	G	-0.138905488112853	0.0289896828751907	3.81747370481715e-06	7179	genus.Paraprevotella.id.962.summary.txt.gz	TRUE	reported	lZecL6	NA	22.9589425208412
4514	12	rs10842464	C	T	-0.0758214912640954	0.0172567783605188	6.59714951467734e-06	7178	genus.Paraprevotella.id.962.summary.txt.gz	TRUE	reported	lZecL6	NA	19.3047953212386
4817	7	rs3801748	A	G	0.0779720775815719	0.0171691196747923	5.20177271988068e-06	7179	genus.Paraprevotella.id.962.summary.txt.gz	TRUE	reported	lZecL6	NA	20.6244395972935
5515	18	rs7240324	G	T	-0.102290408476393	0.0226947880125931	5.959018916912e-06	6900	genus.Paraprevotella.id.962.summary.txt.gz	TRUE	reported	lZecL6	NA	20.3150345315873
6210	12	rs17109926	G	A	-0.0988335064916845	0.021617177673335	6.7527891790164e-06	7179	genus.Paraprevotella.id.962.summary.txt.gz	TRUE	reported	lZecL6	NA	20.9030867823867
6411	6	rs17785622	G	A	0.24806537834819	0.0524303963882454	1.92658597727059e-06	3288	genus.Paraprevotella.id.962.summary.txt.gz	TRUE	reported	lZecL6	NA	22.3854602877607
1283	20	rs2387977	C	T	-0.0681777758873316	0.0134755556314012	5.38476206590213e-07	11345	genus.Parasutterella.id.2892.summary.txt.gz	TRUE	reported	x9xya4	NA	25.5971902500587
2185	2	rs7572229	A	G	0.0662729742008401	0.013273580951134	6.31697886178234e-07	11383	genus.Parasutterella.id.2892.summary.txt.gz	TRUE	reported	x9xya4	NA	24.9285327280216
3144	4	rs35414597	A	T	-0.0684946192507456	0.0142143302590763	1.5120550860887e-06	11386	genus.Parasutterella.id.2892.summary.txt.gz	TRUE	reported	x9xya4	NA	23.2198873394022
4135	4	rs6828768	T	C	0.0636851847262185	0.0132645163674114	1.78328429441782e-06	11386	genus.Parasutterella.id.2892.summary.txt.gz	TRUE	reported	x9xya4	NA	23.0512237253055
766	10	rs10899911	G	A	-0.0717101622051813	0.0148151444857646	1.15271953857958e-06	11386	genus.Parasutterella.id.2892.summary.txt.gz	TRUE	reported	x9xya4	NA	23.4287774520277
1646	12	rs7303158	T	C	0.0646859124557531	0.0134255924026818	1.32775551253497e-06	11386	genus.Parasutterella.id.2892.summary.txt.gz	TRUE	reported	x9xya4	NA	23.2141347663875
2823	2	rs78383039	C	T	-0.146314647085935	0.0297119284718396	1.57437554033761e-06	9174	genus.Parasutterella.id.2892.summary.txt.gz	TRUE	reported	x9xya4	NA	24.2501219237483
3613	8	rs35055552	C	T	0.10955417634052	0.0235432682544795	3.3485346234534e-06	9970	genus.Parasutterella.id.2892.summary.txt.gz	TRUE	reported	x9xya4	NA	21.6533140132641
4713	6	rs2090816	C	A	0.0840967275385699	0.0177314937606081	2.89715208459695e-06	11385	genus.Parasutterella.id.2892.summary.txt.gz	TRUE	reported	x9xya4	NA	22.4940442765793
5010	12	rs1403396	T	A	-0.0756728709116151	0.0159034619267181	2.75518877349625e-06	11378	genus.Parasutterella.id.2892.summary.txt.gz	TRUE	reported	x9xya4	NA	22.6410766230169
5911	17	rs55877868	C	A	-0.104457810325121	0.0228089323706407	2.87068255424879e-06	10588	genus.Parasutterella.id.2892.summary.txt.gz	TRUE	reported	x9xya4	NA	20.9735487849675
6114	15	rs8039785	G	T	0.0618345413372311	0.0133000414644354	3.62094980484675e-06	11383	genus.Parasutterella.id.2892.summary.txt.gz	TRUE	reported	x9xya4	NA	21.6150526425474
7210	8	rs823424	A	G	-0.0713448191385571	0.0156958213847837	4.95295137674395e-06	11386	genus.Parasutterella.id.2892.summary.txt.gz	TRUE	reported	x9xya4	NA	20.6612592411519
11410	12	rs7311004	C	T	-0.0617522123453899	0.0136438402701224	5.92053539236737e-06	11384	genus.Parasutterella.id.2892.summary.txt.gz	TRUE	reported	x9xya4	NA	20.4848029066991
11910	3	rs62273907	G	A	0.229468131202267	0.0502261846185673	5.88383610163417e-06	3691	genus.Parasutterella.id.2892.summary.txt.gz	TRUE	reported	x9xya4	NA	20.8729763073471
1561	3	rs6809952	A	G	-0.0684957281401482	0.0150891557615144	8.13348743612433e-06	11077	genus.Parasutterella.id.2892.summary.txt.gz	TRUE	reported	x9xya4	NA	20.6061610700775
159	3	rs11715853	A	G	-0.0662951889468859	0.0146113983362137	6.22912944146713e-06	11386	genus.Parasutterella.id.2892.summary.txt.gz	TRUE	reported	x9xya4	NA	20.5864027082094
1284	3	rs75754569	G	C	0.181434144097494	0.0319428738917599	1.09883753645594e-08	5481	genus.Peptococcus.id.2037.summary.txt.gz	TRUE	reported	ucmAch	NA	32.2619093652511
699	13	rs77681628	T	C	0.200307213729622	0.0387327561326838	2.68836219182382e-07	4842	genus.Peptococcus.id.2037.summary.txt.gz	TRUE	reported	ucmAch	NA	26.7446166361314
767	4	rs10031059	C	T	-0.121166530755335	0.0225844025894845	1.23636758676019e-07	5526	genus.Peptococcus.id.2037.summary.txt.gz	TRUE	reported	ucmAch	NA	28.7838002918273
12510	6	rs6918730	A	G	0.13531056846091	0.0289742007459231	1.14731553887456e-06	5656	genus.Peptococcus.id.2037.summary.txt.gz	TRUE	reported	ucmAch	NA	21.8092387899319
13210	14	rs413827	A	G	0.110229469617108	0.023752348026347	3.30084989782533e-06	5482	genus.Peptococcus.id.2037.summary.txt.gz	TRUE	reported	ucmAch	NA	21.5368577429527
135	2	rs2054133	A	G	0.0895432565632236	0.0188331533608468	2.14166280947144e-06	5657	genus.Peptococcus.id.2037.summary.txt.gz	TRUE	reported	ucmAch	NA	22.605789756874
138	10	rs11001941	A	G	-0.195611126737104	0.0392216811768057	1.32858063737064e-06	5607	genus.Peptococcus.id.2037.summary.txt.gz	TRUE	reported	ucmAch	NA	24.8733739483615
14210	9	rs7033353	G	T	0.0901520007267528	0.0189950093020213	2.21957260210433e-06	5657	genus.Peptococcus.id.2037.summary.txt.gz	TRUE	reported	ucmAch	NA	22.5253588088021
14310	22	rs5770862	C	T	0.162017845028033	0.0356813390558139	3.21957125316799e-06	5431	genus.Peptococcus.id.2037.summary.txt.gz	TRUE	reported	ucmAch	NA	20.617851828202
160	15	rs34282744	C	G	0.191797389866681	0.0399832402937513	1.83534624958054e-06	5257	genus.Peptococcus.id.2037.summary.txt.gz	TRUE	reported	ucmAch	NA	23.0106777951803
183	11	rs72850165	C	T	-0.134304017729659	0.0300423184839078	5.7415195931713e-06	5627	genus.Peptococcus.id.2037.summary.txt.gz	TRUE	reported	ucmAch	NA	19.9853205329043
203	13	rs77614201	C	T	-0.175863842856494	0.0387523200196629	5.68321604726454e-06	5329	genus.Peptococcus.id.2037.summary.txt.gz	TRUE	reported	ucmAch	NA	20.5948058345419
21210	11	rs11030569	T	A	-0.174020125509049	0.0374133361568195	3.12990994396148e-06	5329	genus.Peptococcus.id.2037.summary.txt.gz	TRUE	reported	ucmAch	NA	21.6344611627692
214	6	rs7766680	C	G	0.0976831697636252	0.0214154924104113	3.50768035281892e-06	5655	genus.Peptococcus.id.2037.summary.txt.gz	TRUE	reported	ucmAch	NA	20.805749161087
219	1	rs74592222	A	G	0.137957010985345	0.0302964878934641	8.55341917886647e-06	5329	genus.Peptococcus.id.2037.summary.txt.gz	TRUE	reported	ucmAch	NA	20.7349494268996
223	20	rs36121075	G	A	-0.140670081786174	0.0306279930144309	6.98719718205134e-06	5301	genus.Peptococcus.id.2037.summary.txt.gz	TRUE	reported	ucmAch	NA	21.0943623167677
231	3	rs76697713	A	C	0.146302407378306	0.032234477573313	8.04891632241552e-06	5481	genus.Peptococcus.id.2037.summary.txt.gz	TRUE	reported	ucmAch	NA	20.5997368678913
235	1	rs12069354	T	C	0.167629781799909	0.0379500492097319	9.28339264082515e-06	5352	genus.Peptococcus.id.2037.summary.txt.gz	TRUE	reported	ucmAch	NA	19.5109166055471
1285	12	rs75882962	C	T	0.0968660542953217	0.0190575014292099	3.18986855122728e-07	10710	genus.Phascolarctobacterium.id.2168.summary.txt.gz	TRUE	reported	zZuX6V	NA	25.8351684399545
2186	4	rs56157888	C	A	0.0954863832110275	0.0193976335115683	1.08506041751889e-06	10031	genus.Phascolarctobacterium.id.2168.summary.txt.gz	TRUE	reported	zZuX6V	NA	24.231783928656
3145	3	rs56069061	A	G	-0.111305825316195	0.0230694295270535	1.87174023902173e-06	11007	genus.Phascolarctobacterium.id.2168.summary.txt.gz	TRUE	reported	zZuX6V	NA	23.2788798111713
5121	3	rs74540770	A	G	-0.121014393139253	0.0258620722340479	3.60274653746054e-06	9403	genus.Phascolarctobacterium.id.2168.summary.txt.gz	TRUE	reported	zZuX6V	NA	21.8951242340231
6100	17	rs76124218	G	C	-0.159360781117811	0.0344531604476423	2.6696894622793e-06	7314	genus.Phascolarctobacterium.id.2168.summary.txt.gz	TRUE	reported	zZuX6V	NA	21.3946293175499
768	1	rs6427992	C	G	-0.0652457717308076	0.0137508259858928	2.08614068624576e-06	11113	genus.Phascolarctobacterium.id.2168.summary.txt.gz	TRUE	reported	zZuX6V	NA	22.5137154278443
854	2	rs12618201	G	A	0.0641657096072138	0.0138201923628525	3.37696296091511e-06	11113	genus.Phascolarctobacterium.id.2168.summary.txt.gz	TRUE	reported	zZuX6V	NA	21.5564790785223
11115	22	rs74847270	G	A	-0.104889022489101	0.0230997928427194	5.7309944231723e-06	11098	genus.Phascolarctobacterium.id.2168.summary.txt.gz	TRUE	reported	zZuX6V	NA	20.6178751609577
1356	8	rs1264476	G	T	0.0767335419971047	0.0166041480772935	4.29567083773343e-06	11104	genus.Phascolarctobacterium.id.2168.summary.txt.gz	TRUE	reported	zZuX6V	NA	21.3568548257231
1741	14	rs28525131	A	G	-0.118657157578982	0.0269048311822714	8.22676954016802e-06	10457	genus.Phascolarctobacterium.id.2168.summary.txt.gz	TRUE	reported	zZuX6V	NA	19.4503463236962
2034	13	rs7982713	A	G	0.0726921519418699	0.0163200857662643	9.72164031842971e-06	10710	genus.Phascolarctobacterium.id.2168.summary.txt.gz	TRUE	reported	zZuX6V	NA	19.8394751078002
2536	4	rs11929846	C	T	-0.0697199181129197	0.0157969221173868	8.88416002331191e-06	11114	genus.Phascolarctobacterium.id.2168.summary.txt.gz	TRUE	reported	zZuX6V	NA	19.4790953180332
2634	22	rs130483	G	A	0.0655055768362799	0.014359556801938	6.79269148277552e-06	11096	genus.Phascolarctobacterium.id.2168.summary.txt.gz	TRUE	reported	zZuX6V	NA	20.8101149374283
2187	3	rs430270	C	A	0.139155219978616	0.0297055272882579	2.86845776771236e-06	3318	genus.Prevotella7.id.11182.summary.txt.gz	TRUE	reported	UUpZmC	NA	21.9444385023989
3146	2	rs57404562	A	C	0.155486470316811	0.031605691197052	6.21576060514149e-07	3487	genus.Prevotella7.id.11182.summary.txt.gz	TRUE	reported	UUpZmC	NA	24.2021876866528
769	18	rs9959718	A	G	0.133012021296545	0.0275361329379191	1.90058258700709e-06	3489	genus.Prevotella7.id.11182.summary.txt.gz	TRUE	reported	UUpZmC	NA	23.3332850749739
958	22	rs9608249	G	A	-0.158213329384776	0.0336317029212199	2.06687340376144e-06	3482	genus.Prevotella7.id.11182.summary.txt.gz	TRUE	reported	UUpZmC	NA	22.1303571747032
1286	2	rs2240542	T	C	0.120849888272788	0.0261776158935521	4.84146463848679e-06	3489	genus.Prevotella7.id.11182.summary.txt.gz	TRUE	reported	UUpZmC	NA	21.3123983279391
1446	10	rs2918132	T	C	-0.114648369690559	0.0254915563145898	6.42409034995221e-06	3318	genus.Prevotella7.id.11182.summary.txt.gz	TRUE	reported	UUpZmC	NA	20.2275398303644
1549	11	rs16937247	C	G	0.146097858114884	0.0351529231937291	9.63704912656431e-06	3486	genus.Prevotella7.id.11182.summary.txt.gz	TRUE	reported	UUpZmC	NA	17.272882049441
1856	16	rs118038478	G	A	0.205675552899991	0.0468917214681086	7.85421922374438e-06	3295	genus.Prevotella7.id.11182.summary.txt.gz	TRUE	reported	UUpZmC	NA	19.2385791138929
1945	1	rs12124567	G	A	-0.121281312764694	0.0275017310146334	9.48981616450198e-06	3283	genus.Prevotella7.id.11182.summary.txt.gz	TRUE	reported	UUpZmC	NA	19.4476763450918
2035	6	rs12195431	C	T	0.196527815486417	0.0442321879115053	8.72818344155173e-06	3489	genus.Prevotella7.id.11182.summary.txt.gz	TRUE	reported	UUpZmC	NA	19.7410936888552
2188	1	rs9426434	C	T	-0.123657205274361	0.027851445569053	9.71710698181037e-06	3318	genus.Prevotella7.id.11182.summary.txt.gz	TRUE	reported	UUpZmC	NA	19.7125755816049
2724	11	rs79263163	C	A	-0.143981995024202	0.0315009776252987	7.51047593730633e-06	3489	genus.Prevotella7.id.11182.summary.txt.gz	TRUE	reported	UUpZmC	NA	20.8914367945202
1287	19	rs111509883	C	T	0.17113063182708	0.0347624100748762	1.24388693584326e-06	6960	genus.Prevotella9.id.11183.summary.txt.gz	TRUE	reported	2nueXH	NA	24.2345941305629
2189	8	rs2683313	G	A	-0.0724575817119406	0.0151602791460813	1.68895158855168e-06	10260	genus.Prevotella9.id.11183.summary.txt.gz	TRUE	reported	2nueXH	NA	22.8430070853451
3147	22	rs117271932	G	A	0.20808857032586	0.0440392773064115	2.81721618738182e-06	4878	genus.Prevotella9.id.11183.summary.txt.gz	TRUE	reported	2nueXH	NA	22.3262655407974
6101	9	rs10512344	G	C	0.247372805871391	0.0544086507390537	3.19323814973047e-06	3063	genus.Prevotella9.id.11183.summary.txt.gz	TRUE	reported	2nueXH	NA	20.6713099090343
1057	1	rs9428102	G	A	-0.0778844501998444	0.0176068067120132	4.61734101098469e-06	10264	genus.Prevotella9.id.11183.summary.txt.gz	TRUE	reported	2nueXH	NA	19.5677244404851
2036	20	rs746764	C	T	-0.0915771519809609	0.0193244838277303	2.03998821959815e-06	9385	genus.Prevotella9.id.11183.summary.txt.gz	TRUE	reported	2nueXH	NA	22.4573476014796
2537	15	rs16966465	C	G	0.0743348181289152	0.0165290604327116	9.33202206521727e-06	10261	genus.Prevotella9.id.11183.summary.txt.gz	TRUE	reported	2nueXH	NA	20.2249860794431
2725	10	rs2104588	C	T	0.105558490531974	0.0237730232042617	8.1298704693041e-06	9268	genus.Prevotella9.id.11183.summary.txt.gz	TRUE	reported	2nueXH	NA	19.7159411871828
2824	10	rs11199734	T	A	0.0770209008354488	0.0169462179740493	7.0028825287984e-06	10263	genus.Prevotella9.id.11183.summary.txt.gz	TRUE	reported	2nueXH	NA	20.6572074542969
2920	18	rs7232121	C	G	0.0671291876582198	0.0144229588392656	3.76012680266968e-06	9790	genus.Prevotella9.id.11183.summary.txt.gz	TRUE	reported	2nueXH	NA	21.6627733201225
3320	2	rs11685699	T	C	-0.141357386037866	0.0295664736402454	2.02551973939368e-06	8342	genus.Prevotella9.id.11183.summary.txt.gz	TRUE	reported	2nueXH	NA	22.8579854378738
3714	22	rs9613013	A	G	0.0917590812441215	0.0202696643034048	6.10414939143003e-06	9790	genus.Prevotella9.id.11183.summary.txt.gz	TRUE	reported	2nueXH	NA	20.4929745432586
3812	1	rs2495052	G	A	0.0838978458263135	0.0188523150841662	8.9714183761198e-06	9790	genus.Prevotella9.id.11183.summary.txt.gz	TRUE	reported	2nueXH	NA	19.8048811555752
3918	2	rs72815774	C	T	-0.176185788209292	0.0393067663000562	8.78291033512787e-06	5728	genus.Prevotella9.id.11183.summary.txt.gz	TRUE	reported	2nueXH	NA	20.0912572369924
4016	17	rs4968431	T	G	0.0640112833875652	0.0144162262544661	8.5844091270193e-06	10271	genus.Prevotella9.id.11183.summary.txt.gz	TRUE	reported	2nueXH	NA	19.7155950733731
4614	22	rs4821647	C	G	0.0636956533277452	0.0143982711838522	9.94880424596145e-06	10179	genus.Prevotella9.id.11183.summary.txt.gz	TRUE	reported	2nueXH	NA	19.570363623182
4714	12	rs7976209	C	T	-0.087078586184612	0.0197950518691734	7.28343299229194e-06	10263	genus.Prevotella9.id.11183.summary.txt.gz	TRUE	reported	2nueXH	NA	19.3512690069852
4914	4	rs12648235	C	T	0.0785901964067933	0.0177675529471567	7.39079304452761e-06	10271	genus.Prevotella9.id.11183.summary.txt.gz	TRUE	reported	2nueXH	NA	19.5650747564834
5011	5	rs1304512	A	G	0.0761593447967404	0.0165884855617261	5.29082213921256e-06	9790	genus.Prevotella9.id.11183.summary.txt.gz	TRUE	reported	2nueXH	NA	21.0781708329819
5315	18	rs7237249	T	C	-0.0823764065848431	0.0182125940842186	8.9330253384928e-06	10271	genus.Prevotella9.id.11183.summary.txt.gz	TRUE	reported	2nueXH	NA	20.4579479803641
2190	9	rs2900503	T	G	-0.172329152919143	0.0326671268400702	1.55281542336627e-07	3320	genus.RikenellaceaeRC9gutgroup.id.11191.summary.txt.gz	TRUE	reported	f4zXvH	NA	27.8288736430879
4136	4	rs17582787	G	A	-0.15773939488743	0.033992443905149	3.55377086970618e-06	3320	genus.RikenellaceaeRC9gutgroup.id.11191.summary.txt.gz	TRUE	reported	f4zXvH	NA	21.533546468284
6102	11	rs7113155	C	G	0.114422633696193	0.0247798246990322	5.26481334777721e-06	3334	genus.RikenellaceaeRC9gutgroup.id.11191.summary.txt.gz	TRUE	reported	f4zXvH	NA	21.3219745297616
2037	4	rs4270579	A	G	-0.118021261157986	0.0271041257385816	5.45646982435391e-06	3331	genus.RikenellaceaeRC9gutgroup.id.11191.summary.txt.gz	TRUE	reported	f4zXvH	NA	18.9604960589657
2191	10	rs2998141	C	T	-0.136346426743915	0.0293072622835654	4.42373235103602e-06	3330	genus.RikenellaceaeRC9gutgroup.id.11191.summary.txt.gz	TRUE	reported	f4zXvH	NA	21.6439747951901
2331	7	rs4717843	T	G	-0.119376101649226	0.0260548339341708	4.71730290980223e-06	3220	genus.RikenellaceaeRC9gutgroup.id.11191.summary.txt.gz	TRUE	reported	f4zXvH	NA	20.992210180359
2921	1	rs9887954	A	G	-0.114849385748024	0.0249012927112632	4.80800740846862e-06	3330	genus.RikenellaceaeRC9gutgroup.id.11191.summary.txt.gz	TRUE	reported	f4zXvH	NA	21.2722567807467
3021	16	rs7193937	C	G	0.124153319801952	0.0277410307061807	6.18766534431288e-06	3220	genus.RikenellaceaeRC9gutgroup.id.11191.summary.txt.gz	TRUE	reported	f4zXvH	NA	20.0295636254083
3148	10	rs11597218	C	T	0.113569125199379	0.0251645081646165	5.63192777139276e-06	3320	genus.RikenellaceaeRC9gutgroup.id.11191.summary.txt.gz	TRUE	reported	f4zXvH	NA	20.367778707254
3321	6	rs80309088	A	G	0.174049956941076	0.0383423175438855	4.5564196037623e-06	3170	genus.RikenellaceaeRC9gutgroup.id.11191.summary.txt.gz	TRUE	reported	f4zXvH	NA	20.6058778544773
3424	4	rs12501673	G	A	0.116395370999367	0.0262253437141016	6.28982887521025e-06	3334	genus.RikenellaceaeRC9gutgroup.id.11191.summary.txt.gz	TRUE	reported	f4zXvH	NA	19.6983132809364
3715	4	rs17032291	C	T	-0.169578595043393	0.036825125641401	6.61004008807158e-06	3206	genus.RikenellaceaeRC9gutgroup.id.11191.summary.txt.gz	TRUE	reported	f4zXvH	NA	21.205747755152
3919	7	rs13223944	C	T	-0.117416169700005	0.0265523229401388	8.89396204890431e-06	3220	genus.RikenellaceaeRC9gutgroup.id.11191.summary.txt.gz	TRUE	reported	f4zXvH	NA	19.5546827655161
4220	19	rs2074881	C	T	-0.142235955785729	0.032390968357033	9.44772347801603e-06	3315	genus.RikenellaceaeRC9gutgroup.id.11191.summary.txt.gz	TRUE	reported	f4zXvH	NA	19.2828368718558
4314	5	rs7712231	G	A	0.156283834838289	0.0350461990915144	7.97035942248032e-06	3334	genus.RikenellaceaeRC9gutgroup.id.11191.summary.txt.gz	TRUE	reported	f4zXvH	NA	19.8859466947646
1288	10	rs61841503	A	G	0.0928879777394645	0.0171454057827108	3.99597058317159e-08	13568	genus.Romboutsia.id.11347.summary.txt.gz	TRUE	reported	9cpla6	NA	29.3510390203621
11116	7	rs10279978	G	A	-0.0622202267737377	0.0127675345338432	1.17009025610369e-06	14143	genus.Romboutsia.id.11347.summary.txt.gz	TRUE	reported	9cpla6	NA	23.7492061253623
1647	1	rs16843578	T	C	-0.0875275942979925	0.0196778618202971	5.08122672748964e-06	14186	genus.Romboutsia.id.11347.summary.txt.gz	TRUE	reported	9cpla6	NA	19.7849141829459
2421	13	rs77702691	G	A	-0.0944059832547141	0.0208544434836235	7.36972565181291e-06	12487	genus.Romboutsia.id.11347.summary.txt.gz	TRUE	reported	9cpla6	NA	20.4928249335697
2538	2	rs75987356	A	G	-0.129578364387313	0.0280454440938148	6.70799228145877e-06	10466	genus.Romboutsia.id.11347.summary.txt.gz	TRUE	reported	9cpla6	NA	21.3471717739104
2635	8	rs75200530	G	T	-0.190644379077176	0.0421064929391016	5.06554624931289e-06	5246	genus.Romboutsia.id.11347.summary.txt.gz	TRUE	reported	9cpla6	NA	20.4998115844021
2825	13	rs9567264	T	C	0.0580018069728992	0.0127494699406798	5.75688659282415e-06	14180	genus.Romboutsia.id.11347.summary.txt.gz	TRUE	reported	9cpla6	NA	20.6965896318177
2922	7	rs34302036	G	A	0.0550261275071168	0.0120834751062309	5.87667155006395e-06	14185	genus.Romboutsia.id.11347.summary.txt.gz	TRUE	reported	9cpla6	NA	20.7373948514572
3149	11	rs7109293	G	A	0.0919111641650567	0.0205738341423994	6.98354198597859e-06	14141	genus.Romboutsia.id.11347.summary.txt.gz	TRUE	reported	9cpla6	NA	19.9574966558466
3224	8	rs10091895	C	T	-0.0649918056613921	0.0145500986680985	6.61596061273128e-06	14188	genus.Romboutsia.id.11347.summary.txt.gz	TRUE	reported	9cpla6	NA	19.9519491553769
3614	5	rs114398731	C	G	-0.131038569677375	0.0293815457519671	7.95850503951405e-06	10326	genus.Romboutsia.id.11347.summary.txt.gz	TRUE	reported	9cpla6	NA	19.8906514758663
3716	7	rs28603357	C	T	-0.21491099570626	0.0474739284895645	8.52235413769154e-06	3693	genus.Romboutsia.id.11347.summary.txt.gz	TRUE	reported	9cpla6	NA	20.4930655899417
3813	11	rs11221428	C	T	-0.0726779361524653	0.0158263309846674	6.48645796443202e-06	14187	genus.Romboutsia.id.11347.summary.txt.gz	TRUE	reported	9cpla6	NA	21.0884511469021
3920	6	rs9389266	G	T	0.0722814962604619	0.0162353407942144	9.38461449970121e-06	14187	genus.Romboutsia.id.11347.summary.txt.gz	TRUE	reported	9cpla6	NA	19.8212687302189
4137	7	rs62504452	G	A	-0.0710047707440383	0.0156654255448146	4.65831429461073e-06	14178	genus.Romboutsia.id.11347.summary.txt.gz	TRUE	reported	9cpla6	NA	20.5442677002568
1289	16	rs2034589	C	G	0.0629764548846013	0.0123488983377943	5.01161367309259e-07	17846	genus.Roseburia.id.2012.summary.txt.gz	TRUE	reported	mZ6DS9	NA	26.0075826980911
2192	4	rs116270582	A	T	-0.153843918029874	0.0329323993714136	1.19525293350925e-06	9099	genus.Roseburia.id.2012.summary.txt.gz	TRUE	reported	mZ6DS9	NA	21.8229730662757
3150	12	rs2160994	C	T	0.0550686588655517	0.0112481062523872	9.69850397808251e-07	17444	genus.Roseburia.id.2012.summary.txt.gz	TRUE	reported	mZ6DS9	NA	23.9690145717235
5122	11	rs16910295	C	T	-0.0980433683549124	0.0209569678779507	2.91110857718505e-06	16648	genus.Roseburia.id.2012.summary.txt.gz	TRUE	reported	mZ6DS9	NA	21.8866630175284
6103	1	rs12740451	C	T	0.0697527355699914	0.0153607369792862	7.34263555840778e-06	17837	genus.Roseburia.id.2012.summary.txt.gz	TRUE	reported	mZ6DS9	NA	20.6204616163918
770	3	rs6445851	A	G	-0.0497335899306497	0.0108158255314178	3.52721448438138e-06	17851	genus.Roseburia.id.2012.summary.txt.gz	TRUE	reported	mZ6DS9	NA	21.1436651379926
855	13	rs9300744	T	C	-0.0588451746946109	0.0126227894151984	4.75117717307029e-06	17854	genus.Roseburia.id.2012.summary.txt.gz	TRUE	reported	mZ6DS9	NA	21.7325675907875
959	5	rs2943022	C	T	0.0493785590759647	0.0106763359426244	4.11408012260993e-06	17854	genus.Roseburia.id.2012.summary.txt.gz	TRUE	reported	mZ6DS9	NA	21.3910628310328
1058	6	rs6930661	T	C	-0.0961587348040628	0.0204974750025134	2.47941849554746e-06	16945	genus.Roseburia.id.2012.summary.txt.gz	TRUE	reported	mZ6DS9	NA	22.0078060551072
1447	10	rs4748237	C	G	0.0488326280849431	0.0106404328113295	4.67222974856214e-06	17851	genus.Roseburia.id.2012.summary.txt.gz	TRUE	reported	mZ6DS9	NA	21.0620969872055
1742	1	rs147990086	G	A	-0.0578936294654184	0.0132399986508718	8.92941870412867e-06	17840	genus.Roseburia.id.2012.summary.txt.gz	TRUE	reported	mZ6DS9	NA	19.1199024729147
2539	5	rs329182	C	T	0.0690327238122401	0.0152884081112877	5.90142253535229e-06	17854	genus.Roseburia.id.2012.summary.txt.gz	TRUE	reported	mZ6DS9	NA	20.3885098133178
2726	1	rs302266	C	T	-0.0777311528263045	0.0172985201156743	8.12587349814479e-06	17056	genus.Roseburia.id.2012.summary.txt.gz	TRUE	reported	mZ6DS9	NA	20.1916735269791
3225	6	rs75326254	T	C	-0.104627796865329	0.0230897016198958	7.50204401154611e-06	15893	genus.Roseburia.id.2012.summary.txt.gz	TRUE	reported	mZ6DS9	NA	20.5332417138302
3322	15	rs55858165	C	A	0.179284389637707	0.0404954133727456	9.98974887312343e-06	5447	genus.Roseburia.id.2012.summary.txt.gz	TRUE	reported	mZ6DS9	NA	19.6007766946532
3814	15	rs57466170	T	C	0.0741405169903198	0.0171600949167342	8.30101863850935e-06	17333	genus.Roseburia.id.2012.summary.txt.gz	TRUE	reported	mZ6DS9	NA	18.6668848628035
3921	5	rs28040	C	G	0.0565692889553417	0.012679198996259	9.2614131044916e-06	17854	genus.Roseburia.id.2012.summary.txt.gz	TRUE	reported	mZ6DS9	NA	19.9057160112374
4017	5	rs78753150	C	A	0.0968738545625635	0.0214066758782937	9.98312482599591e-06	16303	genus.Roseburia.id.2012.summary.txt.gz	TRUE	reported	mZ6DS9	NA	20.4792804821915
1290	21	rs243585	G	C	-0.0585939326525451	0.012101692323869	1.32681101745872e-06	16906	genus.Ruminiclostridium5.id.11355.summary.txt.gz	TRUE	reported	6jAWJx	NA	23.442994239426
2193	12	rs2286384	C	G	-0.0518813981201209	0.0107482247963668	1.43857254789617e-06	17394	genus.Ruminiclostridium5.id.11355.summary.txt.gz	TRUE	reported	6jAWJx	NA	23.2996748367566
3151	20	rs79968837	G	A	-0.0950310844298132	0.0193507464396549	1.14623086165473e-06	16602	genus.Ruminiclostridium5.id.11355.summary.txt.gz	TRUE	reported	6jAWJx	NA	24.1177020644654
6104	10	rs2482038	A	C	0.0518991210197298	0.0108776825876171	1.70314056057998e-06	17396	genus.Ruminiclostridium5.id.11355.summary.txt.gz	TRUE	reported	6jAWJx	NA	22.7639299936598
856	5	rs113753996	C	T	0.0820688915658604	0.0174462539303152	3.98895023854871e-06	16680	genus.Ruminiclostridium5.id.11355.summary.txt.gz	TRUE	reported	6jAWJx	NA	22.1285397973308
1357	6	rs1492620	C	T	-0.083050484073384	0.0180072968669877	3.52576914611235e-06	17397	genus.Ruminiclostridium5.id.11355.summary.txt.gz	TRUE	reported	6jAWJx	NA	21.2709696313785
2194	8	rs2791343	C	T	0.0517170248802054	0.0113368793862633	5.53958800997939e-06	17392	genus.Ruminiclostridium5.id.11355.summary.txt.gz	TRUE	reported	6jAWJx	NA	20.8103801784248
2332	10	rs10827477	G	A	-0.05473865263573	0.0115163436358196	2.19176943624005e-06	17391	genus.Ruminiclostridium5.id.11355.summary.txt.gz	TRUE	reported	6jAWJx	NA	22.5922235083443
[truncated: 954 more rows]
